# Supplementary material for: Aqua­(μ-cone-26,28-dibut­oxy-25,27-bis­{N-[5-(dimethyl­amino)­naphthalene-1-sulfon­yl]carbamoylmeth­oxy}-5,11,17,23-tetra­kis­(1,1-dimethyl­eth­yl)calix[4]arene(2−))disodium acetonitrile tetra­solvate
Source: Acta Crystallogr Sect E Struct Rep Online. 2012 Mar 21;68(Pt 4):m460–1. doi: 10.1107/S1600536812010768 (PMC3343855; doi:10.1107/S1600536812010768)
Supplement: Supplementary file 1 [file e-68-0m460-sup1.cif]

##############################################################################
#                                                                            #
# This CIF contains the data in a paper accepted for publication in          #
# Acta Crystallographica Section E. It conforms to the requirements of       #
# Notes for Authors for Acta Crystallographica Section E, and has been       #
# peer reviewed under the auspices of the IUCr Commission on Journals.       #
#                                                                            #
# Full details of the Crystallographic Information File format               #
# are given in the paper "The Crystallographic Information File (CIF):       #
# a New Standard Archive File for Crystallography" by S. R. Hall, F. H.      #
# Allen and I. D. Brown [Acta Cryst. (1991), A47, 655-685].                  #
#                                                                            #
# The current version of the core CIF dictionary is obtainable from          #
# ftp://ftp.iucr.org/pub/cif_core.dic.                                       #
#                                                                            #
# Software is freely available for graphical display of the structure(s)     #
# in this CIF. For information consult the CIF software page                 #
# http://www.iucr.org/resources/cif/software.                                #
#                                                                            #
# This file may be used for bona fide research purposes within the           #
# scientific community so long as proper attribution is given to the journal # 
# article from which it was obtained.                                        #
#                                                                            #
##############################################################################
data_I
_audit_creation_method     SHELXL-97
_chemical_name_systematic
;
Aqua(\m-cone-26,28-dibutoxy-25,27-bis{<i>N</i>-[5-(dimethylamino)naphthalene-
1-sulfonyl]carbamoylmethoxy}-5,11,17,23-tetrakis(1,1-
dimethylethyl)calix[4]arene(2-))disodium  acetonitrile tetrasolvate
;
_chemical_name_common     ?
_chemical_formula_moiety     'C80 H98 N4 O10 S2, Na2, H2 O, 4(C2 H3 N)'
_chemical_formula_sum     'C88 H112 N8 Na2 O11 S2'
_chemical_formula_iupac     '[Na2 (C80 H98 N4 O10 S2) (H2 O)], 4(C2 H3 N)'
_chemical_formula_weight     1567.96
_chemical_melting_point     ?
_symmetry_cell_setting     triclinic
_symmetry_space_group_name_H-M     'P -1'
_symmetry_space_group_name_Hall     '-P 1'
loop_
    _symmetry_equiv_pos_as_xyz
    'x, y, z'
    '-x, -y, -z'
_cell_length_a     18.9264(3)
_cell_length_b     19.3850(5)
_cell_length_c     26.0062(7)
_cell_angle_alpha     81.799(2)
_cell_angle_beta     87.108(2)
_cell_angle_gamma     64.007(2)
_cell_volume     8487.8(3)
_cell_formula_units_Z     4
_cell_measurement_reflns_used     19166
_cell_measurement_theta_min     2.7362
_cell_measurement_theta_max     75.5470
_cell_measurement_temperature     123(2)
_exptl_crystal_description     plate
_exptl_crystal_colour     colorless
_exptl_crystal_size_max     0.8170
_exptl_crystal_size_mid     0.2463
_exptl_crystal_size_min     0.0689
_exptl_crystal_density_diffrn     1.227
_exptl_crystal_density_meas     ?
_exptl_crystal_density_method     'not measured'
_exptl_crystal_F_000     3176
_exptl_absorpt_coefficient_mu     1.175
_exptl_absorpt_correction_type     analytical
_exptl_absorpt_process_details
;
(CrysAlis PRO; Oxford Diffraction, 2007)
;
_exptl_absorpt_correction_T_min     0.527
_exptl_absorpt_correction_T_max     0.925
_exptl_special_details     ?
_diffrn_ambient_temperature     123(2)
_diffrn_radiation_type     CuK\a
_diffrn_radiation_wavelength     1.54178
_diffrn_radiation_source     'Enhance (Cu) X-ray Source'
_diffrn_radiation_monochromator     graphite
_diffrn_measurement_device_type     'Oxford Diffraction Xcalibur Ruby Gemini'
_diffrn_measurement_method     '\w scans'
_diffrn_detector_area_resol_mean     10.5081
_diffrn_reflns_number     65382
_diffrn_reflns_av_R_equivalents     0.0400
_diffrn_reflns_av_sigmaI/netI     0.0511
_diffrn_reflns_theta_min     2.74
_diffrn_reflns_theta_max     75.72
_diffrn_reflns_theta_full     67.50
_diffrn_measured_fraction_theta_max     0.968
_diffrn_measured_fraction_theta_full     0.996
_diffrn_reflns_limit_h_min     -15
_diffrn_reflns_limit_h_max     23
_diffrn_reflns_limit_k_min     -23
_diffrn_reflns_limit_k_max     24
_diffrn_reflns_limit_l_min     -31
_diffrn_reflns_limit_l_max     32
_diffrn_standards_number     ?
_diffrn_standards_interval_count     ?
_diffrn_standards_interval_time     ?
_diffrn_standards_decay_%     ?
_refine_special_details
;
Refinement of <i>F</i>^2^ against ALL reflections. The weighted <i>R</i>-factor
<i>wR</i> and goodness of fit <i>S</i> are based on <i>F</i>^2^, conventional
<i>R</i>-factors <i>R</i> are based on <i>F</i>, with <i>F</i> set to zero for
negative <i>F</i>^2^. The threshold expression of <i>F</i>^2^ >
\s(<i>F</i>^2^) is used only for calculating <i>R</i>-factors(gt) <i>etc</i>.
and is not relevant to the choice of reflections for refinement.
<i>R</i>-factors based on <i>F</i>^2^ are statistically about twice as large
as those based on <i>F</i>, and <i>R</i>- factors based on ALL data will be
even larger.
;
_reflns_number_total     34199
_reflns_number_gt     26391
_reflns_threshold_expression     I>2sigma(I)
_refine_ls_structure_factor_coef     Fsqd
_refine_ls_matrix_type     full
_refine_ls_R_factor_all     0.0958
_refine_ls_R_factor_gt     0.0802
_refine_ls_wR_factor_gt     0.2354
_refine_ls_wR_factor_ref     0.2526
_refine_ls_goodness_of_fit_ref     1.076
_refine_ls_restrained_S_all     1.082
_refine_ls_number_reflns     34199
_refine_ls_number_parameters     1908
_refine_ls_number_restraints     38
_refine_ls_hydrogen_treatment     constr
_refine_ls_weighting_scheme     calc
_refine_ls_weighting_details
         'calc w=1/[\s^2^(Fo^2^)+(0.1615P)^2^+2.9659P] where P=(Fo^2^+2Fc^2^)/3'
_atom_sites_solution_hydrogens     geom
_atom_sites_solution_primary     direct
_atom_sites_solution_secondary     difmap
_refine_ls_shift/su_max     0.001
_refine_ls_shift/su_mean     0.000
_refine_diff_density_max     1.535
_refine_diff_density_min     -0.921
_refine_ls_extinction_method     none
_refine_ls_extinction_coef     ?
loop_
    _atom_type_symbol
    _atom_type_description
    _atom_type_scat_dispersion_real
    _atom_type_scat_dispersion_imag
    _atom_type_scat_source
    'C' 'C' 0.0181 0.0091
                         'International Tables Vol C Tables 4.2.6.8 and 6.1.1.4'
    'H' 'H' 0.0000 0.0000
                         'International Tables Vol C Tables 4.2.6.8 and 6.1.1.4'
    'N' 'N' 0.0311 0.0180
                         'International Tables Vol C Tables 4.2.6.8 and 6.1.1.4'
    'O' 'O' 0.0492 0.0322
                         'International Tables Vol C Tables 4.2.6.8 and 6.1.1.4'
    'Na' 'Na' 0.1353 0.1239
                         'International Tables Vol C Tables 4.2.6.8 and 6.1.1.4'
    'S' 'S' 0.3331 0.5567
                         'International Tables Vol C Tables 4.2.6.8 and 6.1.1.4'
_computing_data_collection
;
CrysAlis PRO (Oxford Diffraction, 2007)
;
_computing_cell_refinement
;
CrysAlis PRO (Oxford Diffraction, 2007)
;
_computing_data_reduction
;
CrysAlis PRO (Oxford Diffraction, 2007)
;
_computing_structure_solution     'SHELXS97 (Sheldrick, 2008)'
_computing_structure_refinement     'SHELXL97 (Sheldrick, 2008)'
_computing_molecular_graphics     'PLATON (Spek, 2009)'
_computing_publication_material     'SHELXTL (Sheldrick, 2008)'
loop_
    _atom_site_type_symbol
    _atom_site_label
    _atom_site_fract_x
    _atom_site_fract_y
    _atom_site_fract_z
    _atom_site_U_iso_or_equiv
    _atom_site_adp_type
    _atom_site_calc_flag
    _atom_site_refinement_flags
    _atom_site_occupancy
    _atom_site_symmetry_multiplicity
    _atom_site_disorder_assembly
    _atom_site_disorder_group
    S S1A 0.51353(4) 0.61647(3) 0.36288(2) 0.03841(13) Uani d . 1 1 . .
    S S2A 0.44161(4) 0.96872(3) 0.38756(2) 0.03441(12) Uani d . 1 1 . .
    Na Na1A 0.33272(5) 0.87110(5) 0.24731(4) 0.03182(19) Uani d . 1 1 . .
    Na Na2A 0.47429(3) 0.79912(5) 0.35234(4) 0.0384(2) Uani d D 1 1 . .
    O O1A 0.31408(9) 0.76703(8) 0.22503(6) 0.0288(3) Uani d D 1 1 . .
    O O2A 0.21297(10) 0.90401(10) 0.29489(7) 0.0350(4) Uani d D 1 1 . .
    O O3A 0.27596(9) 1.00639(8) 0.23513(6) 0.0285(3) Uani d D 1 1 . .
    O O4A 0.38475(9) 0.87190(10) 0.16306(7) 0.0357(4) Uani d D 1 1 . .
    O O5A 0.41757(10) 0.75671(9) 0.29278(7) 0.0367(4) Uani d . 1 1 . .
    O O6A 0.59331(12) 0.59701(13) 0.34715(9) 0.0534(5) Uani d . 1 1 . .
    O O7A 0.47953(13) 0.68057(11) 0.39304(8) 0.0492(5) Uani d . 1 1 . .
    O O8A 0.39788(9) 0.91474(9) 0.29900(7) 0.0327(3) Uani d . 1 1 . .
    O O9A 0.51710(11) 0.96324(12) 0.36985(7) 0.0452(4) Uani d . 1 1 . .
    O O10A 0.44125(13) 0.89548(11) 0.40937(7) 0.0460(5) Uani d . 1 1 . .
    O O1W 0.59359(5) 0.80068(18) 0.34534(10) 0.1235(15) Uani d D 1 1 . .
    H H1W1 0.6265 0.7559 0.3344 0.185 Uiso d RD 1 1 . .
    H H1W2 0.6147 0.7871 0.3760 0.185 Uiso d RD 1 1 . .
    N N1A 0.45908(13) 0.62449(11) 0.31496(8) 0.0374(5) Uani d . 1 1 . .
    N N2A 0.38431(17) 0.39210(16) 0.50674(10) 0.0546(6) Uani d . 1 1 . .
    N N3A 0.37469(13) 1.01864(11) 0.34416(8) 0.0358(4) Uani d . 1 1 . .
    N N4A 0.23365(19) 1.1513(3) 0.57481(13) 0.0805(11) Uani d . 1 1 . .
    C C1A 0.25576(13) 0.76883(12) 0.19343(9) 0.0286(4) Uani d . 1 1 . .
    C C2A 0.27076(13) 0.76422(12) 0.14043(9) 0.0301(5) Uani d . 1 1 . .
    C C3A 0.21364(14) 0.76213(14) 0.10967(10) 0.0354(5) Uani d . 1 1 . .
    H H3AA 0.2238 0.7571 0.0739 0.042 Uiso calc R 1 1 . .
    C C4A 0.14182(14) 0.76725(14) 0.12987(11) 0.0370(5) Uani d . 1 1 . .
    C C5A 0.12821(14) 0.77527(14) 0.18229(11) 0.0363(5) Uani d . 1 1 . .
    H H5AA 0.0793 0.7800 0.1965 0.044 Uiso calc R 1 1 . .
    C C6A 0.18451(13) 0.77656(12) 0.21464(10) 0.0307(5) Uani d . 1 1 . .
    C C7A 0.08024(16) 0.76607(17) 0.09425(13) 0.0478(7) Uani d . 1 1 . .
    C C8A 0.1171(2) 0.6949(2) 0.06615(18) 0.0767(12) Uani d . 1 1 . .
    H H8AA 0.1613 0.6963 0.0454 0.115 Uiso calc R 1 1 . .
    H H8AB 0.0778 0.6946 0.0433 0.115 Uiso calc R 1 1 . .
    H H8AC 0.1361 0.6481 0.0917 0.115 Uiso calc R 1 1 . .
    C C9A 0.0533(3) 0.8376(2) 0.0540(2) 0.0977(15) Uani d . 1 1 . .
    H H9AA 0.0263 0.8840 0.0713 0.147 Uiso calc R 1 1 . .
    H H9AB 0.0172 0.8356 0.0291 0.147 Uiso calc R 1 1 . .
    H H9AC 0.0990 0.8395 0.0356 0.147 Uiso calc R 1 1 . .
    C C10A 0.0090(2) 0.7659(4) 0.1239(2) 0.0999(15) Uani d . 1 1 . .
    H H10A -0.0158 0.8123 0.1413 0.150 Uiso calc R 1 1 . .
    H H10B 0.0257 0.7196 0.1499 0.150 Uiso calc R 1 1 . .
    H H10C -0.0287 0.7655 0.0996 0.150 Uiso calc R 1 1 . .
    C C11A 0.16477(14) 0.78942(13) 0.27093(10) 0.0334(5) Uani d . 1 1 . .
    H H11A 0.1400 0.7561 0.2869 0.040 Uiso calc R 1 1 . .
    H H11B 0.2133 0.7759 0.2909 0.040 Uiso calc R 1 1 . .
    C C12A 0.10853(14) 0.87415(14) 0.27209(10) 0.0335(5) Uani d . 1 1 . .
    C C13A 0.02936(14) 0.90019(15) 0.26012(10) 0.0369(5) Uani d . 1 1 . .
    H H13A 0.0100 0.8631 0.2576 0.044 Uiso calc R 1 1 . .
    C C14A -0.02267(14) 0.97858(16) 0.25176(11) 0.0394(6) Uani d . 1 1 . .
    C C15A 0.00718(15) 1.03149(15) 0.25570(12) 0.0408(6) Uani d . 1 1 . .
    H H15A -0.0268 1.0852 0.2487 0.049 Uiso calc R 1 1 . .
    C C16A 0.08550(14) 1.00849(14) 0.26958(11) 0.0372(5) Uani d . 1 1 . .
    C C17A 0.13504(14) 0.92919(14) 0.27923(10) 0.0337(5) Uani d . 1 1 . .
    C C18A -0.10971(15) 1.00211(17) 0.23978(13) 0.0455(6) Uani d . 1 1 . .
    C C19A -0.14768(18) 0.9826(2) 0.28923(15) 0.0597(9) Uani d . 1 1 . .
    H H19A -0.1205 0.9269 0.3011 0.090 Uiso calc R 1 1 . .
    H H19B -0.2031 0.9971 0.2822 0.090 Uiso calc R 1 1 . .
    H H19C -0.1439 1.0114 0.3162 0.090 Uiso calc R 1 1 . .
    C C20A -0.15429(18) 1.0883(2) 0.21931(19) 0.0657(10) Uani d . 1 1 . .
    H H20A -0.1562 1.1192 0.2465 0.099 Uiso calc R 1 1 . .
    H H20B -0.2079 1.0997 0.2093 0.099 Uiso calc R 1 1 . .
    H H20C -0.1273 1.1011 0.1890 0.099 Uiso calc R 1 1 . .
    C C21A -0.11595(17) 0.9558(2) 0.19799(14) 0.0549(8) Uani d . 1 1 . .
    H H21A -0.0863 0.9003 0.2095 0.082 Uiso calc R 1 1 . .
    H H21B -0.0943 0.9699 0.1653 0.082 Uiso calc R 1 1 . .
    H H21C -0.1713 0.9680 0.1926 0.082 Uiso calc R 1 1 . .
    C C22A 0.11665(15) 1.06894(14) 0.27185(11) 0.0389(5) Uani d . 1 1 . .
    H H22A 0.0756 1.1141 0.2864 0.047 Uiso calc R 1 1 . .
    H H22B 0.1630 1.0463 0.2955 0.047 Uiso calc R 1 1 . .
    C C23A 0.13981(14) 1.09613(13) 0.21881(11) 0.0352(5) Uani d . 1 1 . .
    C C24A 0.08372(15) 1.15606(14) 0.18551(12) 0.0414(6) Uani d . 1 1 . .
    H H24A 0.0308 1.1794 0.1967 0.050 Uiso calc R 1 1 . .
    C C25A 0.10214(16) 1.18282(15) 0.13692(12) 0.0432(6) Uani d . 1 1 . .
    C C26A 0.17925(15) 1.14529(14) 0.12037(11) 0.0393(5) Uani d . 1 1 . .
    H H26A 0.1927 1.1621 0.0868 0.047 Uiso calc R 1 1 . .
    C C27A 0.23755(13) 1.08366(13) 0.15146(10) 0.0330(5) Uani d . 1 1 . .
    C C28A 0.21717(13) 1.06223(12) 0.20142(9) 0.0302(5) Uani d . 1 1 . .
    C C29A 0.04207(19) 1.25256(18) 0.10172(15) 0.0574(8) Uani d . 1 1 . .
    C C30A -0.0420(2) 1.2751(3) 0.1218(2) 0.0952(17) Uani d . 1 1 . .
    H H30A -0.0451 1.2875 0.1573 0.143 Uiso calc R 1 1 . .
    H H30B -0.0554 1.2318 0.1216 0.143 Uiso calc R 1 1 . .
    H H30C -0.0789 1.3205 0.0993 0.143 Uiso calc R 1 1 . .
    C C31A 0.0618(2) 1.3207(2) 0.10166(19) 0.0735(11) Uani d . 1 1 . .
    H H31A 0.0578 1.3339 0.1370 0.110 Uiso calc R 1 1 . .
    H H31B 0.0247 1.3654 0.0787 0.110 Uiso calc R 1 1 . .
    H H31C 0.1154 1.3067 0.0892 0.110 Uiso calc R 1 1 . .
    C C32A 0.0469(3) 1.2325(3) 0.0462(2) 0.1041(18) Uani d . 1 1 . .
    H H32A 0.0988 1.2231 0.0320 0.156 Uiso calc R 1 1 . .
    H H32B 0.0062 1.2756 0.0243 0.156 Uiso calc R 1 1 . .
    H H32C 0.0387 1.1858 0.0468 0.156 Uiso calc R 1 1 . .
    C C33A 0.31772(14) 1.03813(14) 0.12911(10) 0.0353(5) Uani d . 1 1 . .
    H H33A 0.3570 1.0110 0.1576 0.042 Uiso calc R 1 1 . .
    H H33B 0.3343 1.0738 0.1064 0.042 Uiso calc R 1 1 . .
    C C34A 0.31318(14) 0.97931(15) 0.09782(10) 0.0346(5) Uani d . 1 1 . .
    C C35A 0.27532(16) 1.00493(16) 0.04919(10) 0.0399(5) Uani d . 1 1 . .
    H H35A 0.2581 1.0577 0.0349 0.048 Uiso calc R 1 1 . .
    C C36A 0.26193(16) 0.95554(16) 0.02088(10) 0.0402(6) Uani d . 1 1 . .
    C C37A 0.28557(15) 0.87945(15) 0.04342(10) 0.0386(5) Uani d . 1 1 . .
    H H37A 0.2748 0.8456 0.0255 0.046 Uiso calc R 1 1 . .
    C C38A 0.32436(13) 0.85071(14) 0.09118(9) 0.0330(5) Uani d . 1 1 . .
    C C39A 0.34024(13) 0.90133(14) 0.11704(9) 0.0331(5) Uani d . 1 1 . .
    C C40A 0.22002(18) 0.98372(18) -0.03236(11) 0.0472(7) Uani d . 1 1 . .
    C C41A 0.1415(2) 0.9789(3) -0.02748(16) 0.0748(11) Uani d . 1 1 . .
    H H41A 0.1098 1.0100 -0.0009 0.112 Uiso calc R 1 1 . .
    H H41B 0.1510 0.9248 -0.0175 0.112 Uiso calc R 1 1 . .
    H H41C 0.1133 0.9987 -0.0609 0.112 Uiso calc R 1 1 . .
    C C42A 0.2036(3) 1.0673(2) -0.05302(16) 0.0855(14) Uani d . 1 1 . .
    H H42A 0.1705 1.1017 -0.0285 0.128 Uiso calc R 1 1 . .
    H H42B 0.1764 1.0823 -0.0867 0.128 Uiso calc R 1 1 . .
    H H42C 0.2533 1.0715 -0.0571 0.128 Uiso calc R 1 1 . .
    C C43A 0.2702(2) 0.9311(3) -0.07185(13) 0.0700(11) Uani d . 1 1 . .
    H H43A 0.2793 0.8776 -0.0597 0.105 Uiso calc R 1 1 . .
    H H43B 0.3208 0.9337 -0.0755 0.105 Uiso calc R 1 1 . .
    H H43C 0.2427 0.9483 -0.1055 0.105 Uiso calc R 1 1 . .
    C C44A 0.34373(14) 0.76752(14) 0.11561(10) 0.0346(5) Uani d . 1 1 . .
    H H44A 0.3629 0.7326 0.0886 0.042 Uiso calc R 1 1 . .
    H H44B 0.3858 0.7499 0.1422 0.042 Uiso calc R 1 1 . .
    C C45A 0.22228(19) 0.90783(17) 0.34877(10) 0.0536(7) Uani d D 1 1 . .
    H H45A 0.1717 0.9448 0.3617 0.064 Uiso calc R 1 1 . .
    H H45B 0.2616 0.9279 0.3520 0.064 Uiso calc R 1 1 . .
    C C46A 0.2480(2) 0.83112(18) 0.38188(10) 0.0653(10) Uani d D 1 1 . .
    H H46A 0.2993 0.7940 0.3699 0.078 Uiso calc R 1 1 . .
    H H46B 0.2092 0.8104 0.3789 0.078 Uiso calc R 1 1 . .
    C C47A 0.2550(3) 0.8403(2) 0.43777(11) 0.0695(10) Uani d D 1 1 . .
    H H47A 0.2894 0.8664 0.4397 0.083 Uiso calc R 1 1 . .
    H H47B 0.2024 0.8741 0.4501 0.083 Uiso calc R 1 1 . .
    C C48A 0.2874(3) 0.7659(2) 0.47260(14) 0.0847(13) Uani d D 1 1 . .
    H H48A 0.2900 0.7755 0.5083 0.127 Uiso calc R 1 1 . .
    H H48B 0.3403 0.7327 0.4613 0.127 Uiso calc R 1 1 . .
    H H48C 0.2533 0.7400 0.4713 0.127 Uiso calc R 1 1 . .
    C C49A 0.46812(14) 0.8440(2) 0.14930(14) 0.0594(8) Uani d D 1 1 . .
    H H49A 0.4806 0.8887 0.1399 0.071 Uiso calc R 1 1 . .
    H H49B 0.4784 0.8160 0.1187 0.071 Uiso calc R 1 1 . .
    C C50A 0.51951(15) 0.79136(19) 0.19353(13) 0.0587(8) Uani d D 1 1 . .
    H H50A 0.5033 0.7496 0.2052 0.070 Uiso calc R 1 1 . .
    H H50B 0.5132 0.8208 0.2229 0.070 Uiso calc R 1 1 . .
    C C51A 0.60476(16) 0.7561(2) 0.17791(16) 0.0754(11) Uani d D 1 1 . .
    H H51A 0.6210 0.7976 0.1655 0.090 Uiso calc R 1 1 . .
    H H51B 0.6118 0.7251 0.1493 0.090 Uiso calc R 1 1 . .
    C C52A 0.6550(2) 0.7048(3) 0.2245(2) 0.114(2) Uani d D 1 1 . .
    H H52A 0.7087 0.6744 0.2132 0.171 Uiso calc R 1 1 . .
    H H52B 0.6329 0.6697 0.2404 0.171 Uiso calc R 1 1 . .
    H H52C 0.6559 0.7371 0.2500 0.171 Uiso calc R 1 1 . .
    C C53A 0.36162(13) 0.69015(12) 0.25003(9) 0.0301(5) Uani d D 1 1 . .
    H H53A 0.3923 0.6567 0.2238 0.036 Uiso calc R 1 1 . .
    H H53B 0.3277 0.6678 0.2682 0.036 Uiso calc R 1 1 . .
    C C54A 0.41714(13) 0.69385(13) 0.28890(9) 0.0285(4) Uani d . 1 1 . .
    C C55A 0.51325(15) 0.53437(13) 0.40287(10) 0.0351(5) Uani d . 1 1 . .
    C C56A 0.58467(16) 0.47611(15) 0.41798(10) 0.0396(5) Uani d . 1 1 . .
    H H56A 0.6313 0.4781 0.4043 0.047 Uiso calc R 1 1 . .
    C C57A 0.58920(17) 0.41232(15) 0.45425(11) 0.0419(6) Uani d . 1 1 . .
    H H57A 0.6391 0.3726 0.4660 0.050 Uiso calc R 1 1 . .
    C C58A 0.52261(17) 0.40770(15) 0.47234(10) 0.0414(6) Uani d . 1 1 . .
    H H58A 0.5266 0.3653 0.4973 0.050 Uiso calc R 1 1 . .
    C C59A 0.44761(16) 0.46456(15) 0.45481(10) 0.0390(5) Uani d . 1 1 . .
    C C60A 0.37674(19) 0.45871(17) 0.47294(11) 0.0467(6) Uani d . 1 1 . .
    C C61A 0.30504(18) 0.51978(19) 0.45956(13) 0.0521(7) Uani d . 1 1 . .
    H H61A 0.2583 0.5168 0.4721 0.063 Uiso calc R 1 1 . .
    C C62A 0.30007(18) 0.58614(18) 0.42786(12) 0.0505(7) Uani d . 1 1 . .
    H H62A 0.2498 0.6278 0.4195 0.061 Uiso calc R 1 1 . .
    C C63A 0.36558(16) 0.59297(15) 0.40849(11) 0.0420(6) Uani d . 1 1 . .
    H H63A 0.3602 0.6387 0.3866 0.050 Uiso calc R 1 1 . .
    C C64A 0.44164(15) 0.53202(13) 0.42096(9) 0.0355(5) Uani d . 1 1 . .
    C C65A 0.4193(2) 0.3187(2) 0.48626(16) 0.0660(9) Uani d . 1 1 . .
    H H65A 0.4564 0.3202 0.4589 0.099 Uiso calc R 1 1 . .
    H H65B 0.3780 0.3094 0.4717 0.099 Uiso calc R 1 1 . .
    H H65C 0.4473 0.2770 0.5143 0.099 Uiso calc R 1 1 . .
    C C66A 0.3173(2) 0.3993(3) 0.53831(16) 0.0740(10) Uani d . 1 1 . .
    H H66A 0.2993 0.4460 0.5553 0.111 Uiso calc R 1 1 . .
    H H66B 0.3322 0.3538 0.5648 0.111 Uiso calc R 1 1 . .
    H H66C 0.2749 0.4031 0.5163 0.111 Uiso calc R 1 1 . .
    C C67A 0.30717(14) 1.04375(13) 0.26547(9) 0.0325(5) Uani d D 1 1 . .
    H H67A 0.2638 1.0831 0.2831 0.039 Uiso calc R 1 1 . .
    H H67B 0.3334 1.0703 0.2423 0.039 Uiso calc R 1 1 . .
    C C68A 0.36576(13) 0.98418(13) 0.30566(9) 0.0287(4) Uani d . 1 1 . .
    C C69A 0.41109(14) 1.03086(13) 0.43660(9) 0.0326(5) Uani d . 1 1 . .
    C C70A 0.45821(14) 1.06473(14) 0.44613(9) 0.0335(5) Uani d . 1 1 . .
    H H70A 0.5050 1.0550 0.4270 0.040 Uiso calc R 1 1 . .
    C C71A 0.43636(16) 1.11445(15) 0.48488(11) 0.0396(5) Uani d . 1 1 . .
    H H71A 0.4681 1.1391 0.4913 0.048 Uiso calc R 1 1 . .
    C C72A 0.36977(18) 1.12731(17) 0.51314(11) 0.0451(6) Uani d . 1 1 . .
    H H72A 0.3562 1.1606 0.5392 0.054 Uiso calc R 1 1 . .
    C C73A 0.32075(17) 1.09213(17) 0.50446(11) 0.0439(6) Uani d . 1 1 . .
    C C74A 0.24974(19) 1.1046(2) 0.53411(14) 0.0609(9) Uani d . 1 1 . .
    C C75A 0.2014(2) 1.0747(3) 0.52080(16) 0.0693(10) Uani d . 1 1 . .
    H H75A 0.1537 1.0852 0.5390 0.083 Uiso calc R 1 1 . .
    C C76A 0.2208(2) 1.0290(2) 0.48102(16) 0.0644(9) Uani d . 1 1 . .
    H H76A 0.1863 1.0083 0.4728 0.077 Uiso calc R 1 1 . .
    C C77A 0.28779(18) 1.01326(19) 0.45372(13) 0.0512(7) Uani d . 1 1 . .
    H H77A 0.2997 0.9813 0.4270 0.061 Uiso calc R 1 1 . .
    C C78A 0.34064(15) 1.04397(15) 0.46461(10) 0.0383(5) Uani d . 1 1 . .
    C C79A 0.2852(3) 1.1051(4) 0.6212(2) 0.0998(17) Uani d . 1 1 . .
    H H79A 0.3385 1.0739 0.6096 0.150 Uiso calc R 1 1 . .
    H H79B 0.2639 1.0710 0.6400 0.150 Uiso calc R 1 1 . .
    H H79C 0.2867 1.1404 0.6441 0.150 Uiso calc R 1 1 . .
    C C80A 0.1528(3) 1.1838(4) 0.5922(2) 0.113(2) Uani d . 1 1 . .
    H H80A 0.1184 1.2204 0.5640 0.170 Uiso calc R 1 1 . .
    H H80B 0.1485 1.2108 0.6222 0.170 Uiso calc R 1 1 . .
    H H80C 0.1368 1.1420 0.6023 0.170 Uiso calc R 1 1 . .
    S S1B -0.00248(4) 0.67528(4) 0.29971(4) 0.05278(19) Uani d . 1 1 . .
    S S2B -0.03275(4) 0.36767(4) 0.26417(4) 0.0613(2) Uani d . 1 1 . .
    Na Na1B 0.006053(16) 0.51233(3) 0.258386(17) 0.0751(5) Uani d D 1 1 . .
    Na Na2B 0.21544(5) 0.41753(5) 0.24189(4) 0.0349(2) Uani d . 1 1 . .
    O O1B 0.26323(9) 0.51072(8) 0.23582(7) 0.0317(3) Uani d D 1 1 . .
    O O2B 0.22183(10) 0.43315(10) 0.15011(8) 0.0408(4) Uani d D 1 1 . .
    O O3B 0.24895(8) 0.28883(9) 0.23450(7) 0.0310(3) Uani d D 1 1 . .
    O O4B 0.28388(9) 0.37151(9) 0.32189(7) 0.0337(4) Uani d D 1 1 . .
    O O5B 0.12010(10) 0.53136(10) 0.26675(9) 0.0471(5) Uani d . 1 1 . .
    O O6B -0.04104(12) 0.63448(14) 0.27932(12) 0.0635(7) Uani d . 1 1 . .
    O O7B -0.04735(13) 0.75726(13) 0.29601(11) 0.0615(6) Uani d . 1 1 . .
    O O8B 0.10564(10) 0.39458(10) 0.24480(10) 0.0498(5) Uani d . 1 1 . .
    O O9B -0.07649(15) 0.41413(15) 0.21792(15) 0.0868(10) Uani d . 1 1 . .
    O O10B -0.03405(15) 0.41209(14) 0.30427(14) 0.0848(9) Uani d . 1 1 . .
    O O2W -0.06963(8) 0.55631(4) 0.17973(4) 0.258(4) Uiso d D 1 1 . .
    H H2W1 -0.0793 0.5208 0.1728 0.387 Uiso d RD 1 1 . .
    H H2W2 -0.0845 0.5949 0.1710 0.387 Uiso d RD 1 1 . .
    N N1B 0.08127(13) 0.66047(13) 0.27480(11) 0.0472(6) Uani d . 1 1 . .
    N N2B 0.1262(3) 0.6200(3) 0.53855(18) 0.0932(12) Uani d . 1 1 . .
    N N3B 0.05368(14) 0.30579(14) 0.25186(12) 0.0530(6) Uani d . 1 1 . .
    N N4B -0.07703(17) 0.07382(17) 0.39399(13) 0.0599(7) Uani d . 1 1 . .
    C C1B 0.33879(12) 0.50430(12) 0.22439(10) 0.0298(5) Uani d . 1 1 . .
    C C2B 0.39294(13) 0.48242(12) 0.26478(10) 0.0306(5) Uani d . 1 1 . .
    C C3B 0.46769(13) 0.47863(13) 0.25263(10) 0.0320(5) Uani d . 1 1 . .
    H H3BA 0.5052 0.4642 0.2799 0.038 Uiso calc R 1 1 . .
    C C4B 0.48837(13) 0.49545(13) 0.20195(10) 0.0335(5) Uani d . 1 1 . .
    C C5B 0.43318(14) 0.51460(13) 0.16267(10) 0.0338(5) Uani d . 1 1 . .
    H H5BA 0.4468 0.5255 0.1278 0.041 Uiso calc R 1 1 . .
    C C6B 0.35810(13) 0.51839(12) 0.17270(10) 0.0313(5) Uani d . 1 1 . .
    C C7B 0.56901(14) 0.49492(15) 0.18909(12) 0.0398(6) Uani d . 1 1 . .
    C C8B 0.60471(18) 0.4520(2) 0.14241(15) 0.0604(8) Uani d . 1 1 . .
    H H8BA 0.6102 0.3989 0.1500 0.091 Uiso calc R 1 1 . .
    H H8BB 0.6565 0.4509 0.1353 0.091 Uiso calc R 1 1 . .
    H H8BC 0.5703 0.4788 0.1119 0.091 Uiso calc R 1 1 . .
    C C9B 0.62623(18) 0.4576(3) 0.23493(16) 0.0680(10) Uani d . 1 1 . .
    H H9BA 0.6046 0.4864 0.2645 0.102 Uiso calc R 1 1 . .
    H H9BB 0.6766 0.4585 0.2252 0.102 Uiso calc R 1 1 . .
    H H9BC 0.6344 0.4039 0.2446 0.102 Uiso calc R 1 1 . .
    C C10B 0.55740(17) 0.57857(18) 0.17609(17) 0.0582(9) Uani d . 1 1 . .
    H H10D 0.5349 0.6062 0.2060 0.087 Uiso calc R 1 1 . .
    H H10E 0.5216 0.6040 0.1461 0.087 Uiso calc R 1 1 . .
    H H10F 0.6082 0.5792 0.1678 0.087 Uiso calc R 1 1 . .
    C C11B 0.30293(14) 0.53119(13) 0.12810(10) 0.0341(5) Uani d . 1 1 . .
    H H11C 0.3054 0.5710 0.1006 0.041 Uiso calc R 1 1 . .
    H H11D 0.2482 0.5501 0.1407 0.041 Uiso calc R 1 1 . .
    C C12B 0.32604(14) 0.45578(13) 0.10580(10) 0.0336(5) Uani d . 1 1 . .
    C C13B 0.38980(15) 0.43093(14) 0.07186(10) 0.0365(5) Uani d . 1 1 . .
    H H13B 0.4144 0.4640 0.0610 0.044 Uiso calc R 1 1 . .
    C C14B 0.41822(16) 0.35965(15) 0.05368(10) 0.0381(5) Uani d . 1 1 . .
    C C15B 0.38314(16) 0.31082(14) 0.07236(10) 0.0370(5) Uani d . 1 1 . .
    H H15B 0.4033 0.2609 0.0616 0.044 Uiso calc R 1 1 . .
    C C16B 0.32016(14) 0.33238(14) 0.10590(10) 0.0349(5) Uani d . 1 1 . .
    C C17B 0.28948(14) 0.40753(14) 0.12043(10) 0.0345(5) Uani d . 1 1 . .
    C C18B 0.48584(18) 0.33250(16) 0.01536(12) 0.0470(6) Uani d . 1 1 . .
    C C19B 0.4575(3) 0.3132(3) -0.03287(14) 0.0704(9) Uani d . 1 1 . .
    H H19D 0.4408 0.2722 -0.0223 0.106 Uiso calc R 1 1 . .
    H H19E 0.5006 0.2957 -0.0576 0.106 Uiso calc R 1 1 . .
    H H19F 0.4132 0.3596 -0.0493 0.106 Uiso calc R 1 1 . .
    C C20B 0.5538(2) 0.2603(2) 0.04142(17) 0.0678(10) Uani d . 1 1 . .
    H H20D 0.5707 0.2723 0.0727 0.102 Uiso calc R 1 1 . .
    H H20E 0.5978 0.2430 0.0173 0.102 Uiso calc R 1 1 . .
    H H20F 0.5368 0.2192 0.0511 0.102 Uiso calc R 1 1 . .
    C C21B 0.5139(2) 0.39474(19) -0.00341(14) 0.0578(8) Uani d . 1 1 . .
    H H21D 0.5297 0.4104 0.0266 0.087 Uiso calc R 1 1 . .
    H H21E 0.4711 0.4398 -0.0224 0.087 Uiso calc R 1 1 . .
    H H21F 0.5589 0.3739 -0.0264 0.087 Uiso calc R 1 1 . .
    C C22B 0.28957(15) 0.27357(14) 0.12793(10) 0.0362(5) Uani d . 1 1 . .
    H H22C 0.2352 0.3010 0.1402 0.043 Uiso calc R 1 1 . .
    H H22D 0.2886 0.2437 0.1003 0.043 Uiso calc R 1 1 . .
    C C23B 0.34173(13) 0.21854(13) 0.17282(10) 0.0320(5) Uani d . 1 1 . .
    C C24B 0.41299(14) 0.15695(13) 0.16328(10) 0.0350(5) Uani d . 1 1 . .
    H H24B 0.4265 0.1474 0.1285 0.042 Uiso calc R 1 1 . .
    C C25B 0.46491(14) 0.10904(13) 0.20324(10) 0.0342(5) Uani d . 1 1 . .
    C C26B 0.44493(13) 0.12565(13) 0.25397(10) 0.0322(5) Uani d . 1 1 . .
    H H26B 0.4807 0.0946 0.2815 0.039 Uiso calc R 1 1 . .
    C C27B 0.37391(13) 0.18665(12) 0.26553(9) 0.0291(4) Uani d . 1 1 . .
    C C28B 0.32219(13) 0.23060(12) 0.22410(10) 0.0300(5) Uani d . 1 1 . .
    C C29B 0.54265(15) 0.03962(15) 0.19378(12) 0.0412(6) Uani d . 1 1 . .
    C C30B 0.5440(2) -0.03375(17) 0.22678(15) 0.0619(9) Uani d . 1 1 . .
    H H30D 0.5459 -0.0295 0.2637 0.093 Uiso calc R 1 1 . .
    H H30E 0.5905 -0.0793 0.2182 0.093 Uiso calc R 1 1 . .
    H H30F 0.4965 -0.0390 0.2194 0.093 Uiso calc R 1 1 . .
    C C31B 0.55011(19) 0.02481(18) 0.13690(13) 0.0541(8) Uani d . 1 1 . .
    H H31D 0.5474 0.0710 0.1143 0.081 Uiso calc R 1 1 . .
    H H31E 0.5071 0.0133 0.1279 0.081 Uiso calc R 1 1 . .
    H H31F 0.6006 -0.0193 0.1322 0.081 Uiso calc R 1 1 . .
    C C32B 0.61116(19) 0.0550(2) 0.20686(19) 0.0720(11) Uani d . 1 1 . .
    H H32D 0.6089 0.1012 0.1845 0.108 Uiso calc R 1 1 . .
    H H32E 0.6607 0.0104 0.2012 0.108 Uiso calc R 1 1 . .
    H H32F 0.6082 0.0635 0.2433 0.108 Uiso calc R 1 1 . .
    C C33B 0.35632(13) 0.20541(13) 0.32090(10) 0.0318(5) Uani d . 1 1 . .
    H H33C 0.3725 0.1569 0.3453 0.038 Uiso calc R 1 1 . .
    H H33D 0.2991 0.2368 0.3246 0.038 Uiso calc R 1 1 . .
    C C34B 0.40062(13) 0.25007(13) 0.33382(9) 0.0312(5) Uani d . 1 1 . .
    C C35B 0.48024(14) 0.21088(14) 0.34609(10) 0.0332(5) Uani d . 1 1 . .
    H H35B 0.5046 0.1559 0.3495 0.040 Uiso calc R 1 1 . .
    C C36B 0.52639(14) 0.24894(15) 0.35371(10) 0.0352(5) Uani d . 1 1 . .
    C C37B 0.48935(13) 0.32943(14) 0.34627(9) 0.0330(5) Uani d . 1 1 . .
    H H37B 0.5196 0.3567 0.3500 0.040 Uiso calc R 1 1 . .
    C C38B 0.40985(13) 0.37187(13) 0.33356(9) 0.0316(5) Uani d . 1 1 . .
    C C39B 0.36485(13) 0.33107(13) 0.33017(9) 0.0293(4) Uani d . 1 1 . .
    C C40B 0.61283(15) 0.20154(17) 0.37079(12) 0.0434(6) Uani d . 1 1 . .
    C C41B 0.65415(16) 0.2539(2) 0.37139(15) 0.0559(8) Uani d . 1 1 . .
    H H41D 0.6262 0.2929 0.3945 0.084 Uiso calc R 1 1 . .
    H H41E 0.6543 0.2796 0.3361 0.084 Uiso calc R 1 1 . .
    H H41F 0.7084 0.2225 0.3839 0.084 Uiso calc R 1 1 . .
    C C42B 0.6157(2) 0.1605(3) 0.42614(15) 0.0680(10) Uani d . 1 1 . .
    H H42D 0.5929 0.1992 0.4501 0.102 Uiso calc R 1 1 . .
    H H42E 0.6704 0.1261 0.4363 0.102 Uiso calc R 1 1 . .
    H H42F 0.5856 0.1301 0.4273 0.102 Uiso calc R 1 1 . .
    C C43B 0.6563(2) 0.1420(2) 0.33456(18) 0.0769(12) Uani d . 1 1 . .
    H H43D 0.6543 0.1684 0.2992 0.115 Uiso calc R 1 1 . .
    H H43E 0.6315 0.1070 0.3349 0.115 Uiso calc R 1 1 . .
    H H43F 0.7112 0.1122 0.3461 0.115 Uiso calc R 1 1 . .
    C C44B 0.37512(14) 0.45953(13) 0.32037(10) 0.0323(5) Uani d . 1 1 . .
    H H44C 0.3175 0.4821 0.3251 0.039 Uiso calc R 1 1 . .
    H H44D 0.3973 0.4806 0.3443 0.039 Uiso calc R 1 1 . .
    C C45B 0.15266(19) 0.4740(3) 0.11606(19) 0.0959(15) Uiso d D 1 1 . .
    H H45C 0.1493 0.4367 0.0951 0.115 Uiso calc R 1 1 . .
    H H45D 0.1605 0.5142 0.0917 0.115 Uiso calc R 1 1 . .
    C C46B 0.0758(3) 0.5120(5) 0.14246(19) 0.151(3) Uiso d D 1 1 . .
    H H46C 0.0785 0.5487 0.1643 0.181 Uiso calc R 1 1 . .
    H H46D 0.0654 0.4723 0.1654 0.181 Uiso calc R 1 1 . .
    C C47B 0.00954(15) 0.5551(2) 0.10306(11) 0.208(5) Uiso d D 1 1 . .
    H H47C -0.0357 0.5439 0.1137 0.250 Uiso calc R 1 1 . .
    H H47D -0.0078 0.6115 0.1012 0.250 Uiso calc R 1 1 . .
    C C48B 0.0376(7) 0.5299(8) 0.0505(2) 0.397(13) Uiso d D 1 1 . .
    H H48D -0.0047 0.5589 0.0247 0.595 Uiso calc R 1 1 . .
    H H48E 0.0527 0.4743 0.0522 0.595 Uiso calc R 1 1 . .
    H H48F 0.0831 0.5400 0.0405 0.595 Uiso calc R 1 1 . .
    C C49B 0.24115(15) 0.40263(15) 0.36751(10) 0.0452(6) Uani d D 1 1 . .
    H H49C 0.1891 0.4449 0.3563 0.054 Uiso calc R 1 1 . .
    H H49D 0.2701 0.4254 0.3844 0.054 Uiso calc R 1 1 . .
    C C50B 0.22906(16) 0.34466(18) 0.40667(13) 0.0564(8) Uani d D 1 1 . .
    H H50C 0.2791 0.2968 0.4114 0.068 Uiso calc R 1 1 . .
    H H50D 0.2165 0.3653 0.4404 0.068 Uiso calc R 1 1 . .
    C C51B 0.1662(2) 0.3241(2) 0.39340(15) 0.0677(9) Uani d D 1 1 . .
    H H51C 0.1812 0.2967 0.3624 0.081 Uiso calc R 1 1 . .
    H H51D 0.1168 0.3717 0.3852 0.081 Uiso calc R 1 1 . .
    C C52B 0.1538(4) 0.2721(4) 0.4393(3) 0.154(3) Uani d D 1 1 . .
    H H52D 0.1037 0.2700 0.4348 0.231 Uiso calc R 1 1 . .
    H H52E 0.1529 0.2932 0.4716 0.231 Uiso calc R 1 1 . .
    H H52F 0.1969 0.2198 0.4411 0.231 Uiso calc R 1 1 . .
    C C53B 0.21057(14) 0.58709(13) 0.24726(12) 0.0405(6) Uani d D 1 1 . .
    H H53C 0.2029 0.6253 0.2159 0.049 Uiso calc R 1 1 . .
    H H53D 0.2337 0.6010 0.2751 0.049 Uiso calc R 1 1 . .
    C C54B 0.13147(15) 0.58940(14) 0.26465(12) 0.0404(6) Uani d . 1 1 . .
    C C55B 0.02160(19) 0.6349(2) 0.36650(16) 0.0594(8) Uani d . 1 1 . .
    C C56B 0.0184(3) 0.5659(2) 0.38267(19) 0.0759(11) Uani d . 1 1 . .
    H H56B -0.0038 0.5455 0.3605 0.091 Uiso calc R 1 1 . .
    C C57B 0.0485(3) 0.5245(3) 0.43286(19) 0.0816(12) Uani d . 1 1 . .
    H H57B 0.0483 0.4756 0.4435 0.098 Uiso calc R 1 1 . .
    C C58B 0.0771(3) 0.5550(3) 0.46467(19) 0.0771(11) Uani d . 1 1 . .
    H H58B 0.1000 0.5261 0.4971 0.093 Uiso calc R 1 1 . .
    C C59B 0.0738(2) 0.6301(2) 0.45087(18) 0.0672(10) Uani d . 1 1 . .
    C C60B 0.0987(2) 0.6634(3) 0.48673(17) 0.0723(10) Uani d . 1 1 . .
    C C61B 0.1011(3) 0.7335(3) 0.4726(2) 0.0791(12) Uani d . 1 1 . .
    H H61B 0.1170 0.7562 0.4970 0.095 Uiso calc R 1 1 . .
    C C62B 0.0792(2) 0.7716(2) 0.42102(19) 0.0702(10) Uani d . 1 1 . .
    H H62B 0.0831 0.8189 0.4109 0.084 Uiso calc R 1 1 . .
    C C63B 0.05304(19) 0.7425(2) 0.38582(16) 0.0592(8) Uani d . 1 1 . .
    H H63B 0.0377 0.7699 0.3519 0.071 Uiso calc R 1 1 . .
    C C64B 0.04862(17) 0.67105(19) 0.39975(15) 0.0548(8) Uani d . 1 1 . .
    C C65B 0.0655(5) 0.6177(5) 0.5711(3) 0.134(2) Uani d . 1 1 . .
    H H65D 0.0280 0.6096 0.5510 0.201 Uiso calc R 1 1 . .
    H H65E 0.0384 0.6669 0.5853 0.201 Uiso calc R 1 1 . .
    H H65F 0.0876 0.5751 0.5996 0.201 Uiso calc R 1 1 . .
    C C66B 0.1772(4) 0.6390(4) 0.5667(2) 0.110(2) Uani d . 1 1 . .
    H H66D 0.2203 0.6393 0.5443 0.166 Uiso calc R 1 1 . .
    H H66E 0.1988 0.6003 0.5974 0.166 Uiso calc R 1 1 . .
    H H66F 0.1473 0.6903 0.5776 0.166 Uiso calc R 1 1 . .
    C C67B 0.18976(13) 0.26105(13) 0.24091(11) 0.0354(5) Uani d D 1 1 . .
    H H67C 0.2016 0.2221 0.2723 0.043 Uiso calc R 1 1 . .
    H H67D 0.1888 0.2361 0.2104 0.043 Uiso calc R 1 1 . .
    C C68B 0.11111(15) 0.32850(15) 0.24627(11) 0.0394(6) Uani d . 1 1 . .
    C C69B -0.07567(17) 0.30435(17) 0.28910(16) 0.0560(8) Uani d . 1 1 . .
    C C70B -0.14417(17) 0.3182(2) 0.26614(18) 0.0644(10) Uani d . 1 1 . .
    H H70B -0.1677 0.3611 0.2399 0.077 Uiso calc R 1 1 . .
    C C71B -0.18059(17) 0.2686(2) 0.28132(17) 0.0622(10) Uani d . 1 1 . .
    H H71B -0.2286 0.2783 0.2653 0.075 Uiso calc R 1 1 . .
    C C72B -0.14672(17) 0.20683(18) 0.31911(15) 0.0554(8) Uani d . 1 1 . .
    H H72B -0.1717 0.1739 0.3289 0.067 Uiso calc R 1 1 . .
    C C73B -0.07589(17) 0.19070(18) 0.34392(13) 0.0502(7) Uani d . 1 1 . .
    C C74B -0.03831(18) 0.12351(19) 0.38177(14) 0.0529(7) Uani d . 1 1 . .
    C C75B 0.0322(2) 0.1075(2) 0.40296(16) 0.0654(9) Uani d . 1 1 . .
    H H75B 0.0579 0.0616 0.4267 0.078 Uiso calc R 1 1 . .
    C C76B 0.0677(2) 0.1585(2) 0.39010(18) 0.0687(10) Uani d . 1 1 . .
    H H76B 0.1164 0.1470 0.4059 0.082 Uiso calc R 1 1 . .
    C C77B 0.03293(19) 0.22359(19) 0.35536(16) 0.0589(8) Uani d . 1 1 . .
    H H77B 0.0569 0.2579 0.3482 0.071 Uiso calc R 1 1 . .
    C C78B -0.03867(16) 0.24120(17) 0.32965(14) 0.0515(7) Uani d . 1 1 . .
    C C79B -0.1335(2) 0.0987(3) 0.43592(17) 0.0743(11) Uani d . 1 1 . .
    H H79D -0.1642 0.1551 0.4299 0.111 Uiso calc R 1 1 . .
    H H79E -0.1051 0.0839 0.4692 0.111 Uiso calc R 1 1 . .
    H H79F -0.1689 0.0739 0.4367 0.111 Uiso calc R 1 1 . .
    C C80B -0.0254(2) -0.0087(2) 0.40292(18) 0.0699(10) Uani d . 1 1 . .
    H H80D 0.0144 -0.0221 0.3758 0.105 Uiso calc R 1 1 . .
    H H80E -0.0563 -0.0379 0.4021 0.105 Uiso calc R 1 1 . .
    H H80F 0.0006 -0.0217 0.4370 0.105 Uiso calc R 1 1 . .
    N N1S 0.6342(2) 0.2529(3) 0.1977(3) 0.136(2) Uani d . 1 1 . .
    C C11S 0.5674(2) 0.2728(2) 0.19960(18) 0.0694(11) Uani d . 1 1 . .
    C C12S 0.48415(16) 0.29893(15) 0.20309(12) 0.0421(6) Uani d . 1 1 . .
    H H12A 0.4687 0.2659 0.1857 0.063 Uiso calc R 1 1 . .
    H H12B 0.4574 0.3525 0.1862 0.063 Uiso calc R 1 1 . .
    H H12C 0.4693 0.2963 0.2397 0.063 Uiso calc R 1 1 . .
    N N2S -0.02722(19) 1.0791(2) 0.09920(16) 0.0775(10) Uani d . 1 1 . .
    C C21S 0.03342(18) 1.03317(18) 0.11284(14) 0.0522(7) Uani d . 1 1 . .
    C C22S 0.11086(17) 0.97632(17) 0.13048(13) 0.0469(6) Uani d . 1 1 . .
    H H22E 0.1081 0.9534 0.1662 0.070 Uiso calc R 1 1 . .
    H H22F 0.1462 1.0013 0.1294 0.070 Uiso calc R 1 1 . .
    H H22G 0.1309 0.9357 0.1078 0.070 Uiso calc R 1 1 . .
    N N3S 0.2787(3) 0.6907(5) -0.0167(2) 0.146(3) Uani d . 1 1 . .
    C C31S 0.2538(2) 0.7199(4) -0.0571(2) 0.0889(15) Uani d . 1 1 . .
    C C32S 0.2221(2) 0.7589(3) -0.10680(19) 0.0825(13) Uani d . 1 1 . .
    H H32G 0.1732 0.8052 -0.1029 0.124 Uiso calc R 1 1 . .
    H H32H 0.2111 0.7243 -0.1258 0.124 Uiso calc R 1 1 . .
    H H32I 0.2599 0.7741 -0.1261 0.124 Uiso calc R 1 1 . .
    N N4S 0.7989(9) 0.7774(11) 0.1604(5) 0.405(5) Uani d . 1 1 . .
    C C41S 0.8028(7) 0.7888(7) 0.2000(4) 0.178(3) Uani d . 1 1 . .
    C C42S 0.7803(5) 0.8001(6) 0.2453(4) 0.167(4) Uani d . 1 1 . .
    H H42G 0.7535 0.8559 0.2471 0.251 Uiso calc R 1 1 . .
    H H42H 0.8258 0.7762 0.2690 0.251 Uiso calc R 1 1 . .
    H H42I 0.7439 0.7770 0.2554 0.251 Uiso calc R 1 1 . .
loop_
    _atom_site_aniso_label
    _atom_site_aniso_U_11
    _atom_site_aniso_U_22
    _atom_site_aniso_U_33
    _atom_site_aniso_U_12
    _atom_site_aniso_U_13
    _atom_site_aniso_U_23
    S1A 0.0492(3) 0.0285(3) 0.0396(3) -0.0185(2) -0.0181(2) 0.0007(2)
    S2A 0.0456(3) 0.0288(2) 0.0305(3) -0.0157(2) -0.0086(2) -0.0077(2)
    Na1A 0.0361(4) 0.0230(4) 0.0374(5) -0.0123(3) -0.0105(4) -0.0058(3)
    Na2A 0.0460(5) 0.0278(4) 0.0439(5) -0.0170(4) -0.0163(4) -0.0035(4)
    O1A 0.0299(7) 0.0221(7) 0.0355(8) -0.0107(6) -0.0099(6) -0.0057(6)
    O2A 0.0357(8) 0.0330(8) 0.0390(9) -0.0157(6) -0.0043(7) -0.0085(7)
    O3A 0.0310(7) 0.0218(7) 0.0350(8) -0.0123(6) -0.0092(6) -0.0053(6)
    O4A 0.0335(7) 0.0326(8) 0.0416(9) -0.0134(6) -0.0124(7) -0.0059(7)
    O5A 0.0416(8) 0.0266(7) 0.0444(9) -0.0161(6) -0.0176(7) -0.0021(7)
    O6A 0.0529(10) 0.0558(11) 0.0558(12) -0.0309(9) -0.0163(9) 0.0098(9)
    O7A 0.0788(12) 0.0315(8) 0.0434(10) -0.0279(9) -0.0244(9) -0.0022(7)
    O8A 0.0352(7) 0.0255(7) 0.0381(8) -0.0118(6) -0.0089(7) -0.0076(6)
    O9A 0.0455(9) 0.0472(10) 0.0379(9) -0.0119(8) -0.0024(8) -0.0173(8)
    O10A 0.0695(12) 0.0311(8) 0.0384(9) -0.0211(8) -0.0170(9) -0.0040(7)
    O1W 0.0736(19) 0.132(3) 0.177(4) -0.041(2) -0.003(2) -0.067(3)
    N1A 0.0470(11) 0.0245(9) 0.0388(11) -0.0119(8) -0.0162(9) -0.0048(8)
    N2A 0.0783(15) 0.0619(14) 0.0446(13) -0.0479(12) 0.0042(12) -0.0147(11)
    N3A 0.0492(10) 0.0263(9) 0.0343(10) -0.0173(8) -0.0113(9) -0.0048(7)
    N4A 0.0526(15) 0.117(3) 0.0589(17) -0.0223(17) 0.0216(14) -0.0301(18)
    C1A 0.0294(9) 0.0211(9) 0.0370(11) -0.0108(8) -0.0077(8) -0.0072(8)
    C2A 0.0302(10) 0.0230(9) 0.0365(11) -0.0090(8) -0.0070(9) -0.0080(8)
    C3A 0.0372(11) 0.0326(11) 0.0372(12) -0.0132(9) -0.0093(9) -0.0104(9)
    C4A 0.0340(11) 0.0308(11) 0.0473(13) -0.0126(9) -0.0142(10) -0.0091(10)
    C5A 0.0316(10) 0.0290(11) 0.0502(14) -0.0139(9) -0.0078(10) -0.0064(10)
    C6A 0.0305(10) 0.0205(9) 0.0399(12) -0.0088(8) -0.0068(9) -0.0058(8)
    C7A 0.0363(12) 0.0454(14) 0.0624(17) -0.0135(11) -0.0193(12) -0.0169(13)
    C8A 0.0577(17) 0.068(2) 0.106(3) -0.0147(16) -0.0360(19) -0.044(2)
    C9A 0.104(2) 0.058(2) 0.130(4) -0.032(2) -0.090(3) 0.016(2)
    C10A 0.0674(19) 0.173(4) 0.099(3) -0.078(2) -0.005(2) -0.054(3)
    C11A 0.0349(10) 0.0270(10) 0.0403(12) -0.0151(9) -0.0046(9) -0.0040(9)
    C12A 0.0336(10) 0.0300(11) 0.0367(12) -0.0133(9) 0.0022(9) -0.0065(9)
    C13A 0.0347(11) 0.0364(12) 0.0439(13) -0.0186(9) 0.0024(10) -0.0089(10)
    C14A 0.0318(11) 0.0409(13) 0.0468(14) -0.0160(10) 0.0053(10) -0.0107(10)
    C15A 0.0346(11) 0.0305(11) 0.0540(15) -0.0106(9) 0.0075(11) -0.0105(10)
    C16A 0.0355(11) 0.0337(11) 0.0451(13) -0.0160(9) 0.0076(10) -0.0132(10)
    C17A 0.0345(10) 0.0326(11) 0.0372(12) -0.0164(9) 0.0028(9) -0.0093(9)
    C18A 0.0294(11) 0.0452(14) 0.0593(17) -0.0129(10) 0.0023(11) -0.0110(12)
    C19A 0.0361(13) 0.072(2) 0.069(2) -0.0217(14) 0.0116(13) -0.0133(17)
    C20A 0.0343(13) 0.0484(17) 0.105(3) -0.0099(13) -0.0076(16) -0.0070(18)
    C21A 0.0364(13) 0.0601(18) 0.0669(19) -0.0180(13) -0.0068(13) -0.0127(15)
    C22A 0.0388(11) 0.0305(11) 0.0501(14) -0.0151(9) 0.0066(10) -0.0161(10)
    C23A 0.0328(10) 0.0252(10) 0.0504(14) -0.0127(8) -0.0053(10) -0.0113(9)
    C24A 0.0314(11) 0.0272(11) 0.0641(17) -0.0095(9) -0.0085(11) -0.0098(11)
    C25A 0.0435(12) 0.0272(11) 0.0589(16) -0.0143(10) -0.0213(12) -0.0019(11)
    C26A 0.0462(12) 0.0319(11) 0.0423(13) -0.0190(10) -0.0163(11) 0.0000(10)
    C27A 0.0350(10) 0.0269(10) 0.0421(12) -0.0166(8) -0.0094(9) -0.0061(9)
    C28A 0.0325(10) 0.0218(9) 0.0381(11) -0.0126(8) -0.0101(9) -0.0038(8)
    C29A 0.0526(15) 0.0379(14) 0.073(2) -0.0124(12) -0.0314(15) 0.0051(14)
    C30A 0.0469(18) 0.065(2) 0.152(5) -0.0135(17) -0.043(2) 0.030(3)
    C31A 0.077(2) 0.0363(15) 0.096(3) -0.0170(15) -0.039(2) 0.0136(16)
    C32A 0.115(3) 0.075(3) 0.094(3) -0.011(3) -0.074(3) 0.000(2)
    C33A 0.0384(11) 0.0347(11) 0.0385(12) -0.0210(9) -0.0044(9) -0.0041(9)
    C34A 0.0341(10) 0.0368(11) 0.0356(12) -0.0173(9) 0.0012(9) -0.0075(9)
    C35A 0.0450(12) 0.0390(12) 0.0368(12) -0.0190(10) -0.0012(10) -0.0057(10)
    C36A 0.0445(12) 0.0429(13) 0.0323(12) -0.0172(11) -0.0032(10) -0.0076(10)
    C37A 0.0422(12) 0.0398(12) 0.0348(12) -0.0163(10) -0.0023(10) -0.0127(10)
    C38A 0.0313(10) 0.0348(11) 0.0324(11) -0.0124(9) 0.0001(9) -0.0094(9)
    C39A 0.0313(10) 0.0350(11) 0.0336(11) -0.0137(9) -0.0023(9) -0.0078(9)
    C40A 0.0579(15) 0.0472(15) 0.0323(12) -0.0181(13) -0.0102(11) -0.0044(11)
    C41A 0.0589(19) 0.095(3) 0.058(2) -0.023(2) -0.0217(16) 0.0012(19)
    C42A 0.139(4) 0.061(2) 0.054(2) -0.041(2) -0.040(2) 0.0069(16)
    C43A 0.077(2) 0.077(2) 0.0371(15) -0.0145(19) -0.0082(15) -0.0111(15)
    C44A 0.0341(11) 0.0312(11) 0.0383(12) -0.0112(9) -0.0021(9) -0.0137(9)
    C45A 0.0553(15) 0.0601(17) 0.0498(16) -0.0253(14) -0.0043(13) -0.0188(13)
    C46A 0.074(2) 0.0555(19) 0.0480(17) -0.0090(17) -0.0086(16) -0.0131(14)
    C47A 0.088(2) 0.072(2) 0.0480(18) -0.033(2) -0.0028(17) -0.0112(16)
    C48A 0.109(3) 0.070(2) 0.065(2) -0.027(2) -0.009(2) -0.017(2)
    C49A 0.0414(14) 0.0609(18) 0.077(2) -0.0244(13) -0.0053(15) -0.0024(16)
    C50A 0.0503(15) 0.0538(17) 0.073(2) -0.0231(14) -0.0055(15) -0.0077(15)
    C51A 0.0450(16) 0.073(2) 0.109(3) -0.0229(16) 0.0008(19) -0.025(2)
    C52A 0.065(3) 0.106(4) 0.163(6) -0.031(3) -0.022(3) -0.004(4)
    C53A 0.0316(10) 0.0224(9) 0.0359(11) -0.0098(8) -0.0074(9) -0.0067(8)
    C54A 0.0304(9) 0.0265(10) 0.0294(10) -0.0120(8) -0.0036(8) -0.0060(8)
    C55A 0.0480(12) 0.0244(10) 0.0336(11) -0.0147(9) -0.0122(10) -0.0050(8)
    C56A 0.0449(12) 0.0352(12) 0.0388(12) -0.0161(10) -0.0109(10) -0.0061(10)
    C57A 0.0503(13) 0.0272(11) 0.0435(13) -0.0119(10) -0.0200(11) -0.0006(10)
    C58A 0.0608(15) 0.0319(11) 0.0358(12) -0.0231(11) -0.0097(11) -0.0047(9)
    C59A 0.0544(13) 0.0351(11) 0.0344(12) -0.0227(10) -0.0063(10) -0.0124(9)
    C60A 0.0678(16) 0.0499(14) 0.0378(13) -0.0363(13) 0.0029(12) -0.0179(11)
    C61A 0.0521(14) 0.0599(16) 0.0538(16) -0.0279(13) 0.0055(13) -0.0267(13)
    C62A 0.0480(14) 0.0500(15) 0.0519(16) -0.0147(12) -0.0024(12) -0.0231(13)
    C63A 0.0492(13) 0.0335(12) 0.0427(13) -0.0134(10) -0.0058(11) -0.0167(10)
    C64A 0.0505(12) 0.0277(10) 0.0317(11) -0.0168(9) -0.0078(10) -0.0123(9)
    C65A 0.091(2) 0.0520(17) 0.066(2) -0.0413(17) -0.0145(18) -0.0036(15)
    C66A 0.085(2) 0.102(3) 0.061(2) -0.063(2) 0.0051(18) -0.0156(19)
    C67A 0.0385(11) 0.0245(10) 0.0384(12) -0.0151(9) -0.0097(9) -0.0081(9)
    C68A 0.0348(10) 0.0278(10) 0.0297(10) -0.0187(8) -0.0021(8) -0.0052(8)
    C69A 0.0411(11) 0.0295(10) 0.0294(10) -0.0166(9) -0.0062(9) -0.0046(8)
    C70A 0.0374(11) 0.0315(11) 0.0334(11) -0.0156(9) -0.0042(9) -0.0072(9)
    C71A 0.0489(13) 0.0343(11) 0.0418(13) -0.0217(10) -0.0085(11) -0.0094(10)
    C72A 0.0560(15) 0.0404(13) 0.0363(13) -0.0164(12) 0.0003(11) -0.0125(10)
    C73A 0.0449(13) 0.0457(14) 0.0379(13) -0.0173(11) 0.0066(11) -0.0066(11)
    C74A 0.0420(15) 0.080(2) 0.0513(17) -0.0184(15) 0.0077(13) -0.0114(16)
    C75A 0.0463(15) 0.089(3) 0.072(2) -0.0351(17) 0.0068(15) 0.0069(19)
    C76A 0.0538(15) 0.073(2) 0.076(2) -0.0411(15) -0.0047(16) 0.0048(18)
    C77A 0.0527(14) 0.0532(15) 0.0557(17) -0.0330(13) -0.0044(13) 0.0032(13)
    C78A 0.0412(12) 0.0378(12) 0.0368(12) -0.0187(10) -0.0008(10) -0.0026(10)
    C79A 0.078(3) 0.146(5) 0.079(3) -0.045(3) 0.016(2) -0.042(3)
    C80A 0.072(3) 0.128(5) 0.113(4) -0.016(3) 0.045(3) -0.038(3)
    S1B 0.0368(3) 0.0371(3) 0.0843(5) -0.0136(3) 0.0180(3) -0.0222(3)
    S2B 0.0422(3) 0.0352(3) 0.1073(7) -0.0177(3) 0.0296(4) -0.0195(4)
    Na1B 0.0398(6) 0.0378(6) 0.1526(15) -0.0173(5) 0.0169(7) -0.0318(7)
    Na2B 0.0294(4) 0.0241(4) 0.0554(6) -0.0128(3) 0.0024(4) -0.0150(4)
    O1B 0.0272(7) 0.0210(7) 0.0495(9) -0.0105(6) 0.0042(6) -0.0142(6)
    O2B 0.0323(8) 0.0347(8) 0.0584(11) -0.0148(7) 0.0023(8) -0.0152(8)
    O3B 0.0272(7) 0.0224(7) 0.0473(9) -0.0120(6) 0.0017(6) -0.0132(6)
    O4B 0.0295(7) 0.0300(7) 0.0447(9) -0.0131(6) 0.0030(7) -0.0153(7)
    O5B 0.0296(8) 0.0304(8) 0.0857(14) -0.0137(7) 0.0103(9) -0.0226(9)
    O6B 0.0361(9) 0.0506(12) 0.1038(19) -0.0151(9) 0.0095(11) -0.0269(12)
    O7B 0.0470(11) 0.0440(11) 0.0907(17) -0.0136(9) 0.0123(11) -0.0253(11)
    O8B 0.0328(8) 0.0284(8) 0.0918(16) -0.0145(7) 0.0070(9) -0.0169(9)
    O9B 0.0567(13) 0.0455(13) 0.141(3) -0.0166(11) 0.0258(16) 0.0140(15)
    O10B 0.0669(13) 0.0534(12) 0.149(3) -0.0347(11) 0.0592(15) -0.0528(14)
    N1B 0.0401(11) 0.0301(10) 0.0738(16) -0.0153(9) 0.0169(11) -0.0195(10)
    N2B 0.090(2) 0.104(3) 0.090(3) -0.046(2) 0.020(2) -0.023(2)
    N3B 0.0385(10) 0.0400(11) 0.0897(19) -0.0221(9) 0.0245(12) -0.0281(12)
    N4B 0.0565(14) 0.0558(15) 0.0691(18) -0.0287(12) 0.0110(13) -0.0026(13)
    C1B 0.0281(9) 0.0205(9) 0.0450(12) -0.0122(8) 0.0052(9) -0.0133(8)
    C2B 0.0324(10) 0.0216(9) 0.0428(12) -0.0137(8) 0.0059(9) -0.0155(8)
    C3B 0.0317(10) 0.0243(9) 0.0437(12) -0.0132(8) 0.0000(9) -0.0118(9)
    C4B 0.0288(10) 0.0247(10) 0.0487(13) -0.0119(8) 0.0063(9) -0.0117(9)
    C5B 0.0335(10) 0.0238(10) 0.0444(13) -0.0124(8) 0.0044(9) -0.0077(9)
    C6B 0.0294(10) 0.0196(9) 0.0457(13) -0.0098(8) 0.0001(9) -0.0094(8)
    C7B 0.0288(10) 0.0372(12) 0.0545(15) -0.0149(9) 0.0072(10) -0.0101(11)
    C8B 0.0418(14) 0.0656(19) 0.077(2) -0.0218(13) 0.0224(14) -0.0310(16)
    C9B 0.0327(13) 0.091(3) 0.072(2) -0.0254(15) -0.0026(14) 0.0103(19)
    C10B 0.0419(13) 0.0458(15) 0.094(3) -0.0271(12) 0.0138(15) -0.0097(15)
    C11B 0.0331(10) 0.0227(10) 0.0454(13) -0.0106(8) -0.0016(10) -0.0053(9)
    C12B 0.0348(11) 0.0275(10) 0.0369(12) -0.0113(9) -0.0065(9) -0.0046(9)
    C13B 0.0427(12) 0.0319(11) 0.0376(12) -0.0188(10) -0.0009(10) -0.0040(9)
    C14B 0.0458(12) 0.0341(12) 0.0343(12) -0.0168(10) 0.0007(10) -0.0063(9)
    C15B 0.0484(13) 0.0290(11) 0.0342(12) -0.0159(10) -0.0019(10) -0.0079(9)
    C16B 0.0393(11) 0.0327(11) 0.0363(12) -0.0175(9) -0.0037(9) -0.0081(9)
    C17B 0.0349(11) 0.0307(11) 0.0389(12) -0.0137(9) -0.0036(9) -0.0077(9)
    C18B 0.0593(15) 0.0387(13) 0.0471(15) -0.0248(12) 0.0145(12) -0.0121(11)
    C19B 0.093(2) 0.091(2) 0.0494(17) -0.055(2) 0.0292(17) -0.0350(16)
    C20B 0.0582(18) 0.0496(18) 0.076(2) -0.0108(15) 0.0224(17) 0.0014(16)
    C21B 0.0681(18) 0.0467(15) 0.0629(19) -0.0297(14) 0.0223(15) -0.0130(14)
    C22B 0.0420(11) 0.0327(11) 0.0408(12) -0.0206(9) -0.0023(10) -0.0106(9)
    C23B 0.0370(10) 0.0254(9) 0.0419(12) -0.0194(8) 0.0020(9) -0.0109(9)
    C24B 0.0409(11) 0.0277(10) 0.0427(12) -0.0186(9) 0.0079(10) -0.0144(9)
    C25B 0.0335(10) 0.0256(10) 0.0480(13) -0.0152(8) 0.0076(10) -0.0135(9)
    C26B 0.0317(10) 0.0232(9) 0.0441(13) -0.0128(8) 0.0003(9) -0.0088(9)
    C27B 0.0312(9) 0.0211(9) 0.0406(12) -0.0150(8) 0.0020(9) -0.0104(8)
    C28B 0.0294(9) 0.0206(9) 0.0443(12) -0.0124(8) 0.0023(9) -0.0128(8)
    C29B 0.0373(12) 0.0294(11) 0.0544(15) -0.0106(10) 0.0094(11) -0.0148(10)
    C30B 0.0653(19) 0.0308(14) 0.068(2) -0.0019(13) 0.0200(16) -0.0096(13)
    C31B 0.0551(16) 0.0403(14) 0.0618(18) -0.0140(12) 0.0181(14) -0.0205(13)
    C32B 0.0363(14) 0.074(2) 0.106(3) -0.0149(15) 0.0101(16) -0.047(2)
    C33B 0.0333(10) 0.0245(9) 0.0410(12) -0.0142(8) 0.0020(9) -0.0098(9)
    C34B 0.0356(10) 0.0297(10) 0.0326(11) -0.0166(9) 0.0012(9) -0.0099(8)
    C35B 0.0350(11) 0.0298(10) 0.0357(11) -0.0132(9) 0.0009(9) -0.0099(9)
    C36B 0.0317(10) 0.0414(12) 0.0339(11) -0.0154(9) 0.0011(9) -0.0118(9)
    C37B 0.0342(10) 0.0399(11) 0.0335(11) -0.0216(9) 0.0042(9) -0.0148(9)
    C38B 0.0345(10) 0.0332(10) 0.0330(11) -0.0172(9) 0.0049(9) -0.0160(9)
    C39B 0.0286(9) 0.0271(10) 0.0352(11) -0.0128(8) 0.0026(8) -0.0124(8)
    C40B 0.0315(11) 0.0484(14) 0.0506(15) -0.0148(10) -0.0008(10) -0.0159(12)
    C41B 0.0320(12) 0.0623(18) 0.076(2) -0.0209(12) -0.0006(13) -0.0164(16)
    C42B 0.0459(15) 0.085(2) 0.066(2) -0.0271(16) -0.0173(15) 0.0144(18)
    C43B 0.0398(15) 0.080(2) 0.098(3) -0.0018(16) -0.0081(17) -0.052(2)
    C44B 0.0353(10) 0.0297(10) 0.0388(12) -0.0173(8) 0.0053(9) -0.0167(9)
    C49B 0.0405(12) 0.0426(13) 0.0535(15) -0.0163(11) 0.0130(11) -0.0201(12)
    C50B 0.0497(15) 0.0583(18) 0.0561(18) -0.0206(14) 0.0087(14) -0.0041(14)
    C51B 0.0688(19) 0.068(2) 0.078(2) -0.0401(17) 0.0066(18) -0.0130(18)
    C52B 0.154(4) 0.167(5) 0.179(7) -0.127(4) -0.051(5) 0.070(5)
    C53B 0.0350(11) 0.0239(10) 0.0647(16) -0.0121(9) 0.0123(11) -0.0188(10)
    C54B 0.0354(11) 0.0279(11) 0.0591(16) -0.0133(9) 0.0078(11) -0.0141(10)
    C55B 0.0498(15) 0.0488(16) 0.083(2) -0.0235(13) 0.0212(15) -0.0191(15)
    C56B 0.092(2) 0.073(2) 0.085(3) -0.055(2) 0.017(2) -0.0202(19)
    C57B 0.104(3) 0.068(2) 0.088(3) -0.051(2) 0.023(2) -0.018(2)
    C58B 0.081(2) 0.072(2) 0.083(3) -0.037(2) 0.012(2) -0.014(2)
    C59B 0.0595(18) 0.0594(19) 0.087(3) -0.0293(15) 0.0233(18) -0.0195(18)
    C60B 0.070(2) 0.075(2) 0.071(2) -0.0284(19) 0.0264(18) -0.0295(19)
    C61B 0.075(2) 0.076(2) 0.095(3) -0.034(2) 0.014(2) -0.040(2)
    C62B 0.0608(18) 0.060(2) 0.097(3) -0.0292(16) 0.0122(19) -0.0266(19)
    C63B 0.0485(15) 0.0512(16) 0.082(2) -0.0241(13) 0.0163(15) -0.0173(16)
    C64B 0.0407(13) 0.0530(16) 0.076(2) -0.0213(12) 0.0236(13) -0.0304(15)
    C65B 0.159(6) 0.153(6) 0.101(4) -0.075(5) 0.050(4) -0.051(4)
    C66B 0.137(5) 0.107(4) 0.081(3) -0.041(4) -0.019(3) -0.029(3)
    C67B 0.0346(10) 0.0297(10) 0.0499(14) -0.0187(9) 0.0046(10) -0.0153(9)
    C68B 0.0361(11) 0.0331(11) 0.0558(15) -0.0193(9) 0.0101(10) -0.0164(10)
    C69B 0.0391(13) 0.0374(13) 0.093(2) -0.0186(11) 0.0265(14) -0.0172(14)
    C70B 0.0339(13) 0.0457(16) 0.102(3) -0.0117(12) 0.0169(16) -0.0002(17)
    C71B 0.0303(12) 0.0533(17) 0.098(3) -0.0165(12) 0.0063(15) -0.0021(17)
    C72B 0.0373(13) 0.0461(15) 0.085(2) -0.0208(11) 0.0170(14) -0.0114(15)
    C73B 0.0405(13) 0.0454(14) 0.0657(18) -0.0187(11) 0.0193(13) -0.0175(13)
    C74B 0.0467(14) 0.0497(16) 0.0627(18) -0.0208(12) 0.0129(13) -0.0137(14)
    C75B 0.0627(19) 0.063(2) 0.072(2) -0.0281(16) -0.0042(17) -0.0098(17)
    C76B 0.0553(17) 0.071(2) 0.085(3) -0.0293(16) -0.0044(18) -0.0177(19)
    C77B 0.0481(15) 0.0488(16) 0.085(2) -0.0231(13) 0.0071(15) -0.0217(16)
    C78B 0.0390(13) 0.0400(14) 0.077(2) -0.0169(11) 0.0201(13) -0.0193(13)
    C79B 0.0581(19) 0.081(3) 0.076(2) -0.0287(18) 0.0148(18) 0.002(2)
    C80B 0.069(2) 0.061(2) 0.083(3) -0.0345(17) 0.0098(19) -0.0035(18)
    N1S 0.053(2) 0.093(3) 0.218(6) -0.014(2) 0.029(3) 0.039(4)
    C11S 0.0584(19) 0.0479(17) 0.092(3) -0.0198(15) 0.0169(19) 0.0044(17)
    C12S 0.0449(13) 0.0344(12) 0.0497(15) -0.0187(10) 0.0026(11) -0.0105(11)
    N2S 0.0559(16) 0.069(2) 0.100(3) -0.0175(15) -0.0169(17) -0.0164(18)
    C21S 0.0477(14) 0.0487(15) 0.0674(19) -0.0246(12) -0.0011(14) -0.0170(14)
    C22S 0.0470(13) 0.0414(13) 0.0541(16) -0.0191(11) -0.0015(12) -0.0121(12)
    N3S 0.099(3) 0.228(7) 0.094(4) -0.061(4) 0.000(3) -0.002(4)
    C31S 0.0535(19) 0.139(4) 0.074(3) -0.042(2) 0.0053(19) -0.018(3)
    C32S 0.0501(18) 0.099(3) 0.089(3) -0.024(2) -0.0007(19) -0.014(2)
    N4S 0.537(8) 0.806(13) 0.206(11) -0.596 0.109(11) -0.109(12)
    C41S 0.262(8) 0.262(9) 0.100(5) -0.203(8) 0.018(6) -0.012(6)
    C42S 0.098(5) 0.164(8) 0.162(8) -0.003(5) -0.012(5) 0.039(6)
_geom_special_details
;
All e.s.d.'s (except the e.s.d. in the dihedral angle between two l.s. planes)
are estimated using the full covariance matrix. The cell e.s.d.'s are taken
into account individually in the estimation of e.s.d.'s in distances, angles
and torsion angles; correlations between e.s.d.'s in cell parameters are only
used when they are defined by crystal symmetry. An approximate (isotropic)
treatment of cell e.s.d.'s is used for estimating e.s.d.'s involving l.s.
planes.
;
loop_
    _geom_bond_atom_site_label_1
    _geom_bond_atom_site_label_2
    _geom_bond_site_symmetry_2
    _geom_bond_distance
    _geom_bond_publ_flag
    S1A O6A . 1.439(2) ?
    S1A O7A . 1.449(2) ?
    S1A N1A . 1.604(2) ?
    S1A C55A . 1.775(3) ?
    S2A O9A . 1.442(2) ?
    S2A O10A . 1.455(2) ?
    S2A N3A . 1.604(2) ?
    S2A C69A . 1.779(2) ?
    Na1A O5A . 2.2840(18) ?
    Na1A O8A . 2.3344(18) ?
    Na1A O3A . 2.3367(17) ?
    Na1A O1A . 2.3468(17) ?
    Na1A O4A . 2.357(2) ?
    Na1A O2A . 2.398(2) ?
    Na1A Na2A . 3.6001(12) ?
    Na2A O1W . 2.2692(9) ?
    Na2A O8A . 2.3481(18) ?
    Na2A O7A . 2.351(2) ?
    Na2A O5A . 2.3519(19) ?
    Na2A O10A . 2.399(2) ?
    O1A C1A . 1.395(3) ?
    O1A C53A . 1.435(2) ?
    O2A C17A . 1.397(3) ?
    O2A C45A . 1.437(3) ?
    O3A C28A . 1.397(3) ?
    O3A C67A . 1.443(2) ?
    O4A C39A . 1.398(3) ?
    O4A C49A . 1.470(3) ?
    O5A C54A . 1.241(3) ?
    O8A C68A . 1.245(3) ?
    O1W H1W1 . 0.8943 ?
    O1W H1W2 . 0.8636 ?
    N1A C54A . 1.325(3) ?
    N2A C60A . 1.410(4) ?
    N2A C66A . 1.440(5) ?
    N2A C65A . 1.449(5) ?
    N3A C68A . 1.336(3) ?
    N4A C74A . 1.426(5) ?
    N4A C80A . 1.453(5) ?
    N4A C79A . 1.501(6) ?
    C1A C6A . 1.384(3) ?
    C1A C2A . 1.401(3) ?
    C2A C3A . 1.395(3) ?
    C2A C44A . 1.518(3) ?
    C3A C4A . 1.399(4) ?
    C3A H3AA . 0.9500 ?
    C4A C5A . 1.392(4) ?
    C4A C7A . 1.535(3) ?
    C5A C6A . 1.401(3) ?
    C5A H5AA . 0.9500 ?
    C6A C11A . 1.520(3) ?
    C7A C9A . 1.516(5) ?
    C7A C10A . 1.520(6) ?
    C7A C8A . 1.522(4) ?
    C8A H8AA . 0.9800 ?
    C8A H8AB . 0.9800 ?
    C8A H8AC . 0.9800 ?
    C9A H9AA . 0.9800 ?
    C9A H9AB . 0.9800 ?
    C9A H9AC . 0.9800 ?
    C10A H10A . 0.9800 ?
    C10A H10B . 0.9800 ?
    C10A H10C . 0.9800 ?
    C11A C12A . 1.520(3) ?
    C11A H11A . 0.9900 ?
    C11A H11B . 0.9900 ?
    C12A C13A . 1.391(3) ?
    C12A C17A . 1.400(3) ?
    C13A C14A . 1.394(4) ?
    C13A H13A . 0.9500 ?
    C14A C15A . 1.387(4) ?
    C14A C18A . 1.540(3) ?
    C15A C16A . 1.398(4) ?
    C15A H15A . 0.9500 ?
    C16A C17A . 1.398(3) ?
    C16A C22A . 1.534(4) ?
    C18A C19A . 1.523(5) ?
    C18A C20A . 1.530(4) ?
    C18A C21A . 1.544(5) ?
    C19A H19A . 0.9800 ?
    C19A H19B . 0.9800 ?
    C19A H19C . 0.9800 ?
    C20A H20A . 0.9800 ?
    C20A H20B . 0.9800 ?
    C20A H20C . 0.9800 ?
    C21A H21A . 0.9800 ?
    C21A H21B . 0.9800 ?
    C21A H21C . 0.9800 ?
    C22A C23A . 1.519(4) ?
    C22A H22A . 0.9900 ?
    C22A H22B . 0.9900 ?
    C23A C24A . 1.397(4) ?
    C23A C28A . 1.398(3) ?
    C24A C25A . 1.384(4) ?
    C24A H24A . 0.9500 ?
    C25A C26A . 1.393(4) ?
    C25A C29A . 1.537(4) ?
    C26A C27A . 1.399(3) ?
    C26A H26A . 0.9500 ?
    C27A C28A . 1.395(4) ?
    C27A C33A . 1.518(3) ?
    C29A C31A . 1.521(5) ?
    C29A C30A . 1.538(6) ?
    C29A C32A . 1.538(6) ?
    C30A H30A . 0.9800 ?
    C30A H30B . 0.9800 ?
    C30A H30C . 0.9800 ?
    C31A H31A . 0.9800 ?
    C31A H31B . 0.9800 ?
    C31A H31C . 0.9800 ?
    C32A H32A . 0.9800 ?
    C32A H32B . 0.9800 ?
    C32A H32C . 0.9800 ?
    C33A C34A . 1.526(3) ?
    C33A H33A . 0.9900 ?
    C33A H33B . 0.9900 ?
    C34A C39A . 1.389(4) ?
    C34A C35A . 1.400(4) ?
    C35A C36A . 1.398(4) ?
    C35A H35A . 0.9500 ?
    C36A C37A . 1.386(4) ?
    C36A C40A . 1.536(4) ?
    C37A C38A . 1.388(3) ?
    C37A H37A . 0.9500 ?
    C38A C39A . 1.405(3) ?
    C38A C44A . 1.534(3) ?
    C40A C41A . 1.528(5) ?
    C40A C42A . 1.529(5) ?
    C40A C43A . 1.533(5) ?
    C41A H41A . 0.9800 ?
    C41A H41B . 0.9800 ?
    C41A H41C . 0.9800 ?
    C42A H42A . 0.9800 ?
    C42A H42B . 0.9800 ?
    C42A H42C . 0.9800 ?
    C43A H43A . 0.9800 ?
    C43A H43B . 0.9800 ?
    C43A H43C . 0.9800 ?
    C44A H44A . 0.9900 ?
    C44A H44B . 0.9900 ?
    C45A C46A . 1.494(3) ?
    C45A H45A . 0.9900 ?
    C45A H45B . 0.9900 ?
    C46A C47A . 1.509(3) ?
    C46A H46A . 0.9900 ?
    C46A H46B . 0.9900 ?
    C47A C48A . 1.479(4) ?
    C47A H47A . 0.9900 ?
    C47A H47B . 0.9900 ?
    C48A H48A . 0.9800 ?
    C48A H48B . 0.9800 ?
    C48A H48C . 0.9800 ?
    C49A C50A . 1.489(3) ?
    C49A H49A . 0.9900 ?
    C49A H49B . 0.9900 ?
    C50A C51A . 1.511(3) ?
    C50A H50A . 0.9900 ?
    C50A H50B . 0.9900 ?
    C51A C52A . 1.519(4) ?
    C51A H51A . 0.9900 ?
    C51A H51B . 0.9900 ?
    C52A H52A . 0.9800 ?
    C52A H52B . 0.9800 ?
    C52A H52C . 0.9800 ?
    C53A C54A . 1.525(3) ?
    C53A H53A . 0.9900 ?
    C53A H53B . 0.9900 ?
    C55A C56A . 1.359(4) ?
    C55A C64A . 1.430(4) ?
    C56A C57A . 1.417(4) ?
    C56A H56A . 0.9500 ?
    C57A C58A . 1.358(4) ?
    C57A H57A . 0.9500 ?
    C58A C59A . 1.410(4) ?
    C58A H58A . 0.9500 ?
    C59A C64A . 1.432(4) ?
    C59A C60A . 1.445(4) ?
    C60A C61A . 1.373(4) ?
    C61A C62A . 1.394(5) ?
    C61A H61A . 0.9500 ?
    C62A C63A . 1.368(5) ?
    C62A H62A . 0.9500 ?
    C63A C64A . 1.421(4) ?
    C63A H63A . 0.9500 ?
    C65A H65A . 0.9800 ?
    C65A H65B . 0.9800 ?
    C65A H65C . 0.9800 ?
    C66A H66A . 0.9800 ?
    C66A H66B . 0.9800 ?
    C66A H66C . 0.9800 ?
    C67A C68A . 1.518(3) ?
    C67A H67A . 0.9900 ?
    C67A H67B . 0.9900 ?
    C69A C70A . 1.367(3) ?
    C69A C78A . 1.425(4) ?
    C70A C71A . 1.415(3) ?
    C70A H70A . 0.9500 ?
    C71A C72A . 1.369(4) ?
    C71A H71A . 0.9500 ?
    C72A C73A . 1.413(4) ?
    C72A H72A . 0.9500 ?
    C73A C78A . 1.420(4) ?
    C73A C74A . 1.457(4) ?
    C74A C75A . 1.358(6) ?
    C75A C76A . 1.389(6) ?
    C75A H75A . 0.9500 ?
    C76A C77A . 1.356(5) ?
    C76A H76A . 0.9500 ?
    C77A C78A . 1.426(4) ?
    C77A H77A . 0.9500 ?
    C79A H79A . 0.9800 ?
    C79A H79B . 0.9800 ?
    C79A H79C . 0.9800 ?
    C80A H80A . 0.9800 ?
    C80A H80B . 0.9800 ?
    C80A H80C . 0.9800 ?
    S1B O7B . 1.427(2) ?
    S1B O6B . 1.450(3) ?
    S1B N1B . 1.601(2) ?
    S1B C55B . 1.794(4) ?
    S2B O10B . 1.437(3) ?
    S2B O9B . 1.443(4) ?
    S2B N3B . 1.598(2) ?
    S2B C69B . 1.783(3) ?
    S2B Na1B . 3.1780(10) ?
    Na1B O6B . 2.273(2) ?
    Na1B O8B . 2.2978(18) ?
    Na1B O5B . 2.3686(18) ?
    Na1B O2W . 2.38537(12) ?
    Na1B O10B . 2.513(3) ?
    Na1B Na2B . 3.5967(9) ?
    Na2B O8B . 2.304(2) ?
    Na2B O5B . 2.3114(19) ?
    Na2B O3B . 2.3241(17) ?
    Na2B O1B . 2.3329(18) ?
    Na2B O4B . 2.352(2) ?
    Na2B O2B . 2.366(2) ?
    O1B C1B . 1.400(3) ?
    O1B C53B . 1.441(2) ?
    O2B C17B . 1.391(3) ?
    O2B C45B . 1.461(4) ?
    O3B C28B . 1.395(3) ?
    O3B C67B . 1.434(2) ?
    O4B C39B . 1.393(3) ?
    O4B C49B . 1.451(3) ?
    O5B C54B . 1.228(3) ?
    O8B C68B . 1.234(3) ?
    O2W H2W1 . 0.8306 ?
    O2W H2W2 . 0.6805 ?
    N1B C54B . 1.342(3) ?
    N2B C65B . 1.405(8) ?
    N2B C66B . 1.436(8) ?
    N2B C60B . 1.469(6) ?
    N3B C68B . 1.335(3) ?
    N4B C74B . 1.440(4) ?
    N4B C80B . 1.454(5) ?
    N4B C79B . 1.464(5) ?
    C1B C2B . 1.391(3) ?
    C1B C6B . 1.396(4) ?
    C2B C3B . 1.406(3) ?
    C2B C44B . 1.517(3) ?
    C3B C4B . 1.391(4) ?
    C3B H3BA . 0.9500 ?
    C4B C5B . 1.390(4) ?
    C4B C7B . 1.542(3) ?
    C5B C6B . 1.403(3) ?
    C5B H5BA . 0.9500 ?
    C6B C11B . 1.520(3) ?
    C7B C9B . 1.521(4) ?
    C7B C10B . 1.527(4) ?
    C7B C8B . 1.528(4) ?
    C8B H8BA . 0.9800 ?
    C8B H8BB . 0.9800 ?
    C8B H8BC . 0.9800 ?
    C9B H9BA . 0.9800 ?
    C9B H9BB . 0.9800 ?
    C9B H9BC . 0.9800 ?
    C10B H10D . 0.9800 ?
    C10B H10E . 0.9800 ?
    C10B H10F . 0.9800 ?
    C11B C12B . 1.523(3) ?
    C11B H11C . 0.9900 ?
    C11B H11D . 0.9900 ?
    C12B C17B . 1.392(4) ?
    C12B C13B . 1.404(4) ?
    C13B C14B . 1.390(4) ?
    C13B H13B . 0.9500 ?
    C14B C15B . 1.400(4) ?
    C14B C18B . 1.529(4) ?
    C15B C16B . 1.385(4) ?
    C15B H15B . 0.9500 ?
    C16B C17B . 1.413(3) ?
    C16B C22B . 1.524(3) ?
    C18B C20B . 1.520(5) ?
    C18B C21B . 1.531(4) ?
    C18B C19B . 1.542(5) ?
    C19B H19D . 0.9800 ?
    C19B H19E . 0.9800 ?
    C19B H19F . 0.9800 ?
    C20B H20D . 0.9800 ?
    C20B H20E . 0.9800 ?
    C20B H20F . 0.9800 ?
    C21B H21D . 0.9800 ?
    C21B H21E . 0.9800 ?
    C21B H21F . 0.9800 ?
    C22B C23B . 1.521(3) ?
    C22B H22C . 0.9900 ?
    C22B H22D . 0.9900 ?
    C23B C28B . 1.390(3) ?
    C23B C24B . 1.395(3) ?
    C24B C25B . 1.391(4) ?
    C24B H24B . 0.9500 ?
    C25B C26B . 1.397(4) ?
    C25B C29B . 1.536(3) ?
    C26B C27B . 1.401(3) ?
    C26B H26B . 0.9500 ?
    C27B C28B . 1.399(3) ?
    C27B C33B . 1.520(3) ?
    C29B C32B . 1.516(5) ?
    C29B C31B . 1.535(4) ?
    C29B C30B . 1.543(4) ?
    C30B H30D . 0.9800 ?
    C30B H30E . 0.9800 ?
    C30B H30F . 0.9800 ?
    C31B H31D . 0.9800 ?
    C31B H31E . 0.9800 ?
    C31B H31F . 0.9800 ?
    C32B H32D . 0.9800 ?
    C32B H32E . 0.9800 ?
    C32B H32F . 0.9800 ?
    C33B C34B . 1.521(3) ?
    C33B H33C . 0.9900 ?
    C33B H33D . 0.9900 ?
    C34B C35B . 1.388(3) ?
    C34B C39B . 1.402(3) ?
    C35B C36B . 1.404(4) ?
    C35B H35B . 0.9500 ?
    C36B C37B . 1.390(4) ?
    C36B C40B . 1.535(3) ?
    C37B C38B . 1.392(3) ?
    C37B H37B . 0.9500 ?
    C38B C39B . 1.406(3) ?
    C38B C44B . 1.522(3) ?
    C40B C43B . 1.515(4) ?
    C40B C41B . 1.530(4) ?
    C40B C42B . 1.533(5) ?
    C41B H41D . 0.9800 ?
    C41B H41E . 0.9800 ?
    C41B H41F . 0.9800 ?
    C42B H42D . 0.9800 ?
    C42B H42E . 0.9800 ?
    C42B H42F . 0.9800 ?
    C43B H43D . 0.9800 ?
    C43B H43E . 0.9800 ?
    C43B H43F . 0.9800 ?
    C44B H44C . 0.9900 ?
    C44B H44D . 0.9900 ?
    C45B C46B . 1.494(4) ?
    C45B H45C . 0.9900 ?
    C45B H45D . 0.9900 ?
    C46B C47B . 1.513(4) ?
    C46B H46C . 0.9900 ?
    C46B H46D . 0.9900 ?
    C47B C48B . 1.5100(3) ?
    C47B H47C . 0.9900 ?
    C47B H47D . 0.9900 ?
    C48B H48D . 0.9800 ?
    C48B H48E . 0.9800 ?
    C48B H48F . 0.9800 ?
    C49B C50B . 1.493(3) ?
    C49B H49C . 0.9900 ?
    C49B H49D . 0.9900 ?
    C50B C51B . 1.480(3) ?
    C50B H50C . 0.9900 ?
    C50B H50D . 0.9900 ?
    C51B C52B . 1.527(4) ?
    C51B H51C . 0.9900 ?
    C51B H51D . 0.9900 ?
    C52B H52D . 0.9800 ?
    C52B H52E . 0.9800 ?
    C52B H52F . 0.9800 ?
    C53B C54B . 1.525(3) ?
    C53B H53C . 0.9900 ?
    C53B H53D . 0.9900 ?
    C55B C56B . 1.369(5) ?
    C55B C64B . 1.426(5) ?
    C56B C57B . 1.431(7) ?
    C56B H56B . 0.9500 ?
    C57B C58B . 1.339(7) ?
    C57B H57B . 0.9500 ?
    C58B C59B . 1.422(6) ?
    C58B H58B . 0.9500 ?
    C59B C60B . 1.412(6) ?
    C59B C64B . 1.434(6) ?
    C60B C61B . 1.376(6) ?
    C61B C62B . 1.423(7) ?
    C61B H61B . 0.9500 ?
    C62B C63B . 1.357(6) ?
    C62B H62B . 0.9500 ?
    C63B C64B . 1.418(5) ?
    C63B H63B . 0.9500 ?
    C65B H65D . 0.9800 ?
    C65B H65E . 0.9800 ?
    C65B H65F . 0.9800 ?
    C66B H66D . 0.9800 ?
    C66B H66E . 0.9800 ?
    C66B H66F . 0.9800 ?
    C67B C68B . 1.507(3) ?
    C67B H67C . 0.9900 ?
    C67B H67D . 0.9900 ?
    C69B C70B . 1.355(5) ?
    C69B C78B . 1.434(5) ?
    C70B C71B . 1.414(5) ?
    C70B H70B . 0.9500 ?
    C71B C72B . 1.366(5) ?
    C71B H71B . 0.9500 ?
    C72B C73B . 1.405(5) ?
    C72B H72B . 0.9500 ?
    C73B C74B . 1.437(5) ?
    C73B C78B . 1.438(4) ?
    C74B C75B . 1.357(5) ?
    C75B C76B . 1.416(6) ?
    C75B H75B . 0.9500 ?
    C76B C77B . 1.360(6) ?
    C76B H76B . 0.9500 ?
    C77B C78B . 1.422(5) ?
    C77B H77B . 0.9500 ?
    C79B H79D . 0.9800 ?
    C79B H79E . 0.9800 ?
    C79B H79F . 0.9800 ?
    C80B H80D . 0.9800 ?
    C80B H80E . 0.9800 ?
    C80B H80F . 0.9800 ?
    N1S C11S . 1.149(5) ?
    C11S C12S . 1.431(5) ?
    C12S H12A . 0.9800 ?
    C12S H12B . 0.9800 ?
    C12S H12C . 0.9800 ?
    N2S C21S . 1.136(4) ?
    C21S C22S . 1.443(4) ?
    C22S H22E . 0.9800 ?
    C22S H22F . 0.9800 ?
    C22S H22G . 0.9800 ?
    N3S C31S . 1.137(7) ?
    C31S C32S . 1.415(7) ?
    C32S H32G . 0.9800 ?
    C32S H32H . 0.9800 ?
    C32S H32I . 0.9800 ?
    N4S C41S . 1.097(15) ?
    C41S C42S . 1.248(12) ?
    C42S H42G . 0.9800 ?
    C42S H42H . 0.9800 ?
    C42S H42I . 0.9800 ?
loop_
    _geom_angle_atom_site_label_1
    _geom_angle_atom_site_label_2
    _geom_angle_atom_site_label_3
    _geom_angle_site_symmetry_1
    _geom_angle_site_symmetry_3
    _geom_angle
    _geom_angle_publ_flag
    O6A S1A O7A . . 114.79(14) ?
    O6A S1A N1A . . 111.52(13) ?
    O7A S1A N1A . . 113.59(11) ?
    O6A S1A C55A . . 107.52(12) ?
    O7A S1A C55A . . 106.72(12) ?
    N1A S1A C55A . . 101.49(11) ?
    O6A S1A Na2A . . 90.94(9) ?
    O7A S1A Na2A . . 40.52(9) ?
    N1A S1A Na2A . . 96.23(8) ?
    C55A S1A Na2A . . 147.21(9) ?
    O9A S2A O10A . . 114.90(13) ?
    O9A S2A N3A . . 110.93(12) ?
    O10A S2A N3A . . 114.01(11) ?
    O9A S2A C69A . . 107.05(12) ?
    O10A S2A C69A . . 108.12(12) ?
    N3A S2A C69A . . 100.55(11) ?
    O9A S2A Na2A . . 93.39(8) ?
    O10A S2A Na2A . . 39.96(8) ?
    N3A S2A Na2A . . 94.49(8) ?
    C69A S2A Na2A . . 148.01(9) ?
    O5A Na1A O8A . . 79.29(6) ?
    O5A Na1A O3A . . 148.95(7) ?
    O8A Na1A O3A . . 70.07(6) ?
    O5A Na1A O1A . . 69.01(6) ?
    O8A Na1A O1A . . 148.24(7) ?
    O3A Na1A O1A . . 141.18(6) ?
    O5A Na1A O4A . . 105.22(7) ?
    O8A Na1A O4A . . 107.72(7) ?
    O3A Na1A O4A . . 89.12(7) ?
    O1A Na1A O4A . . 83.18(7) ?
    O5A Na1A O2A . . 103.29(7) ?
    O8A Na1A O2A . . 99.18(7) ?
    O3A Na1A O2A . . 77.49(6) ?
    O1A Na1A O2A . . 86.58(6) ?
    O4A Na1A O2A . . 143.74(7) ?
    O5A Na1A C68A . . 98.69(6) ?
    O8A Na1A C68A . . 20.58(6) ?
    O3A Na1A C68A . . 50.30(6) ?
    O1A Na1A C68A . . 165.01(7) ?
    O4A Na1A C68A . . 109.04(7) ?
    O2A Na1A C68A . . 88.11(6) ?
    O5A Na1A Na2A . . 39.74(5) ?
    O8A Na1A Na2A . . 39.89(4) ?
    O3A Na1A Na2A . . 109.24(5) ?
    O1A Na1A Na2A . . 108.37(5) ?
    O4A Na1A Na2A . . 115.62(5) ?
    O2A Na1A Na2A . . 100.62(5) ?
    C68A Na1A Na2A . . 58.95(4) ?
    O1W Na2A O8A . . 100.32(10) ?
    O1W Na2A O7A . . 113.50(11) ?
    O8A Na2A O7A . . 144.59(7) ?
    O1W Na2A O5A . . 126.12(6) ?
    O8A Na2A O5A . . 77.65(6) ?
    O7A Na2A O5A . . 74.19(7) ?
    O1W Na2A O10A . . 86.34(7) ?
    O8A Na2A O10A . . 76.91(6) ?
    O7A Na2A O10A . . 114.11(8) ?
    O5A Na2A O10A . . 141.80(7) ?
    O1W Na2A S1A . . 104.55(8) ?
    O8A Na2A S1A . . 138.21(5) ?
    O7A Na2A S1A . . 23.60(5) ?
    O5A Na2A S1A . . 60.56(5) ?
    O10A Na2A S1A . . 137.12(6) ?
    O1W Na2A S2A . . 76.12(6) ?
    O8A Na2A S2A . . 59.85(4) ?
    O7A Na2A S2A . . 136.97(6) ?
    O5A Na2A S2A . . 135.92(5) ?
    O10A Na2A S2A . . 22.92(5) ?
    S1A Na2A S2A . . 159.34(4) ?
    O1W Na2A Na1A . . 123.42(8) ?
    O8A Na2A Na1A . . 39.61(4) ?
    O7A Na2A Na1A . . 108.28(6) ?
    O5A Na2A Na1A . . 38.38(4) ?
    O10A Na2A Na1A . . 109.57(5) ?
    S1A Na2A Na1A . . 98.70(3) ?
    S2A Na2A Na1A . . 97.84(3) ?
    O1W Na2A H1W1 . . 18.8 ?
    O8A Na2A H1W1 . . 110.5 ?
    O7A Na2A H1W1 . . 99.6 ?
    O5A Na2A H1W1 . . 111.4 ?
    O10A Na2A H1W1 . . 104.0 ?
    S1A Na2A H1W1 . . 87.0 ?
    S2A Na2A H1W1 . . 95.0 ?
    Na1A Na2A H1W1 . . 121.3 ?
    O1W Na2A H1W2 . . 18.0 ?
    O8A Na2A H1W2 . . 113.1 ?
    O7A Na2A H1W2 . . 102.3 ?
    O5A Na2A H1W2 . . 139.0 ?
    O10A Na2A H1W2 . . 77.8 ?
    S1A Na2A H1W2 . . 99.9 ?
    S2A Na2A H1W2 . . 74.2 ?
    Na1A Na2A H1W2 . . 141.2 ?
    H1W1 Na2A H1W2 . . 27.8 ?
    C1A O1A C53A . . 111.71(16) ?
    C1A O1A Na1A . . 128.69(12) ?
    C53A O1A Na1A . . 119.24(12) ?
    C17A O2A C45A . . 114.1(2) ?
    C17A O2A Na1A . . 132.34(15) ?
    C45A O2A Na1A . . 113.04(16) ?
    C28A O3A C67A . . 109.64(16) ?
    C28A O3A Na1A . . 132.67(13) ?
    C67A O3A Na1A . . 117.62(12) ?
    C39A O4A C49A . . 107.9(2) ?
    C39A O4A Na1A . . 125.11(14) ?
    C49A O4A Na1A . . 126.96(16) ?
    C54A O5A Na1A . . 122.86(14) ?
    C54A O5A Na2A . . 134.09(15) ?
    Na1A O5A Na2A . . 101.89(7) ?
    S1A O7A Na2A . . 115.87(12) ?
    C68A O8A Na1A . . 118.18(14) ?
    C68A O8A Na2A . . 133.82(15) ?
    Na1A O8A Na2A . . 100.50(7) ?
    S2A O10A Na2A . . 117.12(12) ?
    Na2A O1W H1W1 . . 106.1 ?
    Na2A O1W H1W2 . . 107.5 ?
    H1W1 O1W H1W2 . . 93.1 ?
    C54A N1A S1A . . 119.33(17) ?
    C60A N2A C66A . . 116.4(3) ?
    C60A N2A C65A . . 117.5(3) ?
    C66A N2A C65A . . 111.4(3) ?
    C68A N3A S2A . . 119.03(17) ?
    C74A N4A C80A . . 115.4(4) ?
    C74A N4A C79A . . 109.9(4) ?
    C80A N4A C79A . . 107.6(4) ?
    C6A C1A O1A . . 119.7(2) ?
    C6A C1A C2A . . 121.7(2) ?
    O1A C1A C2A . . 118.5(2) ?
    C3A C2A C1A . . 118.0(2) ?
    C3A C2A C44A . . 120.0(2) ?
    C1A C2A C44A . . 121.8(2) ?
    C2A C3A C4A . . 122.0(2) ?
    C2A C3A H3AA . . 119.0 ?
    C4A C3A H3AA . . 119.0 ?
    C5A C4A C3A . . 117.8(2) ?
    C5A C4A C7A . . 122.1(2) ?
    C3A C4A C7A . . 120.1(2) ?
    C4A C5A C6A . . 121.9(2) ?
    C4A C5A H5AA . . 119.0 ?
    C6A C5A H5AA . . 119.0 ?
    C1A C6A C5A . . 118.4(2) ?
    C1A C6A C11A . . 122.1(2) ?
    C5A C6A C11A . . 119.5(2) ?
    C9A C7A C10A . . 108.7(3) ?
    C9A C7A C8A . . 108.4(3) ?
    C10A C7A C8A . . 109.2(3) ?
    C9A C7A C4A . . 108.4(3) ?
    C10A C7A C4A . . 112.4(3) ?
    C8A C7A C4A . . 109.7(2) ?
    C7A C8A H8AA . . 109.5 ?
    C7A C8A H8AB . . 109.5 ?
    H8AA C8A H8AB . . 109.5 ?
    C7A C8A H8AC . . 109.5 ?
    H8AA C8A H8AC . . 109.5 ?
    H8AB C8A H8AC . . 109.5 ?
    C7A C9A H9AA . . 109.5 ?
    C7A C9A H9AB . . 109.5 ?
    H9AA C9A H9AB . . 109.5 ?
    C7A C9A H9AC . . 109.5 ?
    H9AA C9A H9AC . . 109.5 ?
    H9AB C9A H9AC . . 109.5 ?
    C7A C10A H10A . . 109.5 ?
    C7A C10A H10B . . 109.5 ?
    H10A C10A H10B . . 109.5 ?
    C7A C10A H10C . . 109.5 ?
    H10A C10A H10C . . 109.5 ?
    H10B C10A H10C . . 109.5 ?
    C12A C11A C6A . . 108.44(19) ?
    C12A C11A H11A . . 110.0 ?
    C6A C11A H11A . . 110.0 ?
    C12A C11A H11B . . 110.0 ?
    C6A C11A H11B . . 110.0 ?
    H11A C11A H11B . . 108.4 ?
    C13A C12A C17A . . 118.1(2) ?
    C13A C12A C11A . . 119.6(2) ?
    C17A C12A C11A . . 122.0(2) ?
    C12A C13A C14A . . 122.5(2) ?
    C12A C13A H13A . . 118.7 ?
    C14A C13A H13A . . 118.7 ?
    C15A C14A C13A . . 117.5(2) ?
    C15A C14A C18A . . 123.5(2) ?
    C13A C14A C18A . . 119.0(2) ?
    C14A C15A C16A . . 122.3(2) ?
    C14A C15A H15A . . 118.8 ?
    C16A C15A H15A . . 118.8 ?
    C15A C16A C17A . . 118.2(2) ?
    C15A C16A C22A . . 120.6(2) ?
    C17A C16A C22A . . 121.2(2) ?
    O2A C17A C16A . . 119.8(2) ?
    O2A C17A C12A . . 119.1(2) ?
    C16A C17A C12A . . 121.1(2) ?
    C19A C18A C20A . . 110.0(3) ?
    C19A C18A C14A . . 108.5(3) ?
    C20A C18A C14A . . 112.2(3) ?
    C19A C18A C21A . . 108.5(3) ?
    C20A C18A C21A . . 107.6(3) ?
    C14A C18A C21A . . 109.9(2) ?
    C18A C19A H19A . . 109.5 ?
    C18A C19A H19B . . 109.5 ?
    H19A C19A H19B . . 109.5 ?
    C18A C19A H19C . . 109.5 ?
    H19A C19A H19C . . 109.5 ?
    H19B C19A H19C . . 109.5 ?
    C18A C20A H20A . . 109.5 ?
    C18A C20A H20B . . 109.5 ?
    H20A C20A H20B . . 109.5 ?
    C18A C20A H20C . . 109.5 ?
    H20A C20A H20C . . 109.5 ?
    H20B C20A H20C . . 109.5 ?
    C18A C21A H21A . . 109.5 ?
    C18A C21A H21B . . 109.5 ?
    H21A C21A H21B . . 109.5 ?
    C18A C21A H21C . . 109.5 ?
    H21A C21A H21C . . 109.5 ?
    H21B C21A H21C . . 109.5 ?
    C23A C22A C16A . . 112.5(2) ?
    C23A C22A H22A . . 109.1 ?
    C16A C22A H22A . . 109.1 ?
    C23A C22A H22B . . 109.1 ?
    C16A C22A H22B . . 109.1 ?
    H22A C22A H22B . . 107.8 ?
    C24A C23A C28A . . 117.7(2) ?
    C24A C23A C22A . . 120.6(2) ?
    C28A C23A C22A . . 121.7(2) ?
    C25A C24A C23A . . 122.6(2) ?
    C25A C24A H24A . . 118.7 ?
    C23A C24A H24A . . 118.7 ?
    C24A C25A C26A . . 117.7(2) ?
    C24A C25A C29A . . 122.9(3) ?
    C26A C25A C29A . . 119.4(3) ?
    C25A C26A C27A . . 122.3(3) ?
    C25A C26A H26A . . 118.9 ?
    C27A C26A H26A . . 118.9 ?
    C28A C27A C26A . . 117.8(2) ?
    C28A C27A C33A . . 121.9(2) ?
    C26A C27A C33A . . 120.1(2) ?
    C27A C28A O3A . . 119.0(2) ?
    C27A C28A C23A . . 121.7(2) ?
    O3A C28A C23A . . 119.3(2) ?
    C31A C29A C25A . . 108.4(3) ?
    C31A C29A C30A . . 108.9(3) ?
    C25A C29A C30A . . 111.0(3) ?
    C31A C29A C32A . . 109.7(4) ?
    C25A C29A C32A . . 109.6(3) ?
    C30A C29A C32A . . 109.3(4) ?
    C29A C30A H30A . . 109.5 ?
    C29A C30A H30B . . 109.5 ?
    H30A C30A H30B . . 109.5 ?
    C29A C30A H30C . . 109.5 ?
    H30A C30A H30C . . 109.5 ?
    H30B C30A H30C . . 109.5 ?
    C29A C31A H31A . . 109.5 ?
    C29A C31A H31B . . 109.5 ?
    H31A C31A H31B . . 109.5 ?
    C29A C31A H31C . . 109.5 ?
    H31A C31A H31C . . 109.5 ?
    H31B C31A H31C . . 109.5 ?
    C29A C32A H32A . . 109.5 ?
    C29A C32A H32B . . 109.5 ?
    H32A C32A H32B . . 109.5 ?
    C29A C32A H32C . . 109.5 ?
    H32A C32A H32C . . 109.5 ?
    H32B C32A H32C . . 109.5 ?
    C27A C33A C34A . . 109.19(19) ?
    C27A C33A H33A . . 109.8 ?
    C34A C33A H33A . . 109.8 ?
    C27A C33A H33B . . 109.8 ?
    C34A C33A H33B . . 109.8 ?
    H33A C33A H33B . . 108.3 ?
    C39A C34A C35A . . 117.8(2) ?
    C39A C34A C33A . . 122.7(2) ?
    C35A C34A C33A . . 119.3(2) ?
    C36A C35A C34A . . 122.3(2) ?
    C36A C35A H35A . . 118.9 ?
    C34A C35A H35A . . 118.9 ?
    C37A C36A C35A . . 117.5(2) ?
    C37A C36A C40A . . 120.2(2) ?
    C35A C36A C40A . . 122.3(3) ?
    C36A C37A C38A . . 122.6(2) ?
    C36A C37A H37A . . 118.7 ?
    C38A C37A H37A . . 118.7 ?
    C37A C38A C39A . . 118.0(2) ?
    C37A C38A C44A . . 119.8(2) ?
    C39A C38A C44A . . 122.1(2) ?
    C34A C39A O4A . . 119.6(2) ?
    C34A C39A C38A . . 121.6(2) ?
    O4A C39A C38A . . 118.8(2) ?
    C41A C40A C42A . . 108.1(3) ?
    C41A C40A C43A . . 108.5(3) ?
    C42A C40A C43A . . 108.7(3) ?
    C41A C40A C36A . . 108.8(3) ?
    C42A C40A C36A . . 113.0(3) ?
    C43A C40A C36A . . 109.6(2) ?
    C40A C41A H41A . . 109.5 ?
    C40A C41A H41B . . 109.5 ?
    H41A C41A H41B . . 109.5 ?
    C40A C41A H41C . . 109.5 ?
    H41A C41A H41C . . 109.5 ?
    H41B C41A H41C . . 109.5 ?
    C40A C42A H42A . . 109.5 ?
    C40A C42A H42B . . 109.5 ?
    H42A C42A H42B . . 109.5 ?
    C40A C42A H42C . . 109.5 ?
    H42A C42A H42C . . 109.5 ?
    H42B C42A H42C . . 109.5 ?
    C40A C43A H43A . . 109.5 ?
    C40A C43A H43B . . 109.5 ?
    H43A C43A H43B . . 109.5 ?
    C40A C43A H43C . . 109.5 ?
    H43A C43A H43C . . 109.5 ?
    H43B C43A H43C . . 109.5 ?
    C2A C44A C38A . . 109.74(18) ?
    C2A C44A H44A . . 109.7 ?
    C38A C44A H44A . . 109.7 ?
    C2A C44A H44B . . 109.7 ?
    C38A C44A H44B . . 109.7 ?
    H44A C44A H44B . . 108.2 ?
    O2A C45A C46A . . 112.9(2) ?
    O2A C45A H45A . . 109.0 ?
    C46A C45A H45A . . 109.0 ?
    O2A C45A H45B . . 109.0 ?
    C46A C45A H45B . . 109.0 ?
    H45A C45A H45B . . 107.8 ?
    C45A C46A C47A . . 109.6(3) ?
    C45A C46A H46A . . 109.7 ?
    C47A C46A H46A . . 109.7 ?
    C45A C46A H46B . . 109.7 ?
    C47A C46A H46B . . 109.7 ?
    H46A C46A H46B . . 108.2 ?
    C48A C47A C46A . . 113.2(3) ?
    C48A C47A H47A . . 108.9 ?
    C46A C47A H47A . . 108.9 ?
    C48A C47A H47B . . 108.9 ?
    C46A C47A H47B . . 108.9 ?
    H47A C47A H47B . . 107.8 ?
    C47A C48A H48A . . 109.5 ?
    C47A C48A H48B . . 109.5 ?
    H48A C48A H48B . . 109.5 ?
    C47A C48A H48C . . 109.5 ?
    H48A C48A H48C . . 109.5 ?
    H48B C48A H48C . . 109.5 ?
    O4A C49A C50A . . 110.8(2) ?
    O4A C49A H49A . . 109.5 ?
    C50A C49A H49A . . 109.5 ?
    O4A C49A H49B . . 109.5 ?
    C50A C49A H49B . . 109.5 ?
    H49A C49A H49B . . 108.1 ?
    C49A C50A C51A . . 111.0(3) ?
    C49A C50A H50A . . 109.4 ?
    C51A C50A H50A . . 109.4 ?
    C49A C50A H50B . . 109.4 ?
    C51A C50A H50B . . 109.4 ?
    H50A C50A H50B . . 108.0 ?
    C50A C51A C52A . . 109.2(3) ?
    C50A C51A H51A . . 109.8 ?
    C52A C51A H51A . . 109.8 ?
    C50A C51A H51B . . 109.8 ?
    C52A C51A H51B . . 109.8 ?
    H51A C51A H51B . . 108.3 ?
    C51A C52A H52A . . 109.5 ?
    C51A C52A H52B . . 109.5 ?
    H52A C52A H52B . . 109.5 ?
    C51A C52A H52C . . 109.5 ?
    H52A C52A H52C . . 109.5 ?
    H52B C52A H52C . . 109.5 ?
    O1A C53A C54A . . 108.92(17) ?
    O1A C53A H53A . . 109.9 ?
    C54A C53A H53A . . 109.9 ?
    O1A C53A H53B . . 109.9 ?
    C54A C53A H53B . . 109.9 ?
    H53A C53A H53B . . 108.3 ?
    O5A C54A N1A . . 129.3(2) ?
    O5A C54A C53A . . 119.86(19) ?
    N1A C54A C53A . . 110.82(19) ?
    C56A C55A C64A . . 121.9(2) ?
    C56A C55A S1A . . 116.4(2) ?
    C64A C55A S1A . . 121.60(18) ?
    C55A C56A C57A . . 119.7(3) ?
    C55A C56A H56A . . 120.2 ?
    C57A C56A H56A . . 120.2 ?
    C58A C57A C56A . . 120.4(2) ?
    C58A C57A H57A . . 119.8 ?
    C56A C57A H57A . . 119.8 ?
    C57A C58A C59A . . 121.4(2) ?
    C57A C58A H58A . . 119.3 ?
    C59A C58A H58A . . 119.3 ?
    C58A C59A C64A . . 119.0(3) ?
    C58A C59A C60A . . 121.5(3) ?
    C64A C59A C60A . . 119.4(2) ?
    C61A C60A N2A . . 122.4(3) ?
    C61A C60A C59A . . 119.3(3) ?
    N2A C60A C59A . . 118.2(3) ?
    C60A C61A C62A . . 120.7(3) ?
    C60A C61A H61A . . 119.6 ?
    C62A C61A H61A . . 119.6 ?
    C63A C62A C61A . . 121.8(3) ?
    C63A C62A H62A . . 119.1 ?
    C61A C62A H62A . . 119.1 ?
    C62A C63A C64A . . 120.3(3) ?
    C62A C63A H63A . . 119.8 ?
    C64A C63A H63A . . 119.8 ?
    C63A C64A C55A . . 124.2(2) ?
    C63A C64A C59A . . 118.4(3) ?
    C55A C64A C59A . . 117.5(2) ?
    N2A C65A H65A . . 109.5 ?
    N2A C65A H65B . . 109.5 ?
    H65A C65A H65B . . 109.5 ?
    N2A C65A H65C . . 109.5 ?
    H65A C65A H65C . . 109.5 ?
    H65B C65A H65C . . 109.5 ?
    N2A C66A H66A . . 109.5 ?
    N2A C66A H66B . . 109.5 ?
    H66A C66A H66B . . 109.5 ?
    N2A C66A H66C . . 109.5 ?
    H66A C66A H66C . . 109.5 ?
    H66B C66A H66C . . 109.5 ?
    O3A C67A C68A . . 110.02(17) ?
    O3A C67A H67A . . 109.7 ?
    C68A C67A H67A . . 109.7 ?
    O3A C67A H67B . . 109.7 ?
    C68A C67A H67B . . 109.7 ?
    H67A C67A H67B . . 108.2 ?
    O8A C68A N3A . . 130.1(2) ?
    O8A C68A C67A . . 119.7(2) ?
    N3A C68A C67A . . 110.23(19) ?
    O8A C68A Na1A . . 41.23(11) ?
    N3A C68A Na1A . . 160.77(16) ?
    C67A C68A Na1A . . 81.61(12) ?
    C70A C69A C78A . . 122.0(2) ?
    C70A C69A S2A . . 117.11(19) ?
    C78A C69A S2A . . 120.88(19) ?
    C69A C70A C71A . . 119.1(2) ?
    C69A C70A H70A . . 120.5 ?
    C71A C70A H70A . . 120.5 ?
    C72A C71A C70A . . 120.5(2) ?
    C72A C71A H71A . . 119.8 ?
    C70A C71A H71A . . 119.8 ?
    C71A C72A C73A . . 121.4(3) ?
    C71A C72A H72A . . 119.3 ?
    C73A C72A H72A . . 119.3 ?
    C72A C73A C78A . . 118.7(3) ?
    C72A C73A C74A . . 122.6(3) ?
    C78A C73A C74A . . 118.7(3) ?
    C75A C74A N4A . . 123.7(3) ?
    C75A C74A C73A . . 119.7(3) ?
    N4A C74A C73A . . 116.6(3) ?
    C74A C75A C76A . . 120.9(3) ?
    C74A C75A H75A . . 119.5 ?
    C76A C75A H75A . . 119.5 ?
    C77A C76A C75A . . 121.5(3) ?
    C77A C76A H76A . . 119.3 ?
    C75A C76A H76A . . 119.3 ?
    C76A C77A C78A . . 120.9(3) ?
    C76A C77A H77A . . 119.5 ?
    C78A C77A H77A . . 119.5 ?
    C73A C78A C69A . . 118.2(2) ?
    C73A C78A C77A . . 118.2(3) ?
    C69A C78A C77A . . 123.5(3) ?
    N4A C79A H79A . . 109.5 ?
    N4A C79A H79B . . 109.5 ?
    H79A C79A H79B . . 109.5 ?
    N4A C79A H79C . . 109.5 ?
    H79A C79A H79C . . 109.5 ?
    H79B C79A H79C . . 109.5 ?
    N4A C80A H80A . . 109.5 ?
    N4A C80A H80B . . 109.5 ?
    H80A C80A H80B . . 109.5 ?
    N4A C80A H80C . . 109.5 ?
    H80A C80A H80C . . 109.5 ?
    H80B C80A H80C . . 109.5 ?
    O7B S1B O6B . . 115.24(15) ?
    O7B S1B N1B . . 106.57(14) ?
    O6B S1B N1B . . 114.62(14) ?
    O7B S1B C55B . . 109.66(17) ?
    O6B S1B C55B . . 106.87(17) ?
    N1B S1B C55B . . 103.17(15) ?
    O10B S2B O9B . . 113.79(19) ?
    O10B S2B N3B . . 113.29(16) ?
    O9B S2B N3B . . 112.71(18) ?
    O10B S2B C69B . . 108.21(18) ?
    O9B S2B C69B . . 107.46(18) ?
    N3B S2B C69B . . 100.21(13) ?
    O10B S2B Na1B . . 50.18(12) ?
    O9B S2B Na1B . . 79.54(13) ?
    N3B S2B Na1B . . 96.97(9) ?
    C69B S2B Na1B . . 156.92(12) ?
    O6B Na1B O8B . . 153.12(8) ?
    O6B Na1B O5B . . 75.86(7) ?
    O8B Na1B O5B . . 77.40(6) ?
    O6B Na1B O2W . . 92.22(7) ?
    O8B Na1B O2W . . 104.06(7) ?
    O5B Na1B O2W . . 121.68(7) ?
    O6B Na1B O10B . . 123.18(9) ?
    O8B Na1B O10B . . 74.18(7) ?
    O5B Na1B O10B . . 131.35(9) ?
    O2W Na1B O10B . . 103.20(9) ?
    O6B Na1B S2B . . 142.94(6) ?
    O8B Na1B S2B . . 61.34(5) ?
    O5B Na1B S2B . . 136.16(5) ?
    O2W Na1B S2B . . 84.39(2) ?
    O10B Na1B S2B . . 26.05(8) ?
    O6B Na1B Na2B . . 114.93(6) ?
    O8B Na1B Na2B . . 38.65(5) ?
    O5B Na1B Na2B . . 39.20(5) ?
    O2W Na1B Na2B . . 115.00(4) ?
    O10B Na1B Na2B . . 107.06(6) ?
    S2B Na1B Na2B . . 99.68(2) ?
    O8B Na2B O5B . . 78.44(7) ?
    O8B Na2B O3B . . 68.83(6) ?
    O5B Na2B O3B . . 145.74(7) ?
    O8B Na2B O1B . . 146.22(7) ?
    O5B Na2B O1B . . 69.83(6) ?
    O3B Na2B O1B . . 144.19(7) ?
    O8B Na2B O4B . . 110.89(9) ?
    O5B Na2B O4B . . 96.09(8) ?
    O3B Na2B O4B . . 86.63(7) ?
    O1B Na2B O4B . . 84.30(7) ?
    O8B Na2B O2B . . 94.84(8) ?
    O5B Na2B O2B . . 108.30(8) ?
    O3B Na2B O2B . . 84.83(7) ?
    O1B Na2B O2B . . 84.63(7) ?
    O4B Na2B O2B . . 147.70(7) ?
    O8B Na2B Na1B . . 38.53(5) ?
    O5B Na2B Na1B . . 40.37(5) ?
    O3B Na2B Na1B . . 107.32(5) ?
    O1B Na2B Na1B . . 108.20(5) ?
    O4B Na2B Na1B . . 112.11(5) ?
    O2B Na2B Na1B . . 100.17(5) ?
    C1B O1B C53B . . 111.74(17) ?
    C1B O1B Na2B . . 130.00(12) ?
    C53B O1B Na2B . . 118.21(14) ?
    C17B O2B C45B . . 109.8(2) ?
    C17B O2B Na2B . . 126.71(15) ?
    C45B O2B Na2B . . 123.5(2) ?
    C28B O3B C67B . . 111.77(16) ?
    C28B O3B Na2B . . 128.60(13) ?
    C67B O3B Na2B . . 119.62(13) ?
    C39B O4B C49B . . 113.46(19) ?
    C39B O4B Na2B . . 127.68(14) ?
    C49B O4B Na2B . . 117.24(14) ?
    C54B O5B Na2B . . 121.32(16) ?
    C54B O5B Na1B . . 133.30(16) ?
    Na2B O5B Na1B . . 100.44(7) ?
    S1B O6B Na1B . . 131.76(13) ?
    C68B O8B Na1B . . 134.79(17) ?
    C68B O8B Na2B . . 121.47(16) ?
    Na1B O8B Na2B . . 102.82(8) ?
    S2B O10B Na1B . . 103.78(17) ?
    Na1B O2W H2W1 . . 108.2 ?
    Na1B O2W H2W2 . . 116.8 ?
    H2W1 O2W H2W2 . . 133.5 ?
    C54B N1B S1B . . 120.2(2) ?
    C65B N2B C66B . . 109.5(5) ?
    C65B N2B C60B . . 113.6(5) ?
    C66B N2B C60B . . 117.6(5) ?
    C68B N3B S2B . . 118.4(2) ?
    C74B N4B C80B . . 115.5(3) ?
    C74B N4B C79B . . 111.5(3) ?
    C80B N4B C79B . . 112.1(3) ?
    C2B C1B C6B . . 121.9(2) ?
    C2B C1B O1B . . 119.0(2) ?
    C6B C1B O1B . . 119.1(2) ?
    C1B C2B C3B . . 118.1(2) ?
    C1B C2B C44B . . 122.3(2) ?
    C3B C2B C44B . . 119.6(2) ?
    C4B C3B C2B . . 121.9(2) ?
    C4B C3B H3BA . . 119.0 ?
    C2B C3B H3BA . . 119.0 ?
    C5B C4B C3B . . 117.9(2) ?
    C5B C4B C7B . . 120.3(2) ?
    C3B C4B C7B . . 121.8(2) ?
    C4B C5B C6B . . 122.3(2) ?
    C4B C5B H5BA . . 118.8 ?
    C6B C5B H5BA . . 118.8 ?
    C1B C6B C5B . . 117.7(2) ?
    C1B C6B C11B . . 121.8(2) ?
    C5B C6B C11B . . 120.4(2) ?
    C9B C7B C10B . . 107.4(3) ?
    C9B C7B C8B . . 109.2(3) ?
    C10B C7B C8B . . 109.1(3) ?
    C9B C7B C4B . . 112.0(2) ?
    C10B C7B C4B . . 108.5(2) ?
    C8B C7B C4B . . 110.5(2) ?
    C7B C8B H8BA . . 109.5 ?
    C7B C8B H8BB . . 109.5 ?
    H8BA C8B H8BB . . 109.5 ?
    C7B C8B H8BC . . 109.5 ?
    H8BA C8B H8BC . . 109.5 ?
    H8BB C8B H8BC . . 109.5 ?
    C7B C9B H9BA . . 109.5 ?
    C7B C9B H9BB . . 109.5 ?
    H9BA C9B H9BB . . 109.5 ?
    C7B C9B H9BC . . 109.5 ?
    H9BA C9B H9BC . . 109.5 ?
    H9BB C9B H9BC . . 109.5 ?
    C7B C10B H10D . . 109.5 ?
    C7B C10B H10E . . 109.5 ?
    H10D C10B H10E . . 109.5 ?
    C7B C10B H10F . . 109.5 ?
    H10D C10B H10F . . 109.5 ?
    H10E C10B H10F . . 109.5 ?
    C6B C11B C12B . . 110.11(18) ?
    C6B C11B H11C . . 109.6 ?
    C12B C11B H11C . . 109.6 ?
    C6B C11B H11D . . 109.6 ?
    C12B C11B H11D . . 109.6 ?
    H11C C11B H11D . . 108.2 ?
    C17B C12B C13B . . 118.2(2) ?
    C17B C12B C11B . . 122.4(2) ?
    C13B C12B C11B . . 119.3(2) ?
    C14B C13B C12B . . 122.3(2) ?
    C14B C13B H13B . . 118.9 ?
    C12B C13B H13B . . 118.9 ?
    C13B C14B C15B . . 117.5(2) ?
    C13B C14B C18B . . 123.2(2) ?
    C15B C14B C18B . . 119.4(2) ?
    C16B C15B C14B . . 122.6(2) ?
    C16B C15B H15B . . 118.7 ?
    C14B C15B H15B . . 118.7 ?
    C15B C16B C17B . . 118.0(2) ?
    C15B C16B C22B . . 119.4(2) ?
    C17B C16B C22B . . 122.5(2) ?
    O2B C17B C12B . . 119.8(2) ?
    O2B C17B C16B . . 119.1(2) ?
    C12B C17B C16B . . 121.1(2) ?
    C20B C18B C14B . . 108.9(2) ?
    C20B C18B C21B . . 109.6(3) ?
    C14B C18B C21B . . 112.4(2) ?
    C20B C18B C19B . . 109.6(3) ?
    C14B C18B C19B . . 109.0(3) ?
    C21B C18B C19B . . 107.3(3) ?
    C18B C19B H19D . . 109.5 ?
    C18B C19B H19E . . 109.5 ?
    H19D C19B H19E . . 109.5 ?
    C18B C19B H19F . . 109.5 ?
    H19D C19B H19F . . 109.5 ?
    H19E C19B H19F . . 109.5 ?
    C18B C20B H20D . . 109.5 ?
    C18B C20B H20E . . 109.5 ?
    H20D C20B H20E . . 109.5 ?
    C18B C20B H20F . . 109.5 ?
    H20D C20B H20F . . 109.5 ?
    H20E C20B H20F . . 109.5 ?
    C18B C21B H21D . . 109.5 ?
    C18B C21B H21E . . 109.5 ?
    H21D C21B H21E . . 109.5 ?
    C18B C21B H21F . . 109.5 ?
    H21D C21B H21F . . 109.5 ?
    H21E C21B H21F . . 109.5 ?
    C23B C22B C16B . . 110.41(19) ?
    C23B C22B H22C . . 109.6 ?
    C16B C22B H22C . . 109.6 ?
    C23B C22B H22D . . 109.6 ?
    C16B C22B H22D . . 109.6 ?
    H22C C22B H22D . . 108.1 ?
    C28B C23B C24B . . 118.2(2) ?
    C28B C23B C22B . . 121.3(2) ?
    C24B C23B C22B . . 120.4(2) ?
    C25B C24B C23B . . 122.0(2) ?
    C25B C24B H24B . . 119.0 ?
    C23B C24B H24B . . 119.0 ?
    C24B C25B C26B . . 118.0(2) ?
    C24B C25B C29B . . 122.9(2) ?
    C26B C25B C29B . . 119.2(2) ?
    C25B C26B C27B . . 122.1(2) ?
    C25B C26B H26B . . 118.9 ?
    C27B C26B H26B . . 118.9 ?
    C28B C27B C26B . . 117.4(2) ?
    C28B C27B C33B . . 122.08(19) ?
    C26B C27B C33B . . 120.4(2) ?
    C23B C28B O3B . . 118.9(2) ?
    C23B C28B C27B . . 122.1(2) ?
    O3B C28B C27B . . 119.0(2) ?
    C32B C29B C31B . . 108.1(3) ?
    C32B C29B C25B . . 109.7(2) ?
    C31B C29B C25B . . 111.7(2) ?
    C32B C29B C30B . . 112.1(3) ?
    C31B C29B C30B . . 106.7(2) ?
    C25B C29B C30B . . 108.6(2) ?
    C29B C30B H30D . . 109.5 ?
    C29B C30B H30E . . 109.5 ?
    H30D C30B H30E . . 109.5 ?
    C29B C30B H30F . . 109.5 ?
    H30D C30B H30F . . 109.5 ?
    H30E C30B H30F . . 109.5 ?
    C29B C31B H31D . . 109.5 ?
    C29B C31B H31E . . 109.5 ?
    H31D C31B H31E . . 109.5 ?
    C29B C31B H31F . . 109.5 ?
    H31D C31B H31F . . 109.5 ?
    H31E C31B H31F . . 109.5 ?
    C29B C32B H32D . . 109.5 ?
    C29B C32B H32E . . 109.5 ?
    H32D C32B H32E . . 109.5 ?
    C29B C32B H32F . . 109.5 ?
    H32D C32B H32F . . 109.5 ?
    H32E C32B H32F . . 109.5 ?
    C27B C33B C34B . . 109.63(19) ?
    C27B C33B H33C . . 109.7 ?
    C34B C33B H33C . . 109.7 ?
    C27B C33B H33D . . 109.7 ?
    C34B C33B H33D . . 109.7 ?
    H33C C33B H33D . . 108.2 ?
    C35B C34B C39B . . 118.1(2) ?
    C35B C34B C33B . . 119.8(2) ?
    C39B C34B C33B . . 121.9(2) ?
    C34B C35B C36B . . 122.9(2) ?
    C34B C35B H35B . . 118.6 ?
    C36B C35B H35B . . 118.6 ?
    C37B C36B C35B . . 116.8(2) ?
    C37B C36B C40B . . 123.3(2) ?
    C35B C36B C40B . . 119.9(2) ?
    C36B C37B C38B . . 122.9(2) ?
    C36B C37B H37B . . 118.6 ?
    C38B C37B H37B . . 118.6 ?
    C37B C38B C39B . . 118.1(2) ?
    C37B C38B C44B . . 120.0(2) ?
    C39B C38B C44B . . 121.7(2) ?
    O4B C39B C34B . . 119.4(2) ?
    O4B C39B C38B . . 119.79(19) ?
    C34B C39B C38B . . 120.8(2) ?
    C43B C40B C41B . . 108.8(3) ?
    C43B C40B C42B . . 109.7(3) ?
    C41B C40B C42B . . 108.0(3) ?
    C43B C40B C36B . . 110.6(2) ?
    C41B C40B C36B . . 111.2(2) ?
    C42B C40B C36B . . 108.5(2) ?
    C40B C41B H41D . . 109.5 ?
    C40B C41B H41E . . 109.5 ?
    H41D C41B H41E . . 109.5 ?
    C40B C41B H41F . . 109.5 ?
    H41D C41B H41F . . 109.5 ?
    H41E C41B H41F . . 109.5 ?
    C40B C42B H42D . . 109.5 ?
    C40B C42B H42E . . 109.5 ?
    H42D C42B H42E . . 109.5 ?
    C40B C42B H42F . . 109.5 ?
    H42D C42B H42F . . 109.5 ?
    H42E C42B H42F . . 109.5 ?
    C40B C43B H43D . . 109.5 ?
    C40B C43B H43E . . 109.5 ?
    H43D C43B H43E . . 109.5 ?
    C40B C43B H43F . . 109.5 ?
    H43D C43B H43F . . 109.5 ?
    H43E C43B H43F . . 109.5 ?
    C2B C44B C38B . . 110.85(18) ?
    C2B C44B H44C . . 109.5 ?
    C38B C44B H44C . . 109.5 ?
    C2B C44B H44D . . 109.5 ?
    C38B C44B H44D . . 109.5 ?
    H44C C44B H44D . . 108.1 ?
    O2B C45B C46B . . 116.0(4) ?
    O2B C45B H45C . . 108.3 ?
    C46B C45B H45C . . 108.3 ?
    O2B C45B H45D . . 108.3 ?
    C46B C45B H45D . . 108.3 ?
    H45C C45B H45D . . 107.4 ?
    C45B C46B C47B . . 110.9(3) ?
    C45B C46B H46C . . 109.5 ?
    C47B C46B H46C . . 109.5 ?
    C45B C46B H46D . . 109.5 ?
    C47B C46B H46D . . 109.5 ?
    H46C C46B H46D . . 108.1 ?
    C48B C47B C46B . . 109.4(3) ?
    C48B C47B H47C . . 109.8 ?
    C46B C47B H47C . . 109.8 ?
    C48B C47B H47D . . 109.8 ?
    C46B C47B H47D . . 109.8 ?
    H47C C47B H47D . . 108.3 ?
    C47B C48B H48D . . 109.5 ?
    C47B C48B H48E . . 109.5 ?
    H48D C48B H48E . . 109.5 ?
    C47B C48B H48F . . 109.5 ?
    H48D C48B H48F . . 109.5 ?
    H48E C48B H48F . . 109.5 ?
    O4B C49B C50B . . 114.4(2) ?
    O4B C49B H49C . . 108.7 ?
    C50B C49B H49C . . 108.7 ?
    O4B C49B H49D . . 108.7 ?
    C50B C49B H49D . . 108.7 ?
    H49C C49B H49D . . 107.6 ?
    C51B C50B C49B . . 115.0(3) ?
    C51B C50B H50C . . 108.5 ?
    C49B C50B H50C . . 108.5 ?
    C51B C50B H50D . . 108.5 ?
    C49B C50B H50D . . 108.5 ?
    H50C C50B H50D . . 107.5 ?
    C50B C51B C52B . . 109.3(3) ?
    C50B C51B H51C . . 109.8 ?
    C52B C51B H51C . . 109.8 ?
    C50B C51B H51D . . 109.8 ?
    C52B C51B H51D . . 109.8 ?
    H51C C51B H51D . . 108.3 ?
    C51B C52B H52D . . 109.5 ?
    C51B C52B H52E . . 109.5 ?
    H52D C52B H52E . . 109.5 ?
    C51B C52B H52F . . 109.5 ?
    H52D C52B H52F . . 109.5 ?
    H52E C52B H52F . . 109.5 ?
    O1B C53B C54B . . 110.07(19) ?
    O1B C53B H53C . . 109.6 ?
    C54B C53B H53C . . 109.6 ?
    O1B C53B H53D . . 109.6 ?
    C54B C53B H53D . . 109.6 ?
    H53C C53B H53D . . 108.2 ?
    O5B C54B N1B . . 128.6(2) ?
    O5B C54B C53B . . 120.4(2) ?
    N1B C54B C53B . . 110.9(2) ?
    C56B C55B C64B . . 122.1(4) ?
    C56B C55B S1B . . 117.4(3) ?
    C64B C55B S1B . . 120.4(3) ?
    C55B C56B C57B . . 120.3(4) ?
    C55B C56B H56B . . 119.9 ?
    C57B C56B H56B . . 119.9 ?
    C58B C57B C56B . . 119.5(4) ?
    C58B C57B H57B . . 120.2 ?
    C56B C57B H57B . . 120.2 ?
    C57B C58B C59B . . 121.3(5) ?
    C57B C58B H58B . . 119.4 ?
    C59B C58B H58B . . 119.4 ?
    C60B C59B C58B . . 120.1(4) ?
    C60B C59B C64B . . 119.4(4) ?
    C58B C59B C64B . . 120.5(4) ?
    C61B C60B C59B . . 120.7(4) ?
    C61B C60B N2B . . 120.3(4) ?
    C59B C60B N2B . . 118.9(4) ?
    C60B C61B C62B . . 119.1(4) ?
    C60B C61B H61B . . 120.4 ?
    C62B C61B H61B . . 120.4 ?
    C63B C62B C61B . . 122.0(4) ?
    C63B C62B H62B . . 119.0 ?
    C61B C62B H62B . . 119.0 ?
    C62B C63B C64B . . 119.9(4) ?
    C62B C63B H63B . . 120.0 ?
    C64B C63B H63B . . 120.0 ?
    C63B C64B C55B . . 125.2(4) ?
    C63B C64B C59B . . 118.9(3) ?
    C55B C64B C59B . . 115.9(3) ?
    N2B C65B H65D . . 109.5 ?
    N2B C65B H65E . . 109.5 ?
    H65D C65B H65E . . 109.5 ?
    N2B C65B H65F . . 109.5 ?
    H65D C65B H65F . . 109.5 ?
    H65E C65B H65F . . 109.5 ?
    N2B C66B H66D . . 109.5 ?
    N2B C66B H66E . . 109.5 ?
    H66D C66B H66E . . 109.5 ?
    N2B C66B H66F . . 109.5 ?
    H66D C66B H66F . . 109.5 ?
    H66E C66B H66F . . 109.5 ?
    O3B C67B C68B . . 108.80(18) ?
    O3B C67B H67C . . 109.9 ?
    C68B C67B H67C . . 109.9 ?
    O3B C67B H67D . . 109.9 ?
    C68B C67B H67D . . 109.9 ?
    H67C C67B H67D . . 108.3 ?
    O8B C68B N3B . . 128.1(2) ?
    O8B C68B C67B . . 120.7(2) ?
    N3B C68B C67B . . 111.2(2) ?
    C70B C69B C78B . . 122.1(3) ?
    C70B C69B S2B . . 115.8(3) ?
    C78B C69B S2B . . 122.1(2) ?
    C69B C70B C71B . . 120.0(3) ?
    C69B C70B H70B . . 120.0 ?
    C71B C70B H70B . . 120.0 ?
    C72B C71B C70B . . 120.0(3) ?
    C72B C71B H71B . . 120.0 ?
    C70B C71B H71B . . 120.0 ?
    C71B C72B C73B . . 121.7(3) ?
    C71B C72B H72B . . 119.1 ?
    C73B C72B H72B . . 119.1 ?
    C72B C73B C74B . . 121.6(3) ?
    C72B C73B C78B . . 119.1(3) ?
    C74B C73B C78B . . 119.2(3) ?
    C75B C74B C73B . . 120.1(3) ?
    C75B C74B N4B . . 122.7(3) ?
    C73B C74B N4B . . 117.2(3) ?
    C74B C75B C76B . . 120.7(4) ?
    C74B C75B H75B . . 119.7 ?
    C76B C75B H75B . . 119.7 ?
    C77B C76B C75B . . 120.8(4) ?
    C77B C76B H76B . . 119.6 ?
    C75B C76B H76B . . 119.6 ?
    C76B C77B C78B . . 121.1(3) ?
    C76B C77B H77B . . 119.5 ?
    C78B C77B H77B . . 119.5 ?
    C77B C78B C69B . . 125.0(3) ?
    C77B C78B C73B . . 118.0(3) ?
    C69B C78B C73B . . 117.1(3) ?
    N4B C79B H79D . . 109.5 ?
    N4B C79B H79E . . 109.5 ?
    H79D C79B H79E . . 109.5 ?
    N4B C79B H79F . . 109.5 ?
    H79D C79B H79F . . 109.5 ?
    H79E C79B H79F . . 109.5 ?
    N4B C80B H80D . . 109.5 ?
    N4B C80B H80E . . 109.5 ?
    H80D C80B H80E . . 109.5 ?
    N4B C80B H80F . . 109.5 ?
    H80D C80B H80F . . 109.5 ?
    H80E C80B H80F . . 109.5 ?
    N1S C11S C12S . . 178.4(6) ?
    C11S C12S H12A . . 109.5 ?
    C11S C12S H12B . . 109.5 ?
    H12A C12S H12B . . 109.5 ?
    C11S C12S H12C . . 109.5 ?
    H12A C12S H12C . . 109.5 ?
    H12B C12S H12C . . 109.5 ?
    N2S C21S C22S . . 178.6(4) ?
    C21S C22S H22E . . 109.5 ?
    C21S C22S H22F . . 109.5 ?
    H22E C22S H22F . . 109.5 ?
    C21S C22S H22G . . 109.5 ?
    H22E C22S H22G . . 109.5 ?
    H22F C22S H22G . . 109.5 ?
    N3S C31S C32S . . 177.9(8) ?
    C31S C32S H32G . . 109.5 ?
    C31S C32S H32H . . 109.5 ?
    H32G C32S H32H . . 109.5 ?
    C31S C32S H32I . . 109.5 ?
    H32G C32S H32I . . 109.5 ?
    H32H C32S H32I . . 109.5 ?
    N4S C41S C42S . . 155.7(13) ?
    C41S C42S H42G . . 109.5 ?
    C41S C42S H42H . . 109.5 ?
    H42G C42S H42H . . 109.5 ?
    C41S C42S H42I . . 109.5 ?
    H42G C42S H42I . . 109.5 ?
    H42H C42S H42I . . 109.5 ?
loop_
    _geom_torsion_atom_site_label_1
    _geom_torsion_atom_site_label_2
    _geom_torsion_atom_site_label_3
    _geom_torsion_atom_site_label_4
    _geom_torsion_site_symmetry_1
    _geom_torsion_site_symmetry_2
    _geom_torsion_site_symmetry_3
    _geom_torsion_site_symmetry_4
    _geom_torsion
    _geom_torsion_publ_flag
    O6A S1A Na2A O1W . . . . -13.01(11) ?
    O7A S1A Na2A O1W . . . . 115.76(14) ?
    N1A S1A Na2A O1W . . . . -124.78(11) ?
    C55A S1A Na2A O1W . . . . 112.56(17) ?
    O6A S1A Na2A O8A . . . . 111.62(12) ?
    O7A S1A Na2A O8A . . . . -119.61(15) ?
    N1A S1A Na2A O8A . . . . -0.15(12) ?
    C55A S1A Na2A O8A . . . . -122.81(17) ?
    O6A S1A Na2A O7A . . . . -128.77(16) ?
    N1A S1A Na2A O7A . . . . 119.46(16) ?
    C55A S1A Na2A O7A . . . . -3.2(2) ?
    O6A S1A Na2A O5A . . . . 110.56(11) ?
    O7A S1A Na2A O5A . . . . -120.67(14) ?
    N1A S1A Na2A O5A . . . . -1.21(10) ?
    C55A S1A Na2A O5A . . . . -123.88(17) ?
    O6A S1A Na2A O10A . . . . -113.52(12) ?
    O7A S1A Na2A O10A . . . . 15.25(15) ?
    N1A S1A Na2A O10A . . . . 134.71(12) ?
    C55A S1A Na2A O10A . . . . 12.04(18) ?
    O6A S1A Na2A S2A . . . . -102.19(12) ?
    O7A S1A Na2A S2A . . . . 26.59(15) ?
    N1A S1A Na2A S2A . . . . 146.05(11) ?
    C55A S1A Na2A S2A . . . . 23.38(19) ?
    O6A S1A Na2A Na1A . . . . 114.97(9) ?
    O7A S1A Na2A Na1A . . . . -116.26(13) ?
    N1A S1A Na2A Na1A . . . . 3.20(9) ?
    C55A S1A Na2A Na1A . . . . -119.46(16) ?
    O9A S2A Na2A O1W . . . . 11.31(11) ?
    O10A S2A Na2A O1W . . . . -114.56(15) ?
    N3A S2A Na2A O1W . . . . 122.63(11) ?
    C69A S2A Na2A O1W . . . . -119.18(17) ?
    O9A S2A Na2A O8A . . . . -99.61(10) ?
    O10A S2A Na2A O8A . . . . 134.52(14) ?
    N3A S2A Na2A O8A . . . . 11.71(10) ?
    C69A S2A Na2A O8A . . . . 129.90(16) ?
    O9A S2A Na2A O7A . . . . 121.01(12) ?
    O10A S2A Na2A O7A . . . . -4.87(15) ?
    N3A S2A Na2A O7A . . . . -127.67(12) ?
    C69A S2A Na2A O7A . . . . -9.48(18) ?
    O9A S2A Na2A O5A . . . . -116.84(11) ?
    O10A S2A Na2A O5A . . . . 117.29(15) ?
    N3A S2A Na2A O5A . . . . -5.51(12) ?
    C69A S2A Na2A O5A . . . . 112.68(17) ?
    O9A S2A Na2A O10A . . . . 125.87(16) ?
    N3A S2A Na2A O10A . . . . -122.81(16) ?
    C69A S2A Na2A O10A . . . . -4.6(2) ?
    O9A S2A Na2A S1A . . . . 105.78(11) ?
    O10A S2A Na2A S1A . . . . -20.09(15) ?
    N3A S2A Na2A S1A . . . . -142.90(11) ?
    C69A S2A Na2A S1A . . . . -24.71(18) ?
    O9A S2A Na2A Na1A . . . . -111.28(8) ?
    O10A S2A Na2A Na1A . . . . 122.84(13) ?
    N3A S2A Na2A Na1A . . . . 0.04(9) ?
    C69A S2A Na2A Na1A . . . . 118.23(15) ?
    O5A Na1A Na2A O1W . . . . 107.72(11) ?
    O8A Na1A Na2A O1W . . . . -62.58(10) ?
    O3A Na1A Na2A O1W . . . . -73.89(9) ?
    O1A Na1A Na2A O1W . . . . 115.88(9) ?
    O4A Na1A Na2A O1W . . . . 24.71(10) ?
    O2A Na1A Na2A O1W . . . . -154.22(9) ?
    C68A Na1A Na2A O1W . . . . -72.96(9) ?
    O5A Na1A Na2A O8A . . . . 170.30(11) ?
    O3A Na1A Na2A O8A . . . . -11.31(8) ?
    O1A Na1A Na2A O8A . . . . 178.46(9) ?
    O4A Na1A Na2A O8A . . . . 87.28(9) ?
    O2A Na1A Na2A O8A . . . . -91.64(9) ?
    C68A Na1A Na2A O8A . . . . -10.39(8) ?
    O5A Na1A Na2A O7A . . . . -28.42(10) ?
    O8A Na1A Na2A O7A . . . . 161.28(10) ?
    O3A Na1A Na2A O7A . . . . 149.97(8) ?
    O1A Na1A Na2A O7A . . . . -20.26(9) ?
    O4A Na1A Na2A O7A . . . . -111.44(8) ?
    O2A Na1A Na2A O7A . . . . 69.64(8) ?
    C68A Na1A Na2A O7A . . . . 150.89(8) ?
    O8A Na1A Na2A O5A . . . . -170.30(11) ?
    O3A Na1A Na2A O5A . . . . 178.39(10) ?
    O1A Na1A Na2A O5A . . . . 8.16(9) ?
    O4A Na1A Na2A O5A . . . . -83.02(10) ?
    O2A Na1A Na2A O5A . . . . 98.06(9) ?
    C68A Na1A Na2A O5A . . . . 179.31(10) ?
    O5A Na1A Na2A O10A . . . . -153.46(10) ?
    O8A Na1A Na2A O10A . . . . 36.25(9) ?
    O3A Na1A Na2A O10A . . . . 24.93(8) ?
    O1A Na1A Na2A O10A . . . . -145.30(8) ?
    O4A Na1A Na2A O10A . . . . 123.53(8) ?
    O2A Na1A Na2A O10A . . . . -55.39(8) ?
    C68A Na1A Na2A O10A . . . . 25.86(8) ?
    O5A Na1A Na2A S1A . . . . -6.20(8) ?
    O8A Na1A Na2A S1A . . . . -176.50(8) ?
    O3A Na1A Na2A S1A . . . . 172.19(5) ?
    O1A Na1A Na2A S1A . . . . 1.96(6) ?
    O4A Na1A Na2A S1A . . . . -89.22(6) ?
    O2A Na1A Na2A S1A . . . . 91.86(5) ?
    C68A Na1A Na2A S1A . . . . 173.11(6) ?
    O5A Na1A Na2A S2A . . . . -173.78(8) ?
    O8A Na1A Na2A S2A . . . . 15.93(7) ?
    O3A Na1A Na2A S2A . . . . 4.61(6) ?
    O1A Na1A Na2A S2A . . . . -165.62(5) ?
    O4A Na1A Na2A S2A . . . . 103.21(6) ?
    O2A Na1A Na2A S2A . . . . -75.71(5) ?
    C68A Na1A Na2A S2A . . . . 5.54(5) ?
    O5A Na1A O1A C1A . . . . 173.17(19) ?
    O8A Na1A O1A C1A . . . . 169.47(17) ?
    O3A Na1A O1A C1A . . . . 2.4(2) ?
    O4A Na1A O1A C1A . . . . -77.62(18) ?
    O2A Na1A O1A C1A . . . . 67.53(18) ?
    C68A Na1A O1A C1A . . . . 137.0(3) ?
    Na2A Na1A O1A C1A . . . . 167.59(17) ?
    O5A Na1A O1A C53A . . . . 0.63(15) ?
    O8A Na1A O1A C53A . . . . -3.1(2) ?
    O3A Na1A O1A C53A . . . . -170.14(15) ?
    O4A Na1A O1A C53A . . . . 109.84(16) ?
    O2A Na1A O1A C53A . . . . -105.00(16) ?
    C68A Na1A O1A C53A . . . . -35.6(3) ?
    Na2A Na1A O1A C53A . . . . -4.94(16) ?
    O5A Na1A O2A C17A . . . . -133.20(19) ?
    O8A Na1A O2A C17A . . . . 145.74(19) ?
    O3A Na1A O2A C17A . . . . 78.66(19) ?
    O1A Na1A O2A C17A . . . . -65.7(2) ?
    O4A Na1A O2A C17A . . . . 7.9(3) ?
    C68A Na1A O2A C17A . . . . 128.3(2) ?
    Na2A Na1A O2A C17A . . . . -173.77(19) ?
    O5A Na1A O2A C45A . . . . 55.97(17) ?
    O8A Na1A O2A C45A . . . . -25.09(17) ?
    O3A Na1A O2A C45A . . . . -92.16(16) ?
    O1A Na1A O2A C45A . . . . 123.47(16) ?
    O4A Na1A O2A C45A . . . . -162.95(16) ?
    C68A Na1A O2A C45A . . . . -42.50(16) ?
    Na2A Na1A O2A C45A . . . . 15.41(17) ?
    O5A Na1A O3A C28A . . . . -175.66(19) ?
    O8A Na1A O3A C28A . . . . 174.7(2) ?
    O1A Na1A O3A C28A . . . . -12.5(3) ?
    O4A Na1A O3A C28A . . . . 65.4(2) ?
    O2A Na1A O3A C28A . . . . -80.62(19) ?
    C68A Na1A O3A C28A . . . . -178.7(2) ?
    Na2A Na1A O3A C28A . . . . -177.65(18) ?
    O5A Na1A O3A C67A . . . . 7.6(2) ?
    O8A Na1A O3A C67A . . . . -2.07(15) ?
    O1A Na1A O3A C67A . . . . 170.74(15) ?
    O4A Na1A O3A C67A . . . . -111.30(16) ?
    O2A Na1A O3A C67A . . . . 102.66(16) ?
    C68A Na1A O3A C67A . . . . 4.59(14) ?
    Na2A Na1A O3A C67A . . . . 5.62(16) ?
    O5A Na1A O4A C39A . . . . 142.67(17) ?
    O8A Na1A O4A C39A . . . . -133.95(17) ?
    O3A Na1A O4A C39A . . . . -65.22(18) ?
    O1A Na1A O4A C39A . . . . 76.65(18) ?
    O2A Na1A O4A C39A . . . . 2.0(2) ?
    C68A Na1A O4A C39A . . . . -112.29(18) ?
    Na2A Na1A O4A C39A . . . . -176.21(16) ?
    O5A Na1A O4A C49A . . . . -39.0(2) ?
    O8A Na1A O4A C49A . . . . 44.4(2) ?
    O3A Na1A O4A C49A . . . . 113.1(2) ?
    O1A Na1A O4A C49A . . . . -105.0(2) ?
    O2A Na1A O4A C49A . . . . -179.6(2) ?
    C68A Na1A O4A C49A . . . . 66.1(2) ?
    Na2A Na1A O4A C49A . . . . 2.2(2) ?
    O8A Na1A O5A C54A . . . . 175.6(2) ?
    O3A Na1A O5A C54A . . . . 166.31(17) ?
    O1A Na1A O5A C54A . . . . -2.44(18) ?
    O4A Na1A O5A C54A . . . . -78.8(2) ?
    O2A Na1A O5A C54A . . . . 78.6(2) ?
    C68A Na1A O5A C54A . . . . 168.67(19) ?
    Na2A Na1A O5A C54A . . . . 169.3(2) ?
    O8A Na1A O5A Na2A . . . . 6.32(7) ?
    O3A Na1A O5A Na2A . . . . -2.95(18) ?
    O1A Na1A O5A Na2A . . . . -171.71(9) ?
    O4A Na1A O5A Na2A . . . . 111.95(8) ?
    O2A Na1A O5A Na2A . . . . -90.70(8) ?
    C68A Na1A O5A Na2A . . . . -0.59(9) ?
    O1W Na2A O5A C54A . . . . 92.4(3) ?
    O8A Na2A O5A C54A . . . . -173.7(2) ?
    O7A Na2A O5A C54A . . . . -15.4(2) ?
    O10A Na2A O5A C54A . . . . -124.5(2) ?
    S1A Na2A O5A C54A . . . . 5.5(2) ?
    S2A Na2A O5A C54A . . . . -158.54(19) ?
    Na1A Na2A O5A C54A . . . . -167.4(3) ?
    O1W Na2A O5A Na1A . . . . -100.18(13) ?
    O8A Na2A O5A Na1A . . . . -6.32(7) ?
    O7A Na2A O5A Na1A . . . . 151.99(10) ?
    O10A Na2A O5A Na1A . . . . 42.92(15) ?
    S1A Na2A O5A Na1A . . . . 172.96(9) ?
    S2A Na2A O5A Na1A . . . . 8.88(12) ?
    O6A S1A O7A Na2A . . . . 59.17(15) ?
    N1A S1A O7A Na2A . . . . -70.82(16) ?
    C55A S1A O7A Na2A . . . . 178.19(11) ?
    O1W Na2A O7A S1A . . . . -71.90(13) ?
    O8A Na2A O7A S1A . . . . 89.69(18) ?
    O5A Na2A O7A S1A . . . . 51.12(12) ?
    O10A Na2A O7A S1A . . . . -168.69(11) ?
    S2A Na2A O7A S1A . . . . -166.62(7) ?
    Na1A Na2A O7A S1A . . . . 69.01(13) ?
    O5A Na1A O8A C68A . . . . -160.23(18) ?
    O3A Na1A O8A C68A . . . . 14.71(16) ?
    O1A Na1A O8A C68A . . . . -156.71(17) ?
    O4A Na1A O8A C68A . . . . 97.07(17) ?
    O2A Na1A O8A C68A . . . . -58.32(18) ?
    Na2A Na1A O8A C68A . . . . -153.9(2) ?
    O5A Na1A O8A Na2A . . . . -6.30(7) ?
    O3A Na1A O8A Na2A . . . . 168.64(8) ?
    O1A Na1A O8A Na2A . . . . -2.78(17) ?
    O4A Na1A O8A Na2A . . . . -109.00(7) ?
    O2A Na1A O8A Na2A . . . . 95.61(7) ?
    C68A Na1A O8A Na2A . . . . 153.9(2) ?
    O1W Na2A O8A C68A . . . . -81.3(2) ?
    O7A Na2A O8A C68A . . . . 115.8(2) ?
    O5A Na2A O8A C68A . . . . 153.7(2) ?
    O10A Na2A O8A C68A . . . . 2.4(2) ?
    S1A Na2A O8A C68A . . . . 152.73(18) ?
    S2A Na2A O8A C68A . . . . -14.15(19) ?
    Na1A Na2A O8A C68A . . . . 147.5(2) ?
    O1W Na2A O8A Na1A . . . . 131.15(6) ?
    O7A Na2A O8A Na1A . . . . -31.73(16) ?
    O5A Na2A O8A Na1A . . . . 6.15(7) ?
    O10A Na2A O8A Na1A . . . . -145.11(9) ?
    S1A Na2A O8A Na1A . . . . 5.20(11) ?
    S2A Na2A O8A Na1A . . . . -161.68(8) ?
    O9A S2A O10A Na2A . . . . -63.10(15) ?
    N3A S2A O10A Na2A . . . . 66.53(16) ?
    C69A S2A O10A Na2A . . . . 177.43(11) ?
    O1W Na2A O10A S2A . . . . 62.22(15) ?
    O8A Na2A O10A S2A . . . . -39.27(12) ?
    O7A Na2A O10A S2A . . . . 176.36(12) ?
    O5A Na2A O10A S2A . . . . -88.70(18) ?
    S1A Na2A O10A S2A . . . . 169.74(7) ?
    Na1A Na2A O10A S2A . . . . -62.04(14) ?
    O6A S1A N1A C54A . . . . -95.3(2) ?
    O7A S1A N1A C54A . . . . 36.3(3) ?
    C55A S1A N1A C54A . . . . 150.5(2) ?
    Na2A S1A N1A C54A . . . . -1.8(2) ?
    O9A S2A N3A C68A . . . . 82.5(2) ?
    O10A S2A N3A C68A . . . . -49.1(2) ?
    C69A S2A N3A C68A . . . . -164.5(2) ?
    Na2A S2A N3A C68A . . . . -12.8(2) ?
    C53A O1A C1A C6A . . . . 86.3(2) ?
    Na1A O1A C1A C6A . . . . -86.7(2) ?
    C53A O1A C1A C2A . . . . -94.9(2) ?
    Na1A O1A C1A C2A . . . . 92.1(2) ?
    C6A C1A C2A C3A . . . . -4.4(3) ?
    O1A C1A C2A C3A . . . . 176.82(19) ?
    C6A C1A C2A C44A . . . . 171.0(2) ?
    O1A C1A C2A C44A . . . . -7.8(3) ?
    C1A C2A C3A C4A . . . . 2.3(3) ?
    C44A C2A C3A C4A . . . . -173.2(2) ?
    C2A C3A C4A C5A . . . . 0.5(4) ?
    C2A C3A C4A C7A . . . . 179.0(2) ?
    C3A C4A C5A C6A . . . . -1.4(4) ?
    C7A C4A C5A C6A . . . . -179.8(2) ?
    O1A C1A C6A C5A . . . . -177.65(19) ?
    C2A C1A C6A C5A . . . . 3.6(3) ?
    O1A C1A C6A C11A . . . . 4.8(3) ?
    C2A C1A C6A C11A . . . . -174.0(2) ?
    C4A C5A C6A C1A . . . . -0.6(3) ?
    C4A C5A C6A C11A . . . . 177.0(2) ?
    C5A C4A C7A C9A . . . . 114.1(4) ?
    C3A C4A C7A C9A . . . . -64.3(4) ?
    C5A C4A C7A C10A . . . . -6.1(4) ?
    C3A C4A C7A C10A . . . . 175.5(3) ?
    C5A C4A C7A C8A . . . . -127.7(3) ?
    C3A C4A C7A C8A . . . . 53.9(4) ?
    C1A C6A C11A C12A . . . . 103.8(2) ?
    C5A C6A C11A C12A . . . . -73.8(3) ?
    C6A C11A C12A C13A . . . . 78.2(3) ?
    C6A C11A C12A C17A . . . . -94.6(3) ?
    C17A C12A C13A C14A . . . . 4.3(4) ?
    C11A C12A C13A C14A . . . . -168.8(2) ?
    C12A C13A C14A C15A . . . . 0.1(4) ?
    C12A C13A C14A C18A . . . . -178.8(3) ?
    C13A C14A C15A C16A . . . . -2.6(4) ?
    C18A C14A C15A C16A . . . . 176.2(3) ?
    C14A C15A C16A C17A . . . . 0.6(4) ?
    C14A C15A C16A C22A . . . . 178.1(3) ?
    C45A O2A C17A C16A . . . . 78.1(3) ?
    Na1A O2A C17A C16A . . . . -92.7(3) ?
    C45A O2A C17A C12A . . . . -103.7(3) ?
    Na1A O2A C17A C12A . . . . 85.6(3) ?
    C15A C16A C17A O2A . . . . -177.8(2) ?
    C22A C16A C17A O2A . . . . 4.7(4) ?
    C15A C16A C17A C12A . . . . 3.9(4) ?
    C22A C16A C17A C12A . . . . -173.6(2) ?
    C13A C12A C17A O2A . . . . 175.5(2) ?
    C11A C12A C17A O2A . . . . -11.7(4) ?
    C13A C12A C17A C16A . . . . -6.3(4) ?
    C11A C12A C17A C16A . . . . 166.6(2) ?
    C15A C14A C18A C19A . . . . -107.1(3) ?
    C13A C14A C18A C19A . . . . 71.6(3) ?
    C15A C14A C18A C20A . . . . 14.6(4) ?
    C13A C14A C18A C20A . . . . -166.6(3) ?
    C15A C14A C18A C21A . . . . 134.4(3) ?
    C13A C14A C18A C21A . . . . -46.9(4) ?
    C15A C16A C22A C23A . . . . -82.6(3) ?
    C17A C16A C22A C23A . . . . 94.9(3) ?
    C16A C22A C23A C24A . . . . 85.2(3) ?
    C16A C22A C23A C28A . . . . -94.4(3) ?
    C28A C23A C24A C25A . . . . -0.5(4) ?
    C22A C23A C24A C25A . . . . 179.9(2) ?
    C23A C24A C25A C26A . . . . 3.1(4) ?
    C23A C24A C25A C29A . . . . -175.4(3) ?
    C24A C25A C26A C27A . . . . -1.4(4) ?
    C29A C25A C26A C27A . . . . 177.2(2) ?
    C25A C26A C27A C28A . . . . -2.8(4) ?
    C25A C26A C27A C33A . . . . 172.1(2) ?
    C26A C27A C28A O3A . . . . -173.5(2) ?
    C33A C27A C28A O3A . . . . 11.8(3) ?
    C26A C27A C28A C23A . . . . 5.4(3) ?
    C33A C27A C28A C23A . . . . -169.3(2) ?
    C67A O3A C28A C27A . . . . 91.7(2) ?
    Na1A O3A C28A C27A . . . . -85.2(2) ?
    C67A O3A C28A C23A . . . . -87.2(2) ?
    Na1A O3A C28A C23A . . . . 95.9(2) ?
    C24A C23A C28A C27A . . . . -3.9(3) ?
    C22A C23A C28A C27A . . . . 175.7(2) ?
    C24A C23A C28A O3A . . . . 175.0(2) ?
    C22A C23A C28A O3A . . . . -5.4(3) ?
    C24A C25A C29A C31A . . . . 106.7(4) ?
    C26A C25A C29A C31A . . . . -71.7(4) ?
    C24A C25A C29A C30A . . . . -12.8(5) ?
    C26A C25A C29A C30A . . . . 168.7(3) ?
    C24A C25A C29A C32A . . . . -133.6(4) ?
    C26A C25A C29A C32A . . . . 47.9(4) ?
    C28A C27A C33A C34A . . . . 94.2(3) ?
    C26A C27A C33A C34A . . . . -80.4(3) ?
    C27A C33A C34A C39A . . . . -101.3(3) ?
    C27A C33A C34A C35A . . . . 74.0(3) ?
    C39A C34A C35A C36A . . . . 2.2(4) ?
    C33A C34A C35A C36A . . . . -173.3(2) ?
    C34A C35A C36A C37A . . . . 1.9(4) ?
    C34A C35A C36A C40A . . . . 179.7(3) ?
    C35A C36A C37A C38A . . . . -2.9(4) ?
    C40A C36A C37A C38A . . . . 179.3(3) ?
    C36A C37A C38A C39A . . . . -0.4(4) ?
    C36A C37A C38A C44A . . . . 175.8(2) ?
    C35A C34A C39A O4A . . . . 174.0(2) ?
    C33A C34A C39A O4A . . . . -10.6(4) ?
    C35A C34A C39A C38A . . . . -5.6(4) ?
    C33A C34A C39A C38A . . . . 169.7(2) ?
    C49A O4A C39A C34A . . . . -91.3(3) ?
    Na1A O4A C39A C34A . . . . 87.3(3) ?
    C49A O4A C39A C38A . . . . 88.3(3) ?
    Na1A O4A C39A C38A . . . . -93.0(2) ?
    C37A C38A C39A C34A . . . . 4.8(4) ?
    C44A C38A C39A C34A . . . . -171.3(2) ?
    C37A C38A C39A O4A . . . . -174.9(2) ?
    C44A C38A C39A O4A . . . . 9.1(3) ?
    C37A C36A C40A C41A . . . . 64.1(4) ?
    C35A C36A C40A C41A . . . . -113.6(3) ?
    C37A C36A C40A C42A . . . . -175.8(3) ?
    C35A C36A C40A C42A . . . . 6.4(4) ?
    C37A C36A C40A C43A . . . . -54.4(4) ?
    C35A C36A C40A C43A . . . . 127.9(3) ?
    C3A C2A C44A C38A . . . . 79.7(3) ?
    C1A C2A C44A C38A . . . . -95.6(2) ?
    C37A C38A C44A C2A . . . . -78.6(3) ?
    C39A C38A C44A C2A . . . . 97.3(3) ?
    C17A O2A C45A C46A . . . . 100.6(3) ?
    Na1A O2A C45A C46A . . . . -86.8(3) ?
    O2A C45A C46A C47A . . . . -179.0(3) ?
    C45A C46A C47A C48A . . . . -174.6(4) ?
    C39A O4A C49A C50A . . . . -163.0(3) ?
    Na1A O4A C49A C50A . . . . 18.4(4) ?
    O4A C49A C50A C51A . . . . 174.3(3) ?
    C49A C50A C51A C52A . . . . 178.4(4) ?
    C1A O1A C53A C54A . . . . -173.02(18) ?
    Na1A O1A C53A C54A . . . . 0.7(2) ?
    Na1A O5A C54A N1A . . . . -175.4(2) ?
    Na2A O5A C54A N1A . . . . -10.1(4) ?
    Na1A O5A C54A C53A . . . . 3.8(3) ?
    Na2A O5A C54A C53A . . . . 169.13(16) ?
    S1A N1A C54A O5A . . . . 6.9(4) ?
    S1A N1A C54A C53A . . . . -172.35(17) ?
    O1A C53A C54A O5A . . . . -2.8(3) ?
    O1A C53A C54A N1A . . . . 176.5(2) ?
    O6A S1A C55A C56A . . . . 10.1(2) ?
    O7A S1A C55A C56A . . . . -113.5(2) ?
    N1A S1A C55A C56A . . . . 127.3(2) ?
    Na2A S1A C55A C56A . . . . -111.4(2) ?
    O6A S1A C55A C64A . . . . -173.9(2) ?
    O7A S1A C55A C64A . . . . 62.5(2) ?
    N1A S1A C55A C64A . . . . -56.7(2) ?
    Na2A S1A C55A C64A . . . . 64.6(3) ?
    C64A C55A C56A C57A . . . . -2.5(4) ?
    S1A C55A C56A C57A . . . . 173.5(2) ?
    C55A C56A C57A C58A . . . . 2.6(4) ?
    C56A C57A C58A C59A . . . . 1.7(4) ?
    C57A C58A C59A C64A . . . . -5.9(4) ?
    C57A C58A C59A C60A . . . . 178.3(2) ?
    C66A N2A C60A C61A . . . . -17.4(4) ?
    C65A N2A C60A C61A . . . . 118.5(3) ?
    C66A N2A C60A C59A . . . . 158.3(3) ?
    C65A N2A C60A C59A . . . . -65.9(4) ?
    C58A C59A C60A C61A . . . . 172.4(3) ?
    C64A C59A C60A C61A . . . . -3.4(4) ?
    C58A C59A C60A N2A . . . . -3.4(4) ?
    C64A C59A C60A N2A . . . . -179.2(2) ?
    N2A C60A C61A C62A . . . . 177.1(3) ?
    C59A C60A C61A C62A . . . . 1.5(4) ?
    C60A C61A C62A C63A . . . . 0.7(5) ?
    C61A C62A C63A C64A . . . . -0.9(4) ?
    C62A C63A C64A C55A . . . . -179.5(2) ?
    C62A C63A C64A C59A . . . . -1.1(4) ?
    C56A C55A C64A C63A . . . . 176.7(2) ?
    S1A C55A C64A C63A . . . . 0.9(3) ?
    C56A C55A C64A C59A . . . . -1.6(3) ?
    S1A C55A C64A C59A . . . . -177.43(17) ?
    C58A C59A C64A C63A . . . . -172.7(2) ?
    C60A C59A C64A C63A . . . . 3.2(3) ?
    C58A C59A C64A C55A . . . . 5.7(3) ?
    C60A C59A C64A C55A . . . . -178.3(2) ?
    C28A O3A C67A C68A . . . . 174.81(19) ?
    Na1A O3A C67A C68A . . . . -7.8(2) ?
    Na1A O8A C68A N3A . . . . 155.8(2) ?
    Na2A O8A C68A N3A . . . . 12.6(4) ?
    Na1A O8A C68A C67A . . . . -25.2(3) ?
    Na2A O8A C68A C67A . . . . -168.43(16) ?
    Na2A O8A C68A Na1A . . . . -143.2(3) ?
    S2A N3A C68A O8A . . . . 6.5(4) ?
    S2A N3A C68A C67A . . . . -172.55(17) ?
    S2A N3A C68A Na1A . . . . 61.7(6) ?
    O3A C67A C68A O8A . . . . 21.7(3) ?
    O3A C67A C68A N3A . . . . -159.1(2) ?
    O3A C67A C68A Na1A . . . . 5.19(16) ?
    O5A Na1A C68A O8A . . . . 19.65(18) ?
    O3A Na1A C68A O8A . . . . -161.9(2) ?
    O1A Na1A C68A O8A . . . . 53.5(3) ?
    O4A Na1A C68A O8A . . . . -89.84(18) ?
    O2A Na1A C68A O8A . . . . 122.81(18) ?
    Na2A Na1A C68A O8A . . . . 19.21(15) ?
    O5A Na1A C68A N3A . . . . -52.7(5) ?
    O8A Na1A C68A N3A . . . . -72.3(5) ?
    O3A Na1A C68A N3A . . . . 125.7(5) ?
    O1A Na1A C68A N3A . . . . -18.8(7) ?
    O4A Na1A C68A N3A . . . . -162.2(5) ?
    O2A Na1A C68A N3A . . . . 50.5(5) ?
    Na2A Na1A C68A N3A . . . . -53.1(5) ?
    O5A Na1A C68A C67A . . . . 177.67(13) ?
    O8A Na1A C68A C67A . . . . 158.0(2) ?
    O3A Na1A C68A C67A . . . . -3.91(12) ?
    O1A Na1A C68A C67A . . . . -148.4(2) ?
    O4A Na1A C68A C67A . . . . 68.18(14) ?
    O2A Na1A C68A C67A . . . . -79.18(13) ?
    Na2A Na1A C68A C67A . . . . 177.23(14) ?
    O9A S2A C69A C70A . . . . 4.1(2) ?
    O10A S2A C69A C70A . . . . 128.36(19) ?
    N3A S2A C69A C70A . . . . -111.9(2) ?
    Na2A S2A C69A C70A . . . . 131.48(17) ?
    O9A S2A C69A C78A . . . . -175.67(19) ?
    O10A S2A C69A C78A . . . . -51.4(2) ?
    N3A S2A C69A C78A . . . . 68.4(2) ?
    Na2A S2A C69A C78A . . . . -48.2(3) ?
    C78A C69A C70A C71A . . . . -0.1(4) ?
    S2A C69A C70A C71A . . . . -179.85(18) ?
    C69A C70A C71A C72A . . . . 1.2(4) ?
    C70A C71A C72A C73A . . . . -0.4(4) ?
    C71A C72A C73A C78A . . . . -1.5(4) ?
    C71A C72A C73A C74A . . . . 179.7(3) ?
    C80A N4A C74A C75A . . . . -16.6(6) ?
    C79A N4A C74A C75A . . . . 105.3(5) ?
    C80A N4A C74A C73A . . . . 160.7(4) ?
    C79A N4A C74A C73A . . . . -77.4(5) ?
    C72A C73A C74A C75A . . . . 174.1(3) ?
    C78A C73A C74A C75A . . . . -4.6(5) ?
    C72A C73A C74A N4A . . . . -3.2(5) ?
    C78A C73A C74A N4A . . . . 178.0(3) ?
    N4A C74A C75A C76A . . . . -179.4(4) ?
    C73A C74A C75A C76A . . . . 3.4(6) ?
    C74A C75A C76A C77A . . . . -0.8(6) ?
    C75A C76A C77A C78A . . . . -0.7(5) ?
    C72A C73A C78A C69A . . . . 2.5(4) ?
    C74A C73A C78A C69A . . . . -178.7(3) ?
    C72A C73A C78A C77A . . . . -175.6(3) ?
    C74A C73A C78A C77A . . . . 3.2(4) ?
    C70A C69A C78A C73A . . . . -1.8(4) ?
    S2A C69A C78A C73A . . . . 177.95(19) ?
    C70A C69A C78A C77A . . . . 176.3(3) ?
    S2A C69A C78A C77A . . . . -4.0(4) ?
    C76A C77A C78A C73A . . . . -0.7(4) ?
    C76A C77A C78A C69A . . . . -178.7(3) ?
    O10B S2B Na1B O6B . . . . -50.1(2) ?
    O9B S2B Na1B O6B . . . . 83.36(18) ?
    N3B S2B Na1B O6B . . . . -164.75(17) ?
    C69B S2B Na1B O6B . . . . -26.8(3) ?
    O10B S2B Na1B O8B . . . . 114.26(17) ?
    O9B S2B Na1B O8B . . . . -112.26(14) ?
    N3B S2B Na1B O8B . . . . -0.37(14) ?
    C69B S2B Na1B O8B . . . . 137.6(3) ?
    O10B S2B Na1B O5B . . . . 92.38(17) ?
    O9B S2B Na1B O5B . . . . -134.14(15) ?
    N3B S2B Na1B O5B . . . . -22.25(16) ?
    C69B S2B Na1B O5B . . . . 115.7(3) ?
    O10B S2B Na1B O2W . . . . -136.36(15) ?
    O9B S2B Na1B O2W . . . . -2.88(13) ?
    N3B S2B Na1B O2W . . . . 109.01(13) ?
    C69B S2B Na1B O2W . . . . -113.1(3) ?
    O9B S2B Na1B O10B . . . . 133.5(2) ?
    N3B S2B Na1B O10B . . . . -114.6(2) ?
    C69B S2B Na1B O10B . . . . 23.3(3) ?
    O10B S2B Na1B Na2B . . . . 109.18(15) ?
    O9B S2B Na1B Na2B . . . . -117.34(12) ?
    N3B S2B Na1B Na2B . . . . -5.44(13) ?
    C69B S2B Na1B Na2B . . . . 132.5(3) ?
    O6B Na1B Na2B O8B . . . . 173.55(14) ?
    O5B Na1B Na2B O8B . . . . 168.66(14) ?
    O2W Na1B Na2B O8B . . . . -81.15(11) ?
    O10B Na1B Na2B O8B . . . . 32.84(14) ?
    S2B Na1B Na2B O8B . . . . 7.13(11) ?
    O6B Na1B Na2B O5B . . . . 4.89(13) ?
    O8B Na1B Na2B O5B . . . . -168.66(14) ?
    O2W Na1B Na2B O5B . . . . 110.19(10) ?
    O10B Na1B Na2B O5B . . . . -135.82(13) ?
    S2B Na1B Na2B O5B . . . . -161.53(10) ?
    O6B Na1B Na2B O3B . . . . 170.82(10) ?
    O8B Na1B Na2B O3B . . . . -2.73(11) ?
    O5B Na1B Na2B O3B . . . . 165.93(12) ?
    O2W Na1B Na2B O3B . . . . -83.88(6) ?
    O10B Na1B Na2B O3B . . . . 30.12(10) ?
    S2B Na1B Na2B O3B . . . . 4.41(6) ?
    O6B Na1B Na2B O1B . . . . -13.83(11) ?
    O8B Na1B Na2B O1B . . . . 172.62(12) ?
    O5B Na1B Na2B O1B . . . . -18.72(11) ?
    O2W Na1B Na2B O1B . . . . 91.47(6) ?
    O10B Na1B Na2B O1B . . . . -154.53(10) ?
    S2B Na1B Na2B O1B . . . . 179.76(6) ?
    O6B Na1B Na2B O4B . . . . 77.37(10) ?
    O8B Na1B Na2B O4B . . . . -96.18(12) ?
    O5B Na1B Na2B O4B . . . . 72.48(11) ?
    O2W Na1B Na2B O4B . . . . -177.34(5) ?
    O10B Na1B Na2B O4B . . . . -63.34(10) ?
    S2B Na1B Na2B O4B . . . . -89.05(6) ?
    O6B Na1B Na2B O2B . . . . -101.47(10) ?
    O8B Na1B Na2B O2B . . . . 84.98(12) ?
    O5B Na1B Na2B O2B . . . . -106.36(11) ?
    O2W Na1B Na2B O2B . . . . 3.83(6) ?
    O10B Na1B Na2B O2B . . . . 117.82(10) ?
    S2B Na1B Na2B O2B . . . . 92.11(6) ?
    O8B Na2B O1B C1B . . . . -165.0(2) ?
    O5B Na2B O1B C1B . . . . 174.0(2) ?
    O3B Na2B O1B C1B . . . . -0.9(3) ?
    O4B Na2B O1B C1B . . . . 75.31(19) ?
    O2B Na2B O1B C1B . . . . -74.3(2) ?
    Na1B Na2B O1B C1B . . . . -173.26(18) ?
    O8B Na2B O1B C53B . . . . 17.9(3) ?
    O5B Na2B O1B C53B . . . . -3.12(18) ?
    O3B Na2B O1B C53B . . . . -177.93(18) ?
    O4B Na2B O1B C53B . . . . -101.76(18) ?
    O2B Na2B O1B C53B . . . . 108.63(18) ?
    Na1B Na2B O1B C53B . . . . 9.67(19) ?
    O8B Na2B O2B C17B . . . . -141.56(18) ?
    O5B Na2B O2B C17B . . . . 139.04(18) ?
    O3B Na2B O2B C17B . . . . -73.38(19) ?
    O1B Na2B O2B C17B . . . . 72.35(18) ?
    O4B Na2B O2B C17B . . . . 1.9(3) ?
    Na1B Na2B O2B C17B . . . . 179.92(18) ?
    O8B Na2B O2B C45B . . . . 39.9(3) ?
    O5B Na2B O2B C45B . . . . -39.5(3) ?
    O3B Na2B O2B C45B . . . . 108.1(3) ?
    O1B Na2B O2B C45B . . . . -106.1(3) ?
    O4B Na2B O2B C45B . . . . -176.6(3) ?
    Na1B Na2B O2B C45B . . . . 1.4(3) ?
    O8B Na2B O3B C28B . . . . 173.4(2) ?
    O5B Na2B O3B C28B . . . . -168.52(19) ?
    O1B Na2B O3B C28B . . . . 2.8(3) ?
    O4B Na2B O3B C28B . . . . -72.63(19) ?
    O2B Na2B O3B C28B . . . . 76.19(19) ?
    Na1B Na2B O3B C28B . . . . 175.24(17) ?
    O8B Na2B O3B C67B . . . . -6.52(17) ?
    O5B Na2B O3B C67B . . . . 11.5(3) ?
    O1B Na2B O3B C67B . . . . -177.13(17) ?
    O4B Na2B O3B C67B . . . . 107.43(17) ?
    O2B Na2B O3B C67B . . . . -103.75(17) ?
    Na1B Na2B O3B C67B . . . . -4.69(18) ?
    O8B Na2B O4B C39B . . . . 137.27(17) ?
    O5B Na2B O4B C39B . . . . -142.81(17) ?
    O3B Na2B O4B C39B . . . . 71.46(17) ?
    O1B Na2B O4B C39B . . . . -73.85(17) ?
    O2B Na2B O4B C39B . . . . -3.3(2) ?
    Na1B Na2B O4B C39B . . . . 178.79(16) ?
    O8B Na2B O4B C49B . . . . -58.28(17) ?
    O5B Na2B O4B C49B . . . . 21.64(16) ?
    O3B Na2B O4B C49B . . . . -124.09(16) ?
    O1B Na2B O4B C49B . . . . 90.59(15) ?
    O2B Na2B O4B C49B . . . . 161.10(16) ?
    Na1B Na2B O4B C49B . . . . -16.76(16) ?
    O8B Na2B O5B C54B . . . . -165.4(3) ?
    O3B Na2B O5B C54B . . . . 177.5(2) ?
    O1B Na2B O5B C54B . . . . 2.9(2) ?
    O4B Na2B O5B C54B . . . . 84.5(2) ?
    O2B Na2B O5B C54B . . . . -74.0(2) ?
    Na1B Na2B O5B C54B . . . . -158.2(3) ?
    O8B Na2B O5B Na1B . . . . -7.18(9) ?
    O3B Na2B O5B Na1B . . . . -24.3(2) ?
    O1B Na2B O5B Na1B . . . . 161.05(10) ?
    O4B Na2B O5B Na1B . . . . -117.32(8) ?
    O2B Na2B O5B Na1B . . . . 84.14(9) ?
    O6B Na1B O5B C54B . . . . -21.3(3) ?
    O8B Na1B O5B C54B . . . . 161.4(3) ?
    O2W Na1B O5B C54B . . . . 62.5(3) ?
    O10B Na1B O5B C54B . . . . -143.3(3) ?
    S2B Na1B O5B C54B . . . . -179.1(2) ?
    Na2B Na1B O5B C54B . . . . 154.1(3) ?
    O6B Na1B O5B Na2B . . . . -175.43(12) ?
    O8B Na1B O5B Na2B . . . . 7.23(9) ?
    O2W Na1B O5B Na2B . . . . -91.66(8) ?
    O10B Na1B O5B Na2B . . . . 62.57(14) ?
    S2B Na1B O5B Na2B . . . . 26.81(14) ?
    O7B S1B O6B Na1B . . . . 165.1(2) ?
    N1B S1B O6B Na1B . . . . 40.9(3) ?
    C55B S1B O6B Na1B . . . . -72.7(2) ?
    O8B Na1B O6B S1B . . . . -8.6(4) ?
    O5B Na1B O6B S1B . . . . -14.3(2) ?
    O2W Na1B O6B S1B . . . . -136.5(2) ?
    O10B Na1B O6B S1B . . . . 116.1(2) ?
    S2B Na1B O6B S1B . . . . 139.88(16) ?
    Na2B Na1B O6B S1B . . . . -17.5(3) ?
    O6B Na1B O8B C68B . . . . 155.6(3) ?
    O5B Na1B O8B C68B . . . . 161.3(3) ?
    O2W Na1B O8B C68B . . . . -78.8(3) ?
    O10B Na1B O8B C68B . . . . 21.2(3) ?
    S2B Na1B O8B C68B . . . . -3.4(3) ?
    Na2B Na1B O8B C68B . . . . 168.6(4) ?
    O6B Na1B O8B Na2B . . . . -13.0(3) ?
    O5B Na1B O8B Na2B . . . . -7.32(9) ?
    O2W Na1B O8B Na2B . . . . 112.60(9) ?
    O10B Na1B O8B Na2B . . . . -147.39(13) ?
    S2B Na1B O8B Na2B . . . . -171.98(12) ?
    O5B Na2B O8B C68B . . . . -163.0(3) ?
    O3B Na2B O8B C68B . . . . 6.7(2) ?
    O1B Na2B O8B C68B . . . . 176.8(2) ?
    O4B Na2B O8B C68B . . . . -70.9(3) ?
    O2B Na2B O8B C68B . . . . 89.2(2) ?
    Na1B Na2B O8B C68B . . . . -170.5(3) ?
    O5B Na2B O8B Na1B . . . . 7.47(10) ?
    O3B Na2B O8B Na1B . . . . 177.21(12) ?
    O1B Na2B O8B Na1B . . . . -12.7(2) ?
    O4B Na2B O8B Na1B . . . . 99.64(9) ?
    O2B Na2B O8B Na1B . . . . -100.25(9) ?
    O9B S2B O10B Na1B . . . . -51.25(17) ?
    N3B S2B O10B Na1B . . . . 79.23(17) ?
    C69B S2B O10B Na1B . . . . -170.60(12) ?
    O6B Na1B O10B S2B . . . . 146.46(12) ?
    O8B Na1B O10B S2B . . . . -56.26(13) ?
    O5B Na1B O10B S2B . . . . -112.80(17) ?
    O2W Na1B O10B S2B . . . . 44.87(15) ?
    Na2B Na1B O10B S2B . . . . -76.87(15) ?
    O7B S1B N1B C54B . . . . -168.6(3) ?
    O6B S1B N1B C54B . . . . -39.9(3) ?
    C55B S1B N1B C54B . . . . 75.9(3) ?
    O10B S2B N3B C68B . . . . -46.2(3) ?
    O9B S2B N3B C68B . . . . 84.8(3) ?
    C69B S2B N3B C68B . . . . -161.2(3) ?
    Na1B S2B N3B C68B . . . . 3.3(3) ?
    C53B O1B C1B C2B . . . . 88.6(2) ?
    Na2B O1B C1B C2B . . . . -88.6(2) ?
    C53B O1B C1B C6B . . . . -92.8(3) ?
    Na2B O1B C1B C6B . . . . 90.0(2) ?
    C6B C1B C2B C3B . . . . 3.4(3) ?
    O1B C1B C2B C3B . . . . -178.09(18) ?
    C6B C1B C2B C44B . . . . -174.0(2) ?
    O1B C1B C2B C44B . . . . 4.6(3) ?
    C1B C2B C3B C4B . . . . -0.5(3) ?
    C44B C2B C3B C4B . . . . 176.9(2) ?
    C2B C3B C4B C5B . . . . -1.6(3) ?
    C2B C3B C4B C7B . . . . 177.1(2) ?
    C3B C4B C5B C6B . . . . 0.9(3) ?
    C7B C4B C5B C6B . . . . -177.8(2) ?
    C2B C1B C6B C5B . . . . -4.0(3) ?
    O1B C1B C6B C5B . . . . 177.46(18) ?
    C2B C1B C6B C11B . . . . 171.3(2) ?
    O1B C1B C6B C11B . . . . -7.3(3) ?
    C4B C5B C6B C1B . . . . 1.8(3) ?
    C4B C5B C6B C11B . . . . -173.5(2) ?
    C5B C4B C7B C9B . . . . -168.8(3) ?
    C3B C4B C7B C9B . . . . 12.6(4) ?
    C5B C4B C7B C10B . . . . 72.8(3) ?
    C3B C4B C7B C10B . . . . -105.8(3) ?
    C5B C4B C7B C8B . . . . -46.8(3) ?
    C3B C4B C7B C8B . . . . 134.6(3) ?
    C1B C6B C11B C12B . . . . -96.5(3) ?
    C5B C6B C11B C12B . . . . 78.7(3) ?
    C6B C11B C12B C17B . . . . 96.9(3) ?
    C6B C11B C12B C13B . . . . -78.8(3) ?
    C17B C12B C13B C14B . . . . -1.5(4) ?
    C11B C12B C13B C14B . . . . 174.3(2) ?
    C12B C13B C14B C15B . . . . -2.9(4) ?
    C12B C13B C14B C18B . . . . 178.0(2) ?
    C13B C14B C15B C16B . . . . 2.8(4) ?
    C18B C14B C15B C16B . . . . -178.0(2) ?
    C14B C15B C16B C17B . . . . 1.7(4) ?
    C14B C15B C16B C22B . . . . -175.1(2) ?
    C45B O2B C17B C12B . . . . 88.2(4) ?
    Na2B O2B C17B C12B . . . . -90.4(3) ?
    C45B O2B C17B C16B . . . . -92.1(3) ?
    Na2B O2B C17B C16B . . . . 89.2(3) ?
    C13B C12B C17B O2B . . . . -174.2(2) ?
    C11B C12B C17B O2B . . . . 10.1(4) ?
    C13B C12B C17B C16B . . . . 6.2(4) ?
    C11B C12B C17B C16B . . . . -169.5(2) ?
    C15B C16B C17B O2B . . . . 174.1(2) ?
    C22B C16B C17B O2B . . . . -9.3(4) ?
    C15B C16B C17B C12B . . . . -6.3(4) ?
    C22B C16B C17B C12B . . . . 170.3(2) ?
    C13B C14B C18B C20B . . . . 117.4(3) ?
    C15B C14B C18B C20B . . . . -61.7(4) ?
    C13B C14B C18B C21B . . . . -4.2(4) ?
    C15B C14B C18B C21B . . . . 176.6(3) ?
    C13B C14B C18B C19B . . . . -123.1(3) ?
    C15B C14B C18B C19B . . . . 57.8(3) ?
    C15B C16B C22B C23B . . . . 79.4(3) ?
    C17B C16B C22B C23B . . . . -97.2(3) ?
    C16B C22B C23B C28B . . . . 97.0(3) ?
    C16B C22B C23B C24B . . . . -79.3(3) ?
    C28B C23B C24B C25B . . . . -1.3(3) ?
    C22B C23B C24B C25B . . . . 175.0(2) ?
    C23B C24B C25B C26B . . . . -2.0(3) ?
    C23B C24B C25B C29B . . . . 178.3(2) ?
    C24B C25B C26B C27B . . . . 2.2(3) ?
    C29B C25B C26B C27B . . . . -178.1(2) ?
    C25B C26B C27B C28B . . . . 0.8(3) ?
    C25B C26B C27B C33B . . . . -176.8(2) ?
    C24B C23B C28B O3B . . . . -175.95(19) ?
    C22B C23B C28B O3B . . . . 7.7(3) ?
    C24B C23B C28B C27B . . . . 4.6(3) ?
    C22B C23B C28B C27B . . . . -171.7(2) ?
    C67B O3B C28B C23B . . . . 88.3(3) ?
    Na2B O3B C28B C23B . . . . -91.7(2) ?
    C67B O3B C28B C27B . . . . -92.3(2) ?
    Na2B O3B C28B C27B . . . . 87.8(2) ?
    C26B C27B C28B C23B . . . . -4.4(3) ?
    C33B C27B C28B C23B . . . . 173.2(2) ?
    C26B C27B C28B O3B . . . . 176.22(19) ?
    C33B C27B C28B O3B . . . . -6.2(3) ?
    C24B C25B C29B C32B . . . . 112.9(3) ?
    C26B C25B C29B C32B . . . . -66.8(3) ?
    C24B C25B C29B C31B . . . . -6.9(4) ?
    C26B C25B C29B C31B . . . . 173.4(2) ?
    C24B C25B C29B C30B . . . . -124.3(3) ?
    C26B C25B C29B C30B . . . . 56.1(3) ?
    C28B C27B C33B C34B . . . . -99.4(2) ?
    C26B C27B C33B C34B . . . . 78.1(3) ?
    C27B C33B C34B C35B . . . . -78.1(3) ?
    C27B C33B C34B C39B . . . . 97.2(3) ?
    C39B C34B C35B C36B . . . . -1.6(4) ?
    C33B C34B C35B C36B . . . . 174.0(2) ?
    C34B C35B C36B C37B . . . . -2.6(4) ?
    C34B C35B C36B C40B . . . . 175.9(2) ?
    C35B C36B C37B C38B . . . . 2.1(4) ?
    C40B C36B C37B C38B . . . . -176.4(2) ?
    C36B C37B C38B C39B . . . . 2.6(4) ?
    C36B C37B C38B C44B . . . . -173.5(2) ?
    C49B O4B C39B C34B . . . . 106.8(2) ?
    Na2B O4B C39B C34B . . . . -88.2(2) ?
    C49B O4B C39B C38B . . . . -74.6(3) ?
    Na2B O4B C39B C38B . . . . 90.3(2) ?
    C35B C34B C39B O4B . . . . -175.1(2) ?
    C33B C34B C39B O4B . . . . 9.5(3) ?
    C35B C34B C39B C38B . . . . 6.4(4) ?
    C33B C34B C39B C38B . . . . -169.0(2) ?
    C37B C38B C39B O4B . . . . 174.6(2) ?
    C44B C38B C39B O4B . . . . -9.4(3) ?
    C37B C38B C39B C34B . . . . -6.9(3) ?
    C44B C38B C39B C34B . . . . 169.1(2) ?
    C37B C36B C40B C43B . . . . -128.4(3) ?
    C35B C36B C40B C43B . . . . 53.2(4) ?
    C37B C36B C40B C41B . . . . -7.4(4) ?
    C35B C36B C40B C41B . . . . 174.2(3) ?
    C37B C36B C40B C42B . . . . 111.3(3) ?
    C35B C36B C40B C42B . . . . -67.1(3) ?
    C1B C2B C44B C38B . . . . 98.4(2) ?
    C3B C2B C44B C38B . . . . -78.9(3) ?
    C37B C38B C44B C2B . . . . 80.0(3) ?
    C39B C38B C44B C2B . . . . -96.0(3) ?
    C17B O2B C45B C46B . . . . -174.0(5) ?
    Na2B O2B C45B C46B . . . . 4.7(7) ?
    O2B C45B C46B C47B . . . . 177.6(5) ?
    C45B C46B C47B C48B . . . . 14.3(11) ?
    C39B O4B C49B C50B . . . . -78.6(3) ?
    Na2B O4B C49B C50B . . . . 114.8(2) ?
    O4B C49B C50B C51B . . . . -77.2(3) ?
    C49B C50B C51B C52B . . . . -173.4(4) ?
    C1B O1B C53B C54B . . . . -174.4(2) ?
    Na2B O1B C53B C54B . . . . 3.1(3) ?
    Na2B O5B C54B N1B . . . . 176.0(3) ?
    Na1B O5B C54B N1B . . . . 26.1(5) ?
    Na2B O5B C54B C53B . . . . -2.2(4) ?
    Na1B O5B C54B C53B . . . . -152.1(2) ?
    S1B N1B C54B O5B . . . . 8.4(5) ?
    S1B N1B C54B C53B . . . . -173.3(2) ?
    O1B C53B C54B O5B . . . . -0.7(4) ?
    O1B C53B C54B N1B . . . . -179.2(2) ?
    O7B S1B C55B C56B . . . . 140.4(3) ?
    O6B S1B C55B C56B . . . . 14.9(3) ?
    N1B S1B C55B C56B . . . . -106.3(3) ?
    O7B S1B C55B C64B . . . . -44.2(3) ?
    O6B S1B C55B C64B . . . . -169.8(2) ?
    N1B S1B C55B C64B . . . . 69.0(3) ?
    C64B C55B C56B C57B . . . . -5.1(6) ?
    S1B C55B C56B C57B . . . . 170.2(3) ?
    C55B C56B C57B C58B . . . . 2.5(7) ?
    C56B C57B C58B C59B . . . . 3.8(7) ?
    C57B C58B C59B C60B . . . . 175.1(4) ?
    C57B C58B C59B C64B . . . . -7.8(6) ?
    C58B C59B C60B C61B . . . . 175.4(4) ?
    C64B C59B C60B C61B . . . . -1.7(5) ?
    C58B C59B C60B N2B . . . . -1.4(6) ?
    C64B C59B C60B N2B . . . . -178.5(3) ?
    C65B N2B C60B C61B . . . . 110.1(6) ?
    C66B N2B C60B C61B . . . . -19.5(6) ?
    C65B N2B C60B C59B . . . . -73.1(6) ?
    C66B N2B C60B C59B . . . . 157.2(4) ?
    C59B C60B C61B C62B . . . . -1.1(6) ?
    N2B C60B C61B C62B . . . . 175.7(4) ?
    C60B C61B C62B C63B . . . . 2.8(6) ?
    C61B C62B C63B C64B . . . . -1.5(5) ?
    C62B C63B C64B C55B . . . . 179.4(3) ?
    C62B C63B C64B C59B . . . . -1.3(5) ?
    C56B C55B C64B C63B . . . . -179.6(3) ?
    S1B C55B C64B C63B . . . . 5.3(4) ?
    C56B C55B C64B C59B . . . . 1.2(5) ?
    S1B C55B C64B C59B . . . . -173.9(2) ?
    C60B C59B C64B C63B . . . . 2.9(5) ?
    C58B C59B C64B C63B . . . . -174.2(3) ?
    C60B C59B C64B C55B . . . . -177.8(3) ?
    C58B C59B C64B C55B . . . . 5.1(5) ?
    C28B O3B C67B C68B . . . . -174.0(2) ?
    Na2B O3B C67B C68B . . . . 5.9(3) ?
    Na1B O8B C68B N3B . . . . 7.7(5) ?
    Na2B O8B C68B N3B . . . . 174.6(3) ?
    Na1B O8B C68B C67B . . . . -173.0(2) ?
    Na2B O8B C68B C67B . . . . -6.1(4) ?
    S2B N3B C68B O8B . . . . -7.0(5) ?
    S2B N3B C68B C67B . . . . 173.6(2) ?
    O3B C67B C68B O8B . . . . 0.0(4) ?
    O3B C67B C68B N3B . . . . 179.4(2) ?
    O10B S2B C69B C70B . . . . 114.4(3) ?
    O9B S2B C69B C70B . . . . -8.9(3) ?
    N3B S2B C69B C70B . . . . -126.8(3) ?
    Na1B S2B C69B C70B . . . . 95.8(4) ?
    O10B S2B C69B C78B . . . . -67.6(3) ?
    O9B S2B C69B C78B . . . . 169.1(3) ?
    N3B S2B C69B C78B . . . . 51.2(3) ?
    Na1B S2B C69B C78B . . . . -86.3(3) ?
    C78B C69B C70B C71B . . . . -1.3(6) ?
    S2B C69B C70B C71B . . . . 176.7(3) ?
    C69B C70B C71B C72B . . . . 0.0(6) ?
    C70B C71B C72B C73B . . . . 0.2(6) ?
    C71B C72B C73B C74B . . . . -176.8(3) ?
    C71B C72B C73B C78B . . . . 0.9(5) ?
    C72B C73B C74B C75B . . . . 176.5(3) ?
    C78B C73B C74B C75B . . . . -1.2(5) ?
    C72B C73B C74B N4B . . . . -1.1(5) ?
    C78B C73B C74B N4B . . . . -178.7(3) ?
    C80B N4B C74B C75B . . . . -35.1(5) ?
    C79B N4B C74B C75B . . . . 94.4(4) ?
    C80B N4B C74B C73B . . . . 142.4(3) ?
    C79B N4B C74B C73B . . . . -88.1(4) ?
    C73B C74B C75B C76B . . . . 3.1(6) ?
    N4B C74B C75B C76B . . . . -179.4(4) ?
    C74B C75B C76B C77B . . . . -1.5(6) ?
    C75B C76B C77B C78B . . . . -2.1(6) ?
    C76B C77B C78B C69B . . . . -173.9(4) ?
    C76B C77B C78B C73B . . . . 3.9(5) ?
    C70B C69B C78B C77B . . . . -179.9(4) ?
    S2B C69B C78B C77B . . . . 2.3(5) ?
    C70B C69B C78B C73B . . . . 2.3(5) ?
    S2B C69B C78B C73B . . . . -175.6(2) ?
    C72B C73B C78B C77B . . . . 180.0(3) ?
    C74B C73B C78B C77B . . . . -2.3(5) ?
    C72B C73B C78B C69B . . . . -2.0(4) ?
    C74B C73B C78B C69B . . . . 175.7(3) ?
loop_
    _platon_squeeze_void_nr
    _platon_squeeze_void_average_x
    _platon_squeeze_void_average_y
    _platon_squeeze_void_average_z
    _platon_squeeze_void_volume
    _platon_squeeze_void_count_electrons
    _platon_squeeze_void_content
    1 0.500 0.000 1.000 867 80 ' '
    2 0.236 0.150 0.366 8 1 ' '
    3 0.764 0.850 0.634 8 1 ' '
_platon_squeeze_details
;
equated to 2(CH~3~CN) molecules per molecule of complex.
;
data_global
_journal_date_recd_electronic     2012-03-09
_journal_date_accepted     2012-03-12
_journal_name_full     'Acta Crystallographica, Section E'
_journal_year     2012
_journal_volume     68
_journal_issue      4
_journal_page_first     m460
_journal_page_last     m461
_journal_paper_category     QM
_journal_paper_doi     10.1107/S1600536812010768
_journal_coeditor_code     HG5188
_publ_contact_author_name     'Ray J. Butcher'
_publ_contact_author_address
;
Department of Chemistry
Howard University
525 College Street, NW
Washington, DC 2059
USA
;
_publ_contact_author_email     rbutcher99@yahoo.com
_publ_contact_author_fax     '202-806-5442'
_publ_contact_author_phone     '202-806-9892'
_publ_section_title
;\
Aqua(\m-cone-26,28-dibutoxy-25,27-bis{<i>N</i>-[5-(dimethylamino)naphthalene-1-\
sulfonyl]carbamoylmethoxy}-5,11,17,23-tetrakis(1,1-dimethylethyl)calix[4]\
arene(2-))disodium acetonitrile tetrasolvate
;
loop_
    _publ_author_name
    _publ_author_footnote
    _publ_author_address
    'Dinake, Pogisego' ?
;
Department of Chemistry
Howard University
525 College Street, NW
Washington, DC 2059
USA
;
    'Prokhorova, Polina E.' .
;
Department of Chemistry
Howard University
525 College Street, NW
Washington, DC 2059
USA
;
    'Talanov, Vladimir S.' .
;
Department of Chemistry
Howard University
525 College Street, NW
Washington, DC 2059
USA
;
    'Butcher, Ray J.' .
;
Department of Chemistry
Howard University
525 College Street, NW
Washington, DC 2059
USA
;
    'Talanova, Galina G.' .
;
Department of Chemistry
Howard University
525 College Street, NW
Washington, DC 2059
USA
;
