# Supplementary material for: Aqua­(μ-cone-26,28-dibut­oxy-25,27-bis­{N-[5-(dimethyl­amino)­naphthalene-1-sulfon­yl]carbamoylmeth­oxy}-5,11,17,23-tetra­kis­(1,1-dimethyl­eth­yl)calix[4]arene(2−))disodium acetonitrile tetra­solvate
Source: Acta Crystallogr Sect E Struct Rep Online. 2012 Mar 21;68(Pt 4):m460–1. doi: 10.1107/S1600536812010768 (PMC3343855; doi:10.1107/S1600536812010768)
Supplement: Supplementary file 2 [file e-68-0m460-Isup2.hkl]

#
# h,k,l, Fc-squared, Fo-squared, sigma(Fo-squared) and status flag
#
data_I
_shelx_title ' dinake10                                           '
_shelx_refln_list_code   4
_shelx_F_calc_maximum    500.08
_exptl_crystal_F_000    3176.00
_reflns_d_resolution_high    0.7709
 
loop_
 _symmetry_equiv_pos_as_xyz
 x,y,z
 -x,-y,-z
 
_cell_length_a 18.92640
_cell_length_b  19.3850
_cell_length_c  26.0062
_cell_angle_alpha   81.799
_cell_angle_beta   87.108
_cell_angle_gamma   64.007
 
_shelx_F_squared_multiplier     1.000
 
loop_
 _refln_index_h
 _refln_index_k
 _refln_index_l
 _refln_F_squared_calc
 _refln_F_squared_meas
 _refln_F_squared_sigma
 _refln_observed_status
 _refln_sint/lambda
   2   0   0    59462.78    48502.84    635.87 o   0.05879
   3   0   0     9009.62     5609.72     71.71 o   0.08818
   6   0   0     1896.36     1202.93     28.48 o   0.17636
   7   0   0     1747.99     1659.45     47.34 o   0.20576
   8   0   0     3956.79     5336.53    106.24 o   0.23515
   9   0   0      458.88      434.28     25.95 o   0.26454
  10   0   0       26.97       20.28     10.77 o   0.29394
  11   0   0     2101.37     2172.02     89.15 o   0.32333
  12   0   0     1582.33     1407.51     73.46 o   0.35273
  13   0   0      158.21      129.04     12.17 o   0.38212
  14   0   0        9.96        7.09      8.49 o   0.41151
  15   0   0       57.40       41.75     10.76 o   0.44091
  16   0   0      336.54      302.58     20.39 o   0.47030
  17   0   0      222.19      171.19     16.27 o   0.49969
  18   0   0       57.54       50.62     12.26 o   0.52909
  19   0   0       16.39       15.95     10.18 o   0.55848
  20   0   0      142.03      144.99     16.03 o   0.58788
  20  -1   0        1.98        9.45     10.39 o   0.60107
  19  -1   0       24.89       10.13     10.21 o   0.57170
  18  -1   0       16.78        7.43     10.77 o   0.54234
  17  -1   0      641.98      608.04     32.44 o   0.51298
  16  -1   0     2048.55     1759.55     49.11 o   0.48363
  15  -1   0       32.82       17.87      8.63 o   0.45428
  14  -1   0      618.72      660.99     25.17 o   0.42494
  13  -1   0       83.84       42.42      8.56 o   0.39561
  12  -1   0     1843.49     1863.56     86.16 o   0.36628
  11  -1   0     2044.69     2078.91     67.74 o   0.33697
  10  -1   0     2066.76     2462.41     72.22 o   0.30767
   9  -1   0      324.43      285.59     22.58 o   0.27839
   8  -1   0     1052.23     1004.15     39.52 o   0.24914
   7  -1   0      648.60      300.84     20.66 o   0.21993
   6  -1   0     3283.18     3252.79     47.53 o   0.19078
   5  -1   0     1108.97     1380.46     24.74 o   0.16171
   4  -1   0    18564.27    18303.57    218.76 o   0.13279
   3  -1   0    20126.76    15634.43    186.68 o   0.10412
   2  -1   0    82451.98    57273.43    756.69 o   0.07602
   1  -1   0     1645.33      662.88     19.74 o   0.04945
  -1  -1   0     1597.12     4281.57    251.25 o   0.03099
   2   1   0     7576.15     2638.96     50.14 o   0.05301
   3   1   0     1509.61     8442.98    145.80 o   0.07992
   4   1   0     5056.28     4327.47     83.24 o   0.10813
   6   1   0      900.08      530.47     22.07 o   0.16580
   7   1   0     6832.10     6941.48    120.82 o   0.19488
   8   1   0      375.17      719.62     30.01 o   0.22404
   9   1   0     4701.37     5016.31    102.71 o   0.25326
  10   1   0     3454.70     2632.25     69.87 o   0.28251
  11   1   0       13.71        9.24     14.07 o   0.31180
  12   1   0        6.11        0.00     14.69 o   0.34109
  13   1   0       56.44      112.40     32.11 o   0.37041
  14   1   0      425.29      367.68     17.73 o   0.39974
  15   1   0      525.34      466.89     21.75 o   0.42907
  16   1   0      370.80      320.05     18.66 o   0.45841
  17   1   0      432.81      268.03     16.95 o   0.48776
  18   1   0       22.23       14.29      9.21 o   0.51712
  19   1   0      357.56      360.95     23.44 o   0.54648
  20   1   0       14.13       17.60     10.44 o   0.57584
  19  -2   0      779.74      827.48     35.99 o   0.58606
  18  -2   0      823.43      656.33     30.27 o   0.55679
  17  -2   0        1.32        0.00     11.65 o   0.52753
  16  -2   0        1.72        0.53     12.48 o   0.49829
  15  -2   0      157.69      119.71     12.58 o   0.46907
  14  -2   0     1126.97     1108.09     33.60 o   0.43987
  13  -2   0       43.92       62.05      9.63 o   0.41070
  12  -2   0        8.52       13.69     10.30 o   0.38156
  11  -2   0        6.94        0.00     13.80 o   0.35246
  10  -2   0      687.83      728.90     38.47 o   0.32342
   9  -2   0     5826.29     6991.34    139.69 o   0.29445
   8  -2   0     1080.20     1120.84     43.19 o   0.26557
   7  -2   0    12672.04    15035.33    199.89 o   0.23682
   6  -2   0      258.98      500.46     14.32 o   0.20825
   5  -2   0      363.02      205.71      8.88 o   0.17994
   4  -2   0     4815.25     3999.80     53.16 o   0.15204
   3  -2   0     4957.84     2358.49     39.63 o   0.12484
   2  -2   0    20856.61    11568.46    165.32 o   0.09889
   1  -2   0    27840.88    43181.00    573.76 o   0.07552
   0  -2   0     3040.63     4214.03     80.81 o   0.05792
  -1  -2   0        3.64      594.83     18.61 o   0.05228
   2   2   0    14439.83    13731.29    232.55 o   0.06197
   4   2   0      839.42     1864.33     41.03 o   0.10602
   5   2   0     1311.23     1005.93     35.89 o   0.13240
   6   2   0     2111.52     1589.76     38.28 o   0.15984
   7   2   0     3793.13     4871.65     89.51 o   0.18788
   8   2   0      805.79     1323.45     39.42 o   0.21627
   9   2   0    10109.37    11494.41    252.42 o   0.24490
  10   2   0     1640.80     1337.55     63.05 o   0.27369
  11   2   0      773.30      673.00     46.33 o   0.30260
  12   2   0     8311.01     8234.01    209.32 o   0.33159
  13   2   0     1368.73     1164.61     96.34 o   0.36065
  14   2   0       18.63       51.32      8.05 o   0.38976
  15   2   0      240.44      227.87     15.13 o   0.41891
  16   2   0      157.83      140.91     14.68 o   0.44809
  17   2   0     3712.16     3786.82     69.85 o   0.47729
  18   2   0      142.20       82.38     10.63 o   0.50652
  19   2   0      456.44      456.21     20.17 o   0.53577
  20   2   0      244.86      218.96     17.25 o   0.56503
  21   2   0        0.49        0.00     14.17 o   0.59430
  19  -3   0       96.61      107.68     19.84 o   0.60147
  18  -3   0       27.04       32.59     11.35 o   0.57234
  17  -3   0       79.81       72.44     14.25 o   0.54323
  16  -3   0      243.33      244.74     21.25 o   0.51416
  15  -3   0       19.04        3.55     11.65 o   0.48513
  14  -3   0      181.74      132.95     13.12 o   0.45615
  13  -3   0      294.24      340.92     18.54 o   0.42722
  12  -3   0     1478.02     1613.23     39.60 o   0.39836
  11  -3   0       57.15       13.22     17.37 o   0.36958
  10  -3   0       33.87       75.44     20.19 o   0.34091
   9  -3   0      421.75      415.09     28.04 o   0.31237
   8  -3   0     1721.41     1991.29     61.52 o   0.28401
   7  -3   0      154.62       82.91     13.88 o   0.25588
   6  -3   0     2157.53     3482.84     63.20 o   0.22806
   5  -3   0      737.57      544.03     15.16 o   0.20070
   4  -3   0       22.88       39.30      6.76 o   0.17401
   3  -3   0    17474.60    13389.86    167.94 o   0.14834
   2  -3   0     5468.93     8723.34    130.17 o   0.12433
   1  -3   0    30836.55    35671.03    589.03 o   0.10314
   0  -3   0     5731.40     5875.87    111.87 o   0.08687
   1   3   0       10.52       65.23      5.71 o   0.07864
   2   3   0    16890.35    17172.75    234.79 o   0.08093
   3   3   0     2231.53      962.10     31.01 o   0.09296
   4   3   0    32638.44    41546.73    560.83 o   0.11164
  -5  -3   0    10671.99    12717.20    324.92 o   0.13421
   6   3   0     6714.43     4392.49    104.03 o   0.15902
   7   3   0     8601.68     7835.80    168.21 o   0.18518
   8   3   0     9877.65     9622.76    204.03 o   0.21219
   9   3   0      497.60      256.07     26.62 o   0.23976
  10   3   0      704.49      740.26     34.96 o   0.26772
  11   3   0       38.17      197.34     22.92 o   0.29596
  12   3   0       33.73       12.52     15.32 o   0.32440
  13   3   0      640.31      532.72     65.17 o   0.35300
  14   3   0      146.14      144.24     12.90 o   0.38172
  15   3   0     1746.81     1639.69     35.17 o   0.41054
  16   3   0      270.97      377.89     19.84 o   0.43943
  17   3   0        1.88        7.90      8.59 o   0.46838
  18   3   0       48.28       62.27     10.55 o   0.49739
  19   3   0       14.49        9.14      7.72 o   0.52644
  20   3   0        1.66        1.38     10.28 o   0.55552
  21   3   0        2.54        2.14      9.95 o   0.58464
  18  -4   0       55.91      104.63     14.15 o   0.58890
  17  -4   0      468.56      415.46     23.17 o   0.55999
  16  -4   0      230.47      227.11     23.70 o   0.53114
  15  -4   0        0.94        0.00     11.49 o   0.50235
  14  -4   0       17.96        2.24     12.47 o   0.47364
  13  -4   0      210.62      199.70     17.39 o   0.44501
  12  -4   0       64.48       14.12      9.33 o   0.41649
  11  -4   0     1696.97     1399.57     35.71 o   0.38810
  10  -4   0      553.96      456.12     40.06 o   0.35988
   9  -4   0      327.17      212.76     28.33 o   0.33185
   8  -4   0        5.49        1.89     14.69 o   0.30409
   7  -4   0     7170.11     8405.67    154.11 o   0.27666
   6  -4   0     1131.07     1257.76     34.74 o   0.24967
   5  -4   0       29.69       14.35      4.38 o   0.22330
   4  -4   0     2588.27     2209.30     43.06 o   0.19778
   3  -4   0        8.43       64.16      6.96 o   0.17350
   2  -4   0      718.40     1917.94     43.37 o   0.15104
   1  -4   0       55.57       20.60      9.00 o   0.13134
   0  -4   0    34573.82    35434.50    588.73 o   0.11583
   1   4   0     3656.62     3357.65     53.83 o   0.10636
  -2  -4   0      668.88     1481.82     39.23 o   0.10457
   3   4   0     6798.68     6949.09    104.75 o   0.11084
   4   4   0     7518.16     5665.03    116.01 o   0.12395
   5   4   0       41.91       16.82     10.34 o   0.14202
   6   4   0     3875.44     4088.88     97.84 o   0.16341
   7   4   0       23.38       47.92     10.37 o   0.18699
   8   4   0      352.29      153.44     15.41 o   0.21203
   9   4   0     1168.43     1357.73     46.33 o   0.23807
  10   4   0      154.38      297.27     22.41 o   0.26481
  11   4   0     1227.66     1061.53     44.33 o   0.29206
  12   4   0      482.99      631.89     68.01 o   0.31969
  13   4   0      921.88      997.43     89.73 o   0.34761
  14   4   0     1287.56     1021.78     55.19 o   0.37575
  15   4   0      458.61      512.16     23.08 o   0.40407
  16   4   0     1254.66     1003.74     31.58 o   0.43254
  17   4   0      530.03      520.78     26.50 o   0.46112
  18   4   0      112.83       92.48     13.53 o   0.48980
  19   4   0      292.65      308.55     20.29 o   0.51856
  20   4   0        8.39        0.74      8.69 o   0.54738
  21   4   0       60.77       18.92     11.30 o   0.57626
  22   4   0       12.32       44.39     15.11 o   0.60520
  18  -5   0       84.75       87.84     20.78 o   0.60639
  17  -5   0      745.11      743.08     28.14 o   0.57772
  16  -5   0      216.27      132.36     18.56 o   0.54912
  15  -5   0      275.93      226.90     23.93 o   0.52062
  14  -5   0       83.99       58.03     13.46 o   0.49221
  13  -5   0      619.56      536.89     30.57 o   0.46393
  12  -5   0     2385.16     2073.92     64.88 o   0.43580
  11  -5   0      377.36      432.14     21.61 o   0.40784
  10  -5   0     1718.30     1534.09     42.22 o   0.38011
   9  -5   0      126.87      108.77     20.84 o   0.35264
   8  -5   0      534.19      347.83     34.27 o   0.32551
   7  -5   0      109.30      146.59     24.02 o   0.29880
   6  -5   0     2249.86     2612.86     67.09 o   0.27265
   5  -5   0     3447.69     3430.38     76.10 o   0.24723
   4  -5   0     2345.31     2725.13     62.48 o   0.22279
   3  -5   0     9126.96     7241.07    155.10 o   0.19969
   2  -5   0      370.52      456.45     20.73 o   0.17845
   1  -5   0      864.13      404.35     18.28 o   0.15981
   0  -5   0     1142.07     1195.96     41.07 o   0.14479
  -1  -5   0     2696.87     1779.00     50.34 o   0.13460
   2   5   0      843.55      899.96     22.98 o   0.13037
  -3  -5   0     2121.29     5638.06    110.66 o   0.13268
   4   5   0     1326.28     1476.48     31.07 o   0.14121
   5   5   0        1.95      276.99     20.30 o   0.15494
   6   5   0     5536.50     5422.39    122.14 o   0.17262
   7   5   0    15943.48    14191.55    270.72 o   0.19318
   8   5   0     1091.12     1075.82     48.09 o   0.21579
   9   5   0     5525.79     5719.93    141.11 o   0.23988
  10   5   0     3332.08     3702.60    108.47 o   0.26504
  11   5   0     4782.13     4945.67    135.85 o   0.29099
  12   5   0       88.10       43.80     12.87 o   0.31755
  13   5   0      436.86      317.36     52.89 o   0.34457
  14   5   0       42.96       81.23     33.06 o   0.37194
  15   5   0       74.86       49.02     10.22 o   0.39961
  16   5   0     4290.41     3651.21     67.03 o   0.42750
  17   5   0      620.40      651.86     25.96 o   0.45559
  18   5   0      191.78      128.07     14.56 o   0.48382
  19   5   0        0.22       11.29     10.75 o   0.51219
  20   5   0       74.46       75.17     11.98 o   0.54067
  21   5   0      145.60      188.12     16.24 o   0.56924
  22   5   0       39.44       19.84     12.28 o   0.59790
  17  -6   0        0.43        5.03      9.26 o   0.59633
  16  -6   0       10.05       41.25      9.79 o   0.56801
  15  -6   0      151.19      126.35     19.23 o   0.53981
  14  -6   0      234.14      250.65     25.35 o   0.51175
  13  -6   0      385.67      380.60     26.39 o   0.48385
  12  -6   0     1843.97     1842.58     75.75 o   0.45613
  11  -6   0     5367.08     4679.35    108.48 o   0.42863
  10  -6   0     1274.08      956.06     29.90 o   0.40141
   9  -6   0      464.62      402.11     39.70 o   0.37451
   8  -6   0     1646.94     1512.68     73.08 o   0.34802
   7  -6   0      283.12      325.18     32.71 o   0.32203
   6  -6   0     1637.82     2070.56     80.11 o   0.29668
   5  -6   0     7279.34     7859.69    142.20 o   0.27214
   4  -6   0     4725.07     5067.87     99.59 o   0.24865
   3  -6   0     2362.96     2949.91     84.54 o   0.22655
   2  -6   0     1126.60     1336.12     39.04 o   0.20628
   1  -6   0      262.69      262.34     15.79 o   0.18843
   0  -6   0     2239.36     2292.90     49.05 o   0.17375
  -1  -6   0     4265.62     3816.63     90.10 o   0.16309
  -2  -6   0    40714.88    34647.44    582.71 o   0.15728
   3   6   0      834.80      677.20     21.57 o   0.15685
   4   6   0    14808.67    16141.44    231.14 o   0.16185
   5   6   0      472.74      915.25     37.79 o   0.17181
   6   6   0        8.82       33.28     12.91 o   0.18592
   7   6   0     2651.43     3052.32     86.79 o   0.20333
   8   6   0     2871.29     2586.25     82.48 o   0.22327
   9   6   0     1277.96     1507.74     62.42 o   0.24512
  10   6   0     4349.88     4429.42    123.73 o   0.26841
  11   6   0     1540.90     1766.04     73.62 o   0.29281
  12   6   0     2218.92     2139.96     84.44 o   0.31805
  13   6   0      138.75      134.12     39.67 o   0.34395
  14   6   0     4387.16     4049.21    201.19 o   0.37037
  15   6   0     1958.52     2051.74     47.73 o   0.39721
  16   6   0     5027.57     4302.73     83.05 o   0.42439
  17   6   0      898.23      726.32     27.26 o   0.45184
  18   6   0      304.56      178.74     14.62 o   0.47953
  19   6   0      241.04      238.01     18.35 o   0.50741
  20   6   0      109.77      121.09     13.48 o   0.53545
  21   6   0       74.68       75.77     12.60 o   0.56363
  22   6   0        0.97        0.00     14.17 o   0.59192
  16  -7   0      124.87      134.12     16.66 o   0.58772
  15  -7   0       58.75      109.09     18.70 o   0.55985
  14  -7   0        2.19       11.00     12.91 o   0.53215
  13  -7   0      335.54      302.23     26.32 o   0.50464
  12  -7   0      149.40      130.02     19.51 o   0.47735
  11  -7   0      958.26      926.44     47.75 o   0.45033
  10  -7   0      160.86      131.55     17.27 o   0.42362
   9  -7   0      645.84      628.06     27.22 o   0.39729
   8  -7   0      780.61      946.80     58.37 o   0.37143
   7  -7   0       92.77       37.56     14.93 o   0.34612
   6  -7   0       15.30       22.05     13.10 o   0.32152
   5  -7   0      549.28      622.54     31.08 o   0.29778
   4  -7   0       76.33      121.41     13.77 o   0.27514
   3  -7   0     2073.59     2131.22     56.25 o   0.25388
   2  -7   0     3262.55     3743.77     78.88 o   0.23439
   1  -7   0     2479.03     2724.95     60.96 o   0.21714
   0  -7   0     4846.03     4988.39     89.92 o   0.20271
  -1  -7   0    12650.08    11191.00    170.50 o   0.19172
  -2  -7   0     5900.21     4896.55    111.69 o   0.18480
   3   7   0      410.24      432.68     16.85 o   0.18242
   4   7   0     3137.84     2911.73     57.55 o   0.18474
   5   7   0     2713.78     2562.23     51.11 o   0.19159
   6   7   0    29765.43    33212.23    575.03 o   0.20252
   7   7   0     5322.97     6087.21    141.36 o   0.21691
   8   7   0     1244.40     1043.81     49.37 o   0.23412
   9   7   0     1153.16     2096.73     75.79 o   0.25358
  10   7   0     1593.75     1163.43     56.72 o   0.27482
  11   7   0      153.25       72.89     19.49 o   0.29744
  12   7   0       61.36       68.34     18.00 o   0.32117
  13   7   0        7.25       21.01     12.75 o   0.34576
  14   7   0       45.04       69.90     24.56 o   0.37105
  15   7   0     3306.40     3199.25     62.34 o   0.39691
  16   7   0       69.03      140.09     15.12 o   0.42324
  17   7   0        4.84       15.04      8.73 o   0.44994
  18   7   0      584.60      586.72     24.71 o   0.47696
  19   7   0      227.07      161.28     13.64 o   0.50424
  20   7   0       54.05       36.37     10.06 o   0.53175
  21   7   0      327.01      362.06     22.03 o   0.55945
  22   7   0        1.78       10.39     13.22 o   0.58732
  16  -8   0      132.84       92.71     12.41 o   0.60817
  15  -8   0      129.76      138.85     18.03 o   0.58065
  14  -8   0       92.63       61.55     17.21 o   0.55331
  13  -8   0     1194.96     1178.11     50.83 o   0.52620
  12  -8   0       21.13       21.00     12.71 o   0.49935
  11  -8   0      143.36      156.10     20.84 o   0.47280
  10  -8   0      138.90      111.70     19.03 o   0.44661
   9  -8   0      929.46      923.06     40.99 o   0.42083
   8  -8   0        0.45        1.84     14.45 o   0.39557
   7  -8   0      128.98      198.35     42.50 o   0.37091
   6  -8   0      299.37      428.48     38.05 o   0.34699
   5  -8   0       87.92       18.37     13.31 o   0.32398
   4  -8   0     1039.07     1402.75     47.55 o   0.30207
   3  -8   0     3688.14     3907.52    109.47 o   0.28153
   2  -8   0     5107.06     6005.03    140.24 o   0.26268
   1  -8   0     3328.45     3639.39     76.88 o   0.24591
   0  -8   0    13747.85    15243.49    303.18 o   0.23166
  -1  -8   0    10103.86    11995.79    235.75 o   0.22044
  -2  -8   0     1741.26     1530.85     54.57 o   0.21271
  -3  -8   0    10301.26     8579.54    175.86 o   0.20887
   4   8   0       15.98       16.29      6.46 o   0.20913
   5   8   0      494.46      312.37     15.45 o   0.21348
   6   8   0       46.24        6.22     11.42 o   0.22167
   7   8   0    14257.89    18109.38    340.85 o   0.23331
   8   8   0     9864.45    10364.80    220.10 o   0.24790
   9   8   0      404.00      644.93     40.88 o   0.26496
  10   8   0     1188.03     1153.12     57.43 o   0.28404
  11   8   0      766.98      586.08     42.08 o   0.30477
  12   8   0       22.51       13.78     13.98 o   0.32683
  13   8   0     8999.44     9511.32    228.81 o   0.34997
  14   8   0      935.30      813.55     39.59 o   0.37399
  15   8   0     5037.66     4579.41     71.80 o   0.39873
  16   8   0     1124.93     1116.33     33.24 o   0.42406
  17   8   0      261.10      242.14     18.47 o   0.44989
  18   8   0      155.21      227.09     16.01 o   0.47613
  19   8   0      343.13      352.48     19.26 o   0.50272
  20   8   0       69.07       57.90     12.58 o   0.52961
  21   8   0       50.35       61.08     12.00 o   0.55675
  22   8   0      204.69      208.19     18.56 o   0.58411
  15  -9   0      450.91      421.21     24.99 o   0.60211
  14  -9   0        4.28        7.56     12.02 o   0.57516
  13  -9   0      609.74      501.07     35.06 o   0.54845
  12  -9   0     1093.22     1279.90     52.84 o   0.52203
  11  -9   0      206.37      225.09     24.02 o   0.49594
  10  -9   0     1150.39     1081.65     50.34 o   0.47025
   9  -9   0       10.66        0.00     11.33 o   0.44502
   8  -9   0     1271.15     1185.97     60.52 o   0.42032
   7  -9   0        0.20       22.26     12.15 o   0.39627
   6  -9   0     1405.55     1514.09    108.62 o   0.37298
   5  -9   0        9.41        5.67     20.78 o   0.35061
   4  -9   0      964.34     1158.13     55.77 o   0.32935
   3  -9   0     2630.11     2827.69     91.80 o   0.30942
   2  -9   0      155.49       60.45     23.61 o   0.29111
   1  -9   0      601.30      611.11     38.19 o   0.27472
   0  -9   0     4514.17     5547.95    136.17 o   0.26062
  -1  -9   0    12238.15    10564.35    218.40 o   0.24921
  -2  -9   0     2682.32     2018.35     68.04 o   0.24087
  -3  -9   0      684.43      501.02     30.64 o   0.23592
  -4  -9   0      552.89      741.79     36.06 o   0.23457
   5   9   0      898.02      621.69     23.00 o   0.23689
   6   9   0      651.88      397.88     27.20 o   0.24278
   7   9   0       39.60       53.65     14.97 o   0.25197
   8   9   0     6154.66     7317.58    170.66 o   0.26414
   9   9   0      696.91     1008.73     51.77 o   0.27888
  10   9   0     5261.94     5040.41    139.11 o   0.29582
  11   9   0      655.52      697.28     46.39 o   0.31460
  12   9   0     1000.75      725.40     49.42 o   0.33491
  13   9   0       15.12       20.38     16.56 o   0.35649
  14   9   0     1560.51     1434.62     43.90 o   0.37912
  15   9   0     1799.69     1610.94     34.14 o   0.40262
  16   9   0      172.50      142.36     13.17 o   0.42686
  17   9   0      681.20      511.97     22.80 o   0.45171
  18   9   0       10.61       19.73      8.55 o   0.47707
  19   9   0      196.63      263.96     18.71 o   0.50287
  20   9   0        6.11        4.06      9.00 o   0.52905
  21   9   0      432.38      443.33     24.35 o   0.55555
  22   9   0       66.36       73.86     13.31 o   0.58233
  14 -10   0      842.58      825.66     36.05 o   0.59760
  13 -10   0        0.11        0.89     11.67 o   0.57130
  12 -10   0      151.25      128.93     20.42 o   0.54530
  11 -10   0      164.12      101.07     26.45 o   0.51967
  10 -10   0      359.53      334.40     27.71 o   0.49446
   9 -10   0       54.76       33.42     13.84 o   0.46974
   8 -10   0     3697.96     3295.48    140.74 o   0.44558
   7 -10   0      330.85      206.05     22.01 o   0.42209
   6 -10   0     2428.19     2171.49     65.31 o   0.39938
   5 -10   0      103.47       79.34     31.17 o   0.37759
   4 -10   0      345.62      273.91     45.34 o   0.35690
   3 -10   0      696.57      493.80     36.70 o   0.33750
   2 -10   0        4.67        0.47     12.69 o   0.31962
   1 -10   0     1019.23     1113.66     55.67 o   0.30355
   0 -10   0     1870.38     1941.00     73.39 o   0.28958
  -1 -10   0      218.25      144.26     20.00 o   0.27802
  -2 -10   0       17.95        4.60     10.44 o   0.26919
  -3 -10   0     5306.31     5000.19    124.84 o   0.26337
  -4 -10   0      199.88      177.31     18.82 o   0.26074
  -5 -10   0     6734.66     7183.94    156.18 o   0.26142
  -6 -10   0     3252.20     2799.60    133.18 o   0.26537
   7  10   0       40.06       74.05     15.87 o   0.27245
   8  10   0     1232.23     1651.49     66.43 o   0.28242
   9  10   0     1322.32     1319.01     61.17 o   0.29500
  10  10   0      231.33      266.01     28.33 o   0.30987
  11  10   0       10.43       16.75     14.93 o   0.32671
  12  10   0      451.08      442.51     39.41 o   0.34524
  13  10   0       24.19       27.65     15.66 o   0.36519
  14  10   0      468.77      544.94     18.97 o   0.38635
  15  10   0        2.04       12.23      6.85 o   0.40854
  16  10   0      205.63      192.42     15.63 o   0.43158
  17  10   0       18.60        8.07      8.96 o   0.45536
  18  10   0      256.53      321.27     18.11 o   0.47976
  19  10   0        1.79        4.81      8.45 o   0.50469
  20  10   0      119.77      139.12     13.82 o   0.53008
  21  10   0       89.94       54.90     11.56 o   0.55586
  22  10   0        2.28        1.22      9.28 o   0.58199
  14 -11   0      425.94      370.26     28.34 o   0.62059
  13 -11   0      184.56      216.39     19.69 o   0.59468
  12 -11   0      779.35      812.21     40.30 o   0.56910
  11 -11   0        8.09        5.39     13.68 o   0.54391
  10 -11   0     1106.13      871.06     47.67 o   0.51916
   9 -11   0       35.09       12.28     18.89 o   0.49492
   8 -11   0       94.61      211.58     34.95 o   0.47126
   7 -11   0        6.54        5.71     12.48 o   0.44829
   6 -11   0      804.77      768.30     43.07 o   0.42611
   5 -11   0      225.58      244.57     28.78 o   0.40484
   4 -11   0      689.23      585.96     41.28 o   0.38465
   3 -11   0      380.01      280.91     29.27 o   0.36571
   2 -11   0      922.54      784.85     47.74 o   0.34822
   1 -11   0      332.23      175.68     35.89 o   0.33241
   0 -11   0     9858.20     9787.89    219.94 o   0.31854
  -1 -11   0     3246.23     3431.02    104.85 o   0.30686
  -2 -11   0       26.17       16.50     11.67 o   0.29764
  -3 -11   0      364.52      268.43     25.41 o   0.29111
  -4 -11   0     2273.08     2297.19     76.87 o   0.28745
  -5 -11   0      100.09      126.57     31.17 o   0.28677
  -6 -11   0     1936.10     2130.87    118.07 o   0.28909
  -7 -11   0      479.14      532.72     58.56 o   0.29435
  -8 -11   0      190.72      266.36     44.39 o   0.30238
   9  11   0     7962.75     7832.17    187.45 o   0.31298
  10  11   0     1050.39     1501.19     69.37 o   0.32589
  11  11   0      121.21       94.93     22.04 o   0.34086
  12  11   0      384.25      317.47     34.71 o   0.35762
  13  11   0     3131.79     3016.05     85.64 o   0.37593
  14  11   0        2.08        2.82      6.53 o   0.39558
  15  11   0     4548.19     4488.09     69.49 o   0.41638
  16  11   0      754.41      697.46     25.16 o   0.43817
  17  11   0      603.77      459.51     23.55 o   0.46080
  18  11   0      234.28      141.52     12.87 o   0.48416
  19  11   0      220.98      165.08     13.70 o   0.50815
  20  11   0       26.49       32.65      9.35 o   0.53268
  21  11   0        0.82        7.49      8.30 o   0.55768
  22  11   0      255.11      209.13     16.95 o   0.58309
  13 -12   0        0.61        0.00     12.28 o   0.61853
  12 -12   0      159.68      104.84     20.78 o   0.59335
  11 -12   0      151.44      128.18     17.88 o   0.56858
  10 -12   0      432.30      346.25     29.00 o   0.54428
   9 -12   0       27.96       22.69     15.18 o   0.52049
   8 -12   0      660.29      672.83     41.93 o   0.49731
   7 -12   0      629.65      707.46     68.95 o   0.47481
   6 -12   0     1189.59     1150.44     78.40 o   0.45311
   5 -12   0       82.35      108.62     26.45 o   0.43231
   4 -12   0      639.84      572.58     43.07 o   0.41257
   3 -12   0      207.79      136.94     21.77 o   0.39402
   2 -12   0     2340.89     2248.50     68.78 o   0.37686
   1 -12   0    11370.74    11244.40    249.93 o   0.36128
   0 -12   0      459.02      518.01     39.70 o   0.34750
  -1 -12   0     1489.61     1569.60     68.75 o   0.33572
  -2 -12   0      928.60      775.56     46.03 o   0.32618
  -3 -12   0     2551.51     1934.18     73.62 o   0.31907
  -4 -12   0      741.66      736.77     42.35 o   0.31455
  -5 -12   0     3981.15     3967.98    172.85 o   0.31275
  -6 -12   0      607.64      698.01     66.12 o   0.31370
  -7 -12   0      425.09      311.70     45.34 o   0.31738
  -8 -12   0     1378.75     1435.69    100.12 o   0.32370
  -9 -12   0       18.68       29.28     21.72 o   0.33251
 -10 -12   0     1481.05     1303.46     98.23 o   0.34361
 -11 -12   0       21.48       60.45     25.50 o   0.35680
  12  12   0      463.86      362.36     36.95 o   0.37185
  13  12   0      692.02      653.28     21.09 o   0.38854
  14  12   0     3156.56     2862.90     47.52 o   0.40667
  15  12   0       30.49       30.64      8.74 o   0.42606
  16  12   0      536.99      595.36     23.23 o   0.44655
  17  12   0      184.17      168.13     15.15 o   0.46798
  18  12   0       25.92        9.12      7.73 o   0.49024
  19  12   0      686.41      689.97     24.88 o   0.51322
  20  12   0        2.68       14.21      8.07 o   0.53683
  21  12   0      316.59      269.50     17.66 o   0.56098
  22  12   0      102.84      131.29     21.72 o   0.58561
  12 -13   0        2.26       12.28     13.22 o   0.61801
  11 -13   0        1.24        0.00     17.00 o   0.59365
  10 -13   0       14.74       31.17     18.89 o   0.56976
   9 -13   0      363.60      322.09     42.50 o   0.54640
  -8  13   0     1408.83     1430.73     57.87 o   0.52366
  -7  13   0       51.09       16.69     13.10 o   0.50161
   6 -13   0      131.66      153.96     36.84 o   0.48034
   5 -13   0     1464.28     1233.68     61.04 o   0.45997
   4 -13   0       68.05       85.56     18.61 o   0.44062
   3 -13   0      159.72      104.74     20.36 o   0.42243
   2 -13   0      131.07       80.67     14.83 o   0.40556
   1 -13   0        6.62       18.94     11.38 o   0.39017
   0 -13   0     1168.82     1062.50     56.20 o   0.37645
  -1 -13   0     1877.67     1663.52     73.78 o   0.36460
  -2 -13   0     1650.06     1470.36     67.12 o   0.35478
  -3 -13   0       35.53       38.87     11.53 o   0.34719
  -4 -13   0     2893.78     2677.75    138.85 o   0.34196
  -5 -13   0      137.34      151.13     34.95 o   0.33921
  -6 -13   0      225.47      112.40     34.00 o   0.33899
  -7 -13   0      385.64      349.48     51.00 o   0.34132
  -8 -13   0      108.52      140.74     34.00 o   0.34613
  -9 -13   0     4036.50     3696.90    177.57 o   0.35333
 -10 -13   0     1723.55     1668.99    114.29 o   0.36278
  11  13   0     2786.62     2657.35     73.19 o   0.37430
  12  13   0      615.13      624.59     28.45 o   0.38772
  13  13   0     3394.50     3651.15     60.56 o   0.40283
  14  13   0      485.23      362.38     15.95 o   0.41947
  15  13   0     1366.90     1347.93     32.75 o   0.43744
  16  13   0      358.05      295.08     16.70 o   0.45661
  17  13   0      426.99      450.79     18.47 o   0.47681
  18  13   0      435.93      427.73     19.83 o   0.49794
  19  13   0       22.23       38.29      8.57 o   0.51986
  20  13   0        0.89        8.41      9.51 o   0.54250
  21  13   0       44.21       77.58     13.84 o   0.56575
  22  13   0       43.05       51.30     11.67 o   0.58956
  11 -14   0       71.38       74.62     17.00 o   0.61905
  10 -14   0      152.95      157.74     27.39 o   0.59556
   9 -14   0      135.36       89.73     24.56 o   0.57261
   8 -14   0       85.94       83.12     25.50 o   0.55027
  -7  14   0      119.19       85.89     17.45 o   0.52863
  -6  14   0       54.38       11.94     13.98 o   0.50776
   5 -14   0       68.36       34.95     23.61 o   0.48777
   4 -14   0      682.81      640.12     43.71 o   0.46878
   3 -14   0      341.05      297.47     30.38 o   0.45090
   2 -14   0     4151.57     3657.78    112.87 o   0.43428
   1 -14   0     1008.93      945.77     38.05 o   0.41907
   0 -14   0     3134.76     2784.59     67.85 o   0.40541
  -1 -14   0     2634.36     2311.28     68.19 o   0.39348
  -2 -14   0     3947.52     4081.68    100.02 o   0.38344
  -3 -14   0       91.41       40.61     23.61 o   0.37544
  -4 -14   0      793.62      780.18     73.67 o   0.36961
  -5 -14   0       21.00       10.39     22.67 o   0.36605
  -6 -14   0       55.65        0.00     23.61 o   0.36484
  -7 -14   0      286.92      382.54     53.84 o   0.36598
  -8 -14   0      550.71      456.21     58.56 o   0.36947
   9  14   0      299.94      230.95     20.01 o   0.37524
  10  14   0      542.15      483.11     24.88 o   0.38318
  11  14   0      218.41      346.36     21.63 o   0.39317
  12  14   0      367.58      438.63     24.23 o   0.40504
  13  14   0     1564.32     1303.36     42.81 o   0.41865
  14  14   0      988.27     1003.13     30.61 o   0.43382
  15  14   0       94.86      112.39     10.51 o   0.45040
  16  14   0      613.95      583.58     21.15 o   0.46825
  17  14   0      149.81      142.04     12.50 o   0.48721
  18  14   0       30.16       16.68      8.70 o   0.50717
  19  14   0     1051.30     1127.73     37.30 o   0.52801
  20  14   0        6.35       11.45     12.34 o   0.54963
  21  14   0       21.05       20.36     10.65 o   0.57195
  22  14   0      825.27      737.68     43.45 o   0.59488
  10 -15   0      191.27      210.63     23.61 o   0.62164
   9 -15   0       11.11        0.00     14.17 o   0.59907
   8 -15   0      244.56      232.36     33.06 o   0.57711
  -7  15   0      405.68      368.23     26.55 o   0.55584
  -6  15   0      296.56      208.51     23.14 o   0.53534
  -5  15   0       85.61       33.81     14.36 o   0.51571
  -4  15   0      698.20      598.31     40.88 o   0.49703
  -3  15   0     1496.31     1189.40     47.91 o   0.47944
   2 -15   0       45.87       40.16     14.93 o   0.46304
   1 -15   0      543.46      571.59     40.97 o   0.44797
   0 -15   0      283.08      268.29     28.33 o   0.43437
  -1 -15   0        0.07       21.59     12.08 o   0.42238
  -2 -15   0       59.69       46.18     12.61 o   0.41214
   3  15   0      108.27      146.76     14.12 o   0.40379
   4  15   0     1527.12     1296.72     36.06 o   0.39744
   5  15   0     1968.78     1579.84     40.07 o   0.39319
   6  15   0      456.89      349.45     21.12 o   0.39111
   7  15   0      149.76      133.73     13.85 o   0.39124
   8  15   0     2209.08     2032.81     52.97 o   0.39356
   9  15   0      628.46      563.10     26.33 o   0.39805
  10  15   0     2330.13     2012.26     54.26 o   0.40463
  11  15   0     1980.43     1770.46     51.13 o   0.41320
  12  15   0       39.28       69.04     14.31 o   0.42364
  13  15   0      328.12      259.81     21.72 o   0.43581
  14  15   0        9.68       12.45      8.57 o   0.44958
  15  15   0      554.75      493.05     21.19 o   0.46481
  16  15   0       48.70       28.60      8.32 o   0.48135
  17  15   0     1967.65     1833.42     45.84 o   0.49907
  18  15   0        0.35       12.28     18.89 o   0.51786
  19  15   0      569.42      616.78     49.12 o   0.53759
  20  15   0      192.50      221.02     30.23 o   0.55818
  21  15   0      684.38      634.73     43.45 o   0.57953
  22  15   0       79.22       51.00     15.11 o   0.60156
   9 -16   0      107.80       80.29     16.06 o   0.62574
   8 -16   0      288.63      302.25     33.06 o   0.60414
  -7  16   0      175.71      167.06     16.88 o   0.58323
  -6  16   0        1.06        1.26     11.97 o   0.56307
  -5  16   0       69.48       98.96     17.24 o   0.54375
  -4  16   0      266.43      209.82     24.60 o   0.52536
  -3  16   0      167.61      152.93     22.31 o   0.50802
  -2  16   0      246.26      227.78     26.38 o   0.49182
  -1  16   0     1147.27      930.64     51.68 o   0.47688
   0  16   0      178.23      189.82     19.99 o   0.46333
   1  16   0      209.66      200.92     20.36 o   0.45129
   2  16   0      501.05      439.12     28.63 o   0.44088
   3  16   0      751.84      518.58     37.70 o   0.43222
   4  16   0      106.13      152.03     16.83 o   0.42542
   5  16   0       16.21       25.45      9.57 o   0.42058
   6  16   0       34.31       49.57      9.83 o   0.41774
   7  16   0       76.06       60.24     10.91 o   0.41697
   8  16   0        1.16       14.55      8.97 o   0.41827
   9  16   0     1689.27     1304.98     45.80 o   0.42161
  10  16   0      272.36      446.76     33.01 o   0.42696
  11  16   0       72.64       23.25     12.91 o   0.43424
  12  16   0     2504.56     2068.02     75.12 o   0.44335
  13  16   0      784.21      557.83     31.11 o   0.45418
  14  16   0        1.05       30.89     11.16 o   0.46661
  15  16   0       50.16       31.28      9.97 o   0.48053
  16  16   0      196.90      171.00     18.25 o   0.49579
  17  16   0      805.25      741.91     38.72 o   0.51229
  18  16   0      396.71      338.14     37.78 o   0.52991
  19  16   0        0.57        0.00     17.95 o   0.54854
  20  16   0       60.75       60.45     20.78 o   0.56808
  21  16   0      267.45      224.80     26.45 o   0.58844
  22  16   0        1.77        5.67     12.28 o   0.60954
   7 -17   0      118.88      202.13     26.45 o   0.61076
  -6  17   0      385.89      335.60     22.01 o   0.59091
  -5  17   0        1.00       13.06     10.13 o   0.57188
  -4  17   0     1208.98     1169.75     51.10 o   0.55376
  -3  17   0        2.65       10.03     14.29 o   0.53664
  -2  17   0      529.08      456.16     35.02 o   0.52062
  -1  17   0       40.28       12.58     13.68 o   0.50580
   0  17   0      176.64      176.83     24.60 o   0.49229
   1  17   0      999.44      907.80     49.73 o   0.48020
   2  17   0     4297.33     3695.28    109.87 o   0.46964
   3  17   0     1491.11     1277.01     85.01 o   0.46072
   4  17   0      514.36      562.01     36.29 o   0.45353
   5  17   0      771.33      715.29     41.04 o   0.44816
   6  17   0     3781.78     3822.17     87.91 o   0.44467
   7  17   0      840.60      824.82     36.46 o   0.44310
   8  17   0      877.53     1015.57     40.85 o   0.44349
   9  17   0      286.30      234.82     19.53 o   0.44581
  10  17   0      238.09      165.52     16.25 o   0.45005
  11  17   0      248.43      170.43     21.51 o   0.45614
  12  17   0     1239.30     1117.43     52.94 o   0.46403
  13  17   0      366.15      261.71     25.94 o   0.47360
  14  17   0       70.14       55.76     16.34 o   0.48478
  15  17   0      136.14      106.97     14.36 o   0.49744
  16  17   0      363.40      328.23     26.72 o   0.51148
  17  17   0      214.30      212.79     21.34 o   0.52678
  18  17   0      328.30      308.86     36.84 o   0.54325
  19  17   0       18.49       17.00     17.00 o   0.56077
  20  17   0        1.03       11.33     16.06 o   0.57926
  21  17   0      327.83      291.86     27.39 o   0.59862
  22  17   0       14.93       30.23     12.28 o   0.61877
   6 -18   0      131.26      187.02     21.72 o   0.61885
  -5  18   0      143.53      104.85     13.10 o   0.60009
  -4  18   0        0.47        7.43     10.62 o   0.58221
  -3  18   0        5.26        3.92     11.56 o   0.56530
  -2  18   0      308.49      184.27     21.64 o   0.54943
  -1  18   0       13.00       20.87     14.65 o   0.53472
   0  18   0     1261.70     1271.58     58.06 o   0.52124
   1  18   0      413.46      332.00     30.05 o   0.50911
   2  18   0      235.43      185.25     23.93 o   0.49842
   3  18   0       62.36       46.28     23.61 o   0.48927
   4  18   0     1077.85     1185.39     81.23 o   0.48174
   5  18   0     4481.84     4456.00    118.01 o   0.47590
   6  18   0      302.29      289.66     26.90 o   0.47183
   7  18   0      216.17      190.04     21.92 o   0.46957
   8  18   0      435.16      433.49     26.07 o   0.46914
   9  18   0     1074.63     1072.20     41.33 o   0.47055
  10  18   0       82.51       30.28     10.28 o   0.47378
  11  18   0     1218.76     1306.46     57.70 o   0.47880
  12  18   0       27.17       10.09     13.58 o   0.48555
  13  18   0        1.43       22.00     14.35 o   0.49396
  14  18   0      617.73      463.05     33.06 o   0.50395
  15  18   0      628.56      663.92     37.03 o   0.51542
  16  18   0       53.21       69.70     15.02 o   0.52828
  17  18   0       77.28       52.87     13.98 o   0.54243
  18  18   0      433.88      350.42     35.89 o   0.55777
  19  18   0        3.46        0.00     18.89 o   0.57420
  20  18   0        3.64        9.45     14.17 o   0.59165
  21  18   0       74.04       96.34     17.00 o   0.61000
  -4  19   0        5.74       25.50      9.45 o   0.61071
  -3  19   0       26.83       18.37      9.67 o   0.59398
  -2  19   0       18.86       40.42     12.64 o   0.57826
  -1  19   0       67.30       79.13     15.18 o   0.56364
   0  19   0      137.37      158.21     20.04 o   0.55020
   1  19   0       76.97       92.61     18.96 o   0.53803
   2  19   0      459.67      384.43     44.39 o   0.52723
   3  19   0      570.38      449.60     48.17 o   0.51786
   4  19   0     1268.78     1055.04     72.73 o   0.51003
   5  19   0        4.44        7.68     12.73 o   0.50378
   6  19   0      384.08      319.84     26.32 o   0.49920
   7  19   0       17.62       13.61     13.31 o   0.49631
   8  19   0        6.83       34.19     12.23 o   0.49516
   9  19   0      735.59      749.84     40.30 o   0.49574
  10  19   0       31.60       48.16     13.58 o   0.49807
  11  19   0      421.06      431.65     42.50 o   0.50211
  12  19   0      451.90      384.43     41.56 o   0.50782
  13  19   0       76.25      101.07     24.56 o   0.51515
  14  19   0      202.73      130.35     25.50 o   0.52402
  15  19   0      506.54      513.52     31.01 o   0.53437
  16  19   0      726.23      636.67     34.04 o   0.54610
  17  19   0      971.74      884.08     38.74 o   0.55914
  18  19   0       54.52       70.84     19.84 o   0.57338
  19  19   0      112.73      119.01     20.78 o   0.58876
  20  19   0        0.19        0.94     12.28 o   0.60516
  21  19   0      177.25      135.07     16.06 o   0.62253
  -2  20   0      368.14      360.81     28.34 o   0.60711
  -1  20   0        4.83        0.00     13.22 o   0.59257
   0  20   0      994.05      910.53     55.73 o   0.57916
   1  20   0      199.26      276.75     33.06 o   0.56696
   2  20   0        2.10       21.72     17.00 o   0.55605
   3  20   0        6.16        8.50     16.06 o   0.54650
   4  20   0        3.07        1.89     18.89 o   0.53839
   5  20   0      597.85      559.16     50.06 o   0.53178
   6  20   0       65.36       38.26     11.56 o   0.52673
   7  20   0      308.85      309.90     25.55 o   0.52329
   8  20   0        6.03        0.00     11.00 o   0.52148
   9  20   0        0.29        2.00     11.00 o   0.52133
  10  20   0        9.04        4.25     10.02 o   0.52283
  11  20   0      322.75      270.14     33.06 o   0.52598
  12  20   0      136.72       51.00     17.95 o   0.53073
  13  20   0      384.04      417.48     39.67 o   0.53706
  14  20   0       26.56       32.11     17.00 o   0.54489
  15  20   0       17.13       41.09     12.69 o   0.55418
  16  20   0     2204.91     2128.03     63.44 o   0.56485
  17  20   0      605.40      664.01     31.39 o   0.57682
  18  20   0      448.77      458.10     34.95 o   0.59001
  19  20   0       13.25        8.50     11.33 o   0.60434
  20  20   0       93.18       61.39     13.22 o   0.61974
  -1  21   0       67.10       38.73     11.33 o   0.62150
   0  21   0       14.96        0.00     12.28 o   0.60812
   1  21   0       65.41       64.23     17.00 o   0.59589
   2  21   0      410.01      389.15     35.89 o   0.58488
   3  21   0      125.61      153.01     25.50 o   0.57517
   4  21   0      266.45      251.25     31.17 o   0.56681
   5  21   0      658.27      620.56     49.12 o   0.55987
   6  21   0       33.49       34.00     20.78 o   0.55441
   7  21   0        8.15        7.75      9.07 o   0.55047
   8  21   0       23.58       19.36     10.69 o   0.54808
   9  21   0       62.07       51.12     11.30 o   0.54725
  10  21   0      186.48      217.69     19.63 o   0.54801
  11  21   0      360.90      479.82     39.67 o   0.55033
  12  21   0      118.95       84.06     20.78 o   0.55421
  13  21   0        8.06        6.61     13.22 o   0.55961
  14  21   0       19.07       37.15     11.67 o   0.56648
  15  21   0      316.38      246.52     20.04 o   0.57477
  16  21   0      101.13      184.69     17.33 o   0.58443
  17  21   0       13.36       19.84     13.22 o   0.59538
  18  21   0       33.33       32.11     15.11 o   0.60756
  19  21   0      332.36      310.75     23.61 o   0.62089
   1  22   0       80.48       68.01     13.22 o   0.62482
   2  22   0      319.65      390.09     30.23 o   0.61372
   3  22   0      540.79      476.99     35.89 o   0.60386
   4  22   0        3.08        0.00     13.22 o   0.59528
   5  22   0       15.33       14.17     13.22 o   0.58805
   6  22   0      288.45      268.25     30.23 o   0.58222
   7  22   0      272.82      382.54     35.89 o   0.57782
   8  22   0       53.67       47.63      9.28 o   0.57490
   9  22   0        0.31        2.92      8.17 o   0.57347
  10  22   0      288.71      360.37     21.92 o   0.57354
  11  22   0       47.95       85.95     17.00 o   0.57512
  12  22   0      112.64      113.34     17.95 o   0.57819
  13  22   0       37.58       27.39     13.22 o   0.58272
  14  22   0       61.11       34.48     10.02 o   0.58870
  15  22   0        6.59        3.15      7.93 o   0.59606
  16  22   0       19.91       35.89     14.17 o   0.60476
  17  22   0      220.46      205.91     21.72 o   0.61475
  18  22   0       56.11       71.78     12.28 o   0.62596
   4  23   0      411.11      455.27     30.23 o   0.62380
   5  23   0       26.20       59.51     15.11 o   0.61630
   6  23   0      185.15      165.29     21.72 o   0.61013
   7  23   0        5.20       35.89     14.17 o   0.60532
   8  23   0      191.47      138.85     19.84 o   0.60192
   9  23   0      113.51       91.62     16.06 o   0.59993
  10  23   0       24.87       14.17      7.56 o   0.59938
  11  23   0       21.39       45.34     11.33 o   0.60027
  12  23   0       80.53       64.23     12.28 o   0.60260
  13  23   0       87.84       98.15     11.30 o   0.60634
  14  23   0      650.61      672.98     26.05 o   0.61148
  15  23   0      328.79      357.98     26.45 o   0.61797
  16  23   0        5.30       14.17     10.39 o   0.62578
  15  23  -1     1131.42     1292.12     51.95 o   0.62089
  14  23  -1       31.38       19.97      7.26 o   0.61444
  13  23  -1      164.01      140.98     13.01 o   0.60935
  12  23  -1        5.40        0.00      8.50 o   0.60563
  11  23  -1       57.10       59.51     12.28 o   0.60333
  10  23  -1      475.02      499.66     29.28 o   0.60246
   9  23  -1      180.56      205.91     18.89 o   0.60302
   8  23  -1      263.75      294.69     24.56 o   0.60501
   7  23  -1      310.53      381.59     29.28 o   0.60841
   6  23  -1       89.61      102.95     17.95 o   0.61320
   5  23  -1       42.58       50.06     14.17 o   0.61936
  17  22  -1       35.78       50.06     12.28 o   0.61754
  16  22  -1       79.80      103.06     11.97 o   0.60761
  15  22  -1       33.41       68.91     11.67 o   0.59896
  14  22  -1        0.42        2.80      8.61 o   0.59165
  13  22  -1      145.81      107.68     18.89 o   0.58572
  12  22  -1       61.11       57.62     16.06 o   0.58122
  11  22  -1       54.09      104.84     18.89 o   0.57818
  10  22  -1      114.24      154.90     21.72 o   0.57662
   9  22  -1      112.56      177.10     16.03 o   0.57656
   8  22  -1        9.52       24.45      8.72 o   0.57800
   7  22  -1       57.73       52.89     17.95 o   0.58092
   6  22  -1      307.66      323.97     33.06 o   0.58531
   5  22  -1      251.34      309.81     31.17 o   0.59113
   4  22  -1       11.83        0.00     17.00 o   0.59833
   3  22  -1      546.86      434.49     34.00 o   0.60688
   2  22  -1      219.66      234.24     23.61 o   0.61671
   1  22  -1       19.87        0.00      9.45 o   0.62776
  19  21  -1       97.56       86.90     14.17 o   0.62351
  18  21  -1       99.00      169.07     19.84 o   0.61025
  17  21  -1        4.41       19.84      9.35 o   0.59814
  16  21  -1      766.86      826.02     33.72 o   0.58725
  15  21  -1      289.82      283.57     20.97 o   0.57765
  14  21  -1      220.56      196.95     18.36 o   0.56941
  13  21  -1      134.56      140.74     22.67 o   0.56259
  12  21  -1        4.38       17.00     14.17 o   0.55724
  11  21  -1      139.95      149.24     23.61 o   0.55339
  10  21  -1      162.19      133.93     15.99 o   0.55110
   9  21  -1        9.89        4.81      9.00 o   0.55036
   8  21  -1      214.68      168.33     17.88 o   0.55119
   7  21  -1        2.29       20.78     10.69 o   0.55359
   6  21  -1      230.85      193.63     29.28 o   0.55752
   5  21  -1      181.55      164.35     27.39 o   0.56297
   4  21  -1       80.12       93.51     21.72 o   0.56988
   3  21  -1      312.45      319.25     34.00 o   0.57820
   2  21  -1      142.02      147.35     24.56 o   0.58788
   1  21  -1        5.26       31.17     17.00 o   0.59885
   0  21  -1       84.96       31.17     13.22 o   0.61103
  -1  21  -1      155.35      123.73     16.06 o   0.62436
  20  20  -1      118.37      154.90     17.00 o   0.62223
  19  20  -1      167.34      157.74     19.84 o   0.60691
  18  20  -1       74.86       92.56     19.84 o   0.59265
  17  20  -1       77.32       81.86     13.68 o   0.57953
  16  20  -1      410.95      493.32     28.03 o   0.56763
  15  20  -1      369.88      312.54     23.70 o   0.55703
  14  20  -1     1119.33     1340.29     71.78 o   0.54781
  13  20  -1      253.54      259.75     32.11 o   0.54002
  12  20  -1      347.39      276.75     33.06 o   0.53375
  11  20  -1       49.17       68.01     19.84 o   0.52904
  10  20  -1       43.38       51.21     12.34 o   0.52593
   9  20  -1       56.18       22.35     11.56 o   0.52445
   8  20  -1        0.31        1.90     10.83 o   0.52461
   7  20  -1      232.05      282.42     23.65 o   0.52642
   6  20  -1        6.79        8.64     10.44 o   0.52986
   5  20  -1      699.74      775.46     59.51 o   0.53489
   4  20  -1      305.06      374.98     40.61 o   0.54148
   3  20  -1        0.04        8.50     17.00 o   0.54956
   2  20  -1      926.50      962.48     64.23 o   0.55907
   1  20  -1      715.87      709.34     51.95 o   0.56994
   0  20  -1      848.55      776.41     51.00 o   0.58209
  -1  20  -1       93.49      156.79     22.67 o   0.59544
  -2  20  -1       17.18       25.50     11.33 o   0.60992
  21  19  -1      231.40      312.64     21.72 o   0.62487
  20  19  -1        2.55       14.17     11.33 o   0.60759
  19  19  -1       44.11       34.00     15.11 o   0.59126
  18  19  -1      489.45      484.55     38.73 o   0.57597
  17  19  -1        0.02        0.36     10.44 o   0.56180
  16  19  -1     1237.38     1350.70     50.40 o   0.54884
  15  19  -1      567.63      455.27     29.39 o   0.53718
  14  19  -1      143.69      100.12     22.67 o   0.52691
  13  19  -1     1142.82     1186.91     52.35 o   0.51809
  12  19  -1     1231.42     1227.75     53.90 o   0.51082
  11  19  -1      190.59       86.67     15.87 o   0.50516
  10  19  -1      582.90      552.48     28.33 o   0.50117
   9  19  -1        6.87       12.52     11.67 o   0.49887
   8  19  -1      278.80      350.86     27.84 o   0.49830
   7  19  -1      448.58      407.65     30.34 o   0.49946
   6  19  -1     1785.96     1746.89     64.32 o   0.50235
   5  19  -1      607.14      572.79     34.83 o   0.50692
   4  19  -1     2957.43     2801.49    127.51 o   0.51314
   3  19  -1        8.69        4.72     17.95 o   0.52095
   2  19  -1      102.50       96.34     27.39 o   0.53027
   1  19  -1      403.29      423.15     44.39 o   0.54103
   0 -19   1      479.64      465.86     30.70 o   0.55315
   1 -19   1      302.81      375.85     27.04 o   0.56653
   2 -19   1        0.63       20.67     11.00 o   0.58109
   3 -19   1      206.15      206.70     17.02 o   0.59675
  -4  19  -1       68.86       28.34     10.39 o   0.61341
  21  18  -1       40.30       38.73     13.22 o   0.61227
  20  18  -1      175.93      201.19     24.56 o   0.59400
  19  18  -1       45.51       21.72     16.06 o   0.57664
  18  18  -1      484.55      507.43     28.70 o   0.56029
  17  18  -1        2.49       20.46     11.56 o   0.54503
  16  18  -1      818.76      812.83     39.74 o   0.53097
  15  18  -1        5.92        0.00      9.86 o   0.51819
  14  18  -1     1017.83      927.38     46.24 o   0.50680
  13  18  -1       19.74       39.17     14.07 o   0.49688
  12  18  -1       45.84       92.01     17.70 o   0.48854
  11  18  -1      920.16      842.44     45.85 o   0.48185
  10  18  -1      313.60      160.54     22.44 o   0.47688
   9  18  -1     1293.96     1197.60     44.11 o   0.47368
   8  18  -1      139.00      155.96     17.35 o   0.47230
   7  18  -1      115.28      122.28     15.41 o   0.47274
   6  18  -1       40.27       28.35     12.91 o   0.47500
   5  18  -1      225.68      225.74     24.71 o   0.47906
   4  18  -1     4075.49     3802.00    105.97 o   0.48488
   3  18  -1        0.43        0.00     17.95 o   0.49238
   2  18  -1     2039.98     1712.44     97.29 o   0.50149
  -1 -18   1       61.77       75.47     16.27 o   0.51213
   0 -18   1      125.34       96.65     20.58 o   0.52421
   1 -18   1      688.94      750.78     43.27 o   0.53762
   2 -18   1        1.03       20.19     13.84 o   0.55227
   3 -18   1        5.37        2.76     11.56 o   0.56807
   4 -18   1       66.22       67.16     12.91 o   0.58492
   5 -18   1       41.70       43.11     10.13 o   0.60273
  22  17  -1        0.18        0.00     10.39 o   0.62087
  21  17  -1       70.33       68.01     15.11 o   0.60080
  20  17  -1        0.77        0.00     15.11 o   0.58153
  19  17  -1       55.26       50.06     18.89 o   0.56313
  18  17  -1        8.59        6.31     11.30 o   0.54570
  17  17  -1        1.67        0.61     10.65 o   0.52932
  16  17  -1       29.19       30.90     10.37 o   0.51411
  15  17  -1      138.85       94.49     14.16 o   0.50016
  14  17  -1     1172.07      898.57     46.52 o   0.48758
  13  17  -1      767.36      804.13     44.38 o   0.47649
  12  17  -1       21.45       19.37     12.64 o   0.46699
  11  17  -1       27.31       19.52     11.97 o   0.45918
  10  17  -1     1733.42     1215.38     56.00 o   0.45314
   9  17  -1     1514.27     1559.88     51.42 o   0.44895
   8  17  -1        0.21       12.02     10.25 o   0.44666
   7  17  -1     1099.56     1042.39     41.56 o   0.44629
   6  17  -1     3427.50     2901.09     74.45 o   0.44786
   5  17  -1      200.06      225.52     20.48 o   0.45135
   4  17  -1      195.60      258.95     25.14 o   0.45670
  -3 -17   1     3917.02     3058.13     78.06 o   0.46385
  -2 -17   1       19.55       33.92     19.71 o   0.47273
  -1 -17   1      741.51      882.51     49.09 o   0.48324
   0 -17   1      123.86      104.71     18.36 o   0.49527
   1 -17   1       34.73       10.65     14.26 o   0.50871
   2 -17   1        5.70       16.53     14.69 o   0.52347
   3 -17   1       17.15       19.93     12.71 o   0.53942
   4 -17   1      360.11      407.80     29.97 o   0.55647
   5 -17   1       42.87       34.55     12.34 o   0.57452
   6 -17   1      151.44      195.92     17.64 o   0.59347
   7 -17   1        9.92        0.00     12.28 o   0.61325
  22  16  -1      465.53      442.04     29.28 o   0.61155
  21  16  -1        1.07        1.89     13.22 o   0.59054
  20  16  -1      278.66      297.53     32.11 o   0.57026
  19  16  -1       64.79       39.67     19.84 o   0.55082
  18  16  -1      286.39      326.68     24.99 o   0.53228
  17  16  -1      459.71      413.20     29.72 o   0.51476
  16  16  -1      770.17      668.55     28.31 o   0.49836
  15  16  -1      291.78      277.73     18.99 o   0.48319
  14  16  -1      389.20      432.50     27.50 o   0.46937
  13  16  -1      149.38      168.41     18.87 o   0.45702
  12  16  -1      128.99      151.33     18.60 o   0.44628
  11  16  -1     2771.81     2653.96     87.78 o   0.43725
  10  16  -1     1119.20     1061.39     52.04 o   0.43004
   9  16  -1       34.35       28.88     10.41 o   0.42475
   8  16  -1      535.29      461.65     27.08 o   0.42145
   7  16  -1       11.10        5.82      9.24 o   0.42018
   6  16  -1     2610.65     2618.09     69.12 o   0.42097
  -5 -16   1      253.19      125.84     13.64 o   0.42379
  -4 -16   1     3863.35     3574.77     87.12 o   0.42862
  -3 -16   1      169.38      106.32     14.69 o   0.43539
  -2 -16   1     6421.02     5974.07    154.37 o   0.44400
  -1 -16   1      654.99      519.96     30.81 o   0.45435
   0 -16   1      237.93      190.17     20.51 o   0.46633
   1 -16   1       35.26       38.88     13.05 o   0.47982
   2 -16   1        6.12       14.89     11.24 o   0.49468
   3 -16   1       72.41       45.81     16.03 o   0.51081
   4 -16   1       82.90       67.77     15.66 o   0.52808
   5 -16   1      156.28      100.26     17.21 o   0.54638
   6 -16   1      525.32      596.96     34.04 o   0.56562
   7 -16   1      174.95      144.93     16.56 o   0.58571
   8 -16   1        0.80       15.11     15.11 o   0.60655
  22  15  -1        3.54        0.00     13.22 o   0.60347
  21  15  -1       22.99       24.56     16.06 o   0.58153
  20  15  -1       74.98       65.17     19.84 o   0.56027
  19  15  -1      276.79      272.03     34.00 o   0.53977
  18  15  -1       17.70       36.58     14.65 o   0.52013
  17  15  -1      321.38      338.42     20.04 o   0.50145
  16  15  -1      543.96      483.97     24.30 o   0.48383
  15  15  -1     1791.82     1678.27     46.39 o   0.46739
  14  15  -1      852.34      827.49     37.89 o   0.45227
  13  15  -1     1034.13      889.21     39.37 o   0.43861
  12  15  -1      968.32      884.05     39.21 o   0.42653
 -11 -15   1        0.29       20.58     10.11 o   0.41618
 -10 -15   1       67.97       85.02     12.95 o   0.40769
  -9 -15   1      562.26      608.39     28.36 o   0.40118
  -8 -15   1     2357.45     2345.20     57.75 o   0.39675
  -7 -15   1      919.25      887.20     33.59 o   0.39446
  -6 -15   1      559.49      504.15     22.28 o   0.39436
  -5 -15   1      531.62      413.97     20.75 o   0.39644
  -4 -15   1     8181.16     7871.70    113.93 o   0.40068
  -3 -15   1       40.47       11.51      9.46 o   0.40699
  -2 -15   1     1480.05     1502.16     63.57 o   0.41530
  -1 -15   1      705.07      616.86     41.01 o   0.42548
   0 -15   1      270.60      201.19     24.71 o   0.43740
   1 -15   1      109.69      117.19     20.00 o   0.45093
   2 -15   1     1440.20     1299.09     63.11 o   0.46592
   3 -15   1      251.71      181.82     24.71 o   0.48223
   4 -15   1       65.34       40.61     18.89 o   0.49975
   5 -15   1       17.44       31.18     15.01 o   0.51834
   6 -15   1       65.32       27.55     13.80 o   0.53789
   7 -15   1       57.45       75.64     15.66 o   0.55831
   8 -15   1       70.01       86.90     20.78 o   0.57950
   9 -15   1      177.79      205.91     28.34 o   0.60138
  10 -15   1       24.14       21.72     12.28 o   0.62388
  22  14  -1        0.29        0.00     12.28 o   0.59669
  21  14  -1      640.53      521.31     27.71 o   0.57384
  20  14  -1       36.57       44.99     12.64 o   0.55162
  19  14  -1      130.10      108.45     14.52 o   0.53009
  18  14  -1     1009.32      833.73     31.22 o   0.50935
  17  14  -1        0.74        9.50      8.88 o   0.48949
  16  14  -1      166.33      157.34     13.68 o   0.47064
  15  14  -1     2702.35     2481.87     52.61 o   0.45290
  14  14  -1      743.60      563.31     26.54 o   0.43643
 -13 -14   1      164.48      171.95     15.78 o   0.42137
 -12 -14   1      171.79      169.16     16.26 o   0.40788
 -11 -14   1     1074.16      926.51     35.86 o   0.39611
 -10 -14   1      973.70      824.53     32.58 o   0.38622
  -9 -14   1      212.96      151.47     16.93 o   0.37836
  -8 -14   1        5.34       28.34     23.61 o   0.37266
  -7 -14   1     1741.39     1365.80    100.12 o   0.36923
  -6 -14   1      675.20      583.72     63.28 o   0.36811
  -5 -14   1        4.51        0.00     20.78 o   0.36934
  -4 -14   1        4.23        7.56     18.89 o   0.37288
  -3 -14   1      639.50      776.80     47.33 o   0.37868
  -2 -14   1     1367.58     1205.18     60.89 o   0.38664
  -1 -14   1       72.10       65.94     12.13 o   0.39662
   0 -14   1      832.37      729.51     32.95 o   0.40847
   1 -14   1      685.96      708.15     37.21 o   0.42205
   2 -14   1      154.52      130.24     20.88 o   0.43718
   3 -14   1     1748.09     1627.90     70.80 o   0.45371
   4 -14   1        0.26       12.28     14.15 o   0.47150
   5 -14   1      168.12      158.20     23.70 o   0.49040
   6 -14   1       85.63       32.86     15.19 o   0.51030
   7 -14   1       47.41       28.95     13.98 o   0.53108
   8 -14   1      368.52      297.76     24.73 o   0.55264
   9 -14   1       32.22       65.17     22.67 o   0.57490
  10 -14   1       78.06       86.90     20.78 o   0.59778
  11 -14   1       60.21       66.12     17.00 o   0.62120
  22  13  -1        8.64        5.13      8.17 o   0.59125
  21  13  -1       43.13       59.23     12.64 o   0.56753
  20  13  -1        2.24        0.88      9.99 o   0.54437
  19  13  -1        1.65       13.41      8.84 o   0.52183
  18  13  -1      447.20      533.03     25.44 o   0.50000
  17  13  -1      268.63      284.14     16.42 o   0.47899
  16  13  -1      199.35      150.52     14.65 o   0.45889
  15  13  -1        2.08       18.51      8.65 o   0.43985
 -14 -13   1      764.58      992.38     32.39 o   0.42199
 -13 -13   1      209.39      175.99     13.96 o   0.40548
  12  13  -1       10.77        1.96      9.73 o   0.39049
 -11 -13   1      664.18      726.06     30.13 o   0.37719
 -10 -13   1      112.53       68.01     28.34 o   0.36578
  -9 -13   1     1097.38     1038.04     86.90 o   0.35644
  -8 -13   1       35.62       45.34     21.72 o   0.34932
  -7 -13   1     2973.96     3300.20    161.52 o   0.34457
  -6 -13   1       75.58       34.00     20.78 o   0.34229
  -5 -13   1     2578.84     2897.83    146.40 o   0.34253
  -4 -13   1     2592.19     2156.37    122.79 o   0.34528
  -3 -13   1      752.81      555.67     40.48 o   0.35048
  -2 -13   1      162.91      122.51     21.70 o   0.35803
  -1 -13   1      563.41      648.89     46.07 o   0.36777
   0 -13   1      510.88      490.19     31.36 o   0.37955
   1 -13   1      480.00      505.81     26.93 o   0.39318
   2 -13   1      737.03      511.05     28.08 o   0.40847
   3 -13   1     1259.96     1049.01     55.10 o   0.42525
   4 -13   1     1384.62     1148.68     58.41 o   0.44334
   5 -13   1       91.87       85.06     19.91 o   0.46259
   6 -13   1       91.97       54.88     16.54 o   0.48287
   7 -13   1       19.68        4.72     23.61 o   0.50404
   8 -13   1      218.89      178.07     21.67 o   0.52601
   9 -13   1       50.25      104.84     29.28 o   0.54867
  10 -13   1       36.66        6.61     17.95 o   0.57194
  11 -13   1      136.20      119.01     23.61 o   0.59576
  12 -13   1        3.80        1.89     12.28 o   0.62006
  22  12  -1       35.35       39.67     16.06 o   0.58719
  21  12  -1       54.18       27.85      9.79 o   0.56264
  20  12  -1      124.04      153.76     13.44 o   0.53858
  19  12  -1      161.91      177.61     13.55 o   0.51507
  18  12  -1      114.04      119.94     11.96 o   0.49219
  17  12  -1       60.21       42.66      8.63 o   0.47004
  16  12  -1      186.57      216.86     14.53 o   0.44872
  15  12  -1     1785.75     2001.59     42.01 o   0.42835
 -14 -12   1      267.14      311.58     15.40 o   0.40909
 -13 -12   1      512.69      359.76     17.87 o   0.39109
 -12 -12   1     1130.73      850.40     41.93 o   0.37453
 -11 -12   1     2605.13     2771.26    148.29 o   0.35962
 -10 -12   1      140.83      154.90     36.84 o   0.34656
  -9 -12   1        0.79       18.89     20.78 o   0.33558
  -8 -12   1     1686.28     2013.75    119.96 o   0.32688
  -7 -12   1      151.98       78.40     26.45 o   0.32064
  -6 -12   1     6165.19     5670.98    221.02 o   0.31702
  -5 -12   1      382.69      311.70     45.34 o   0.31611
  -4 -12   1      589.94      600.72     61.39 o   0.31792
  -3 -12   1     2150.03     1802.85     70.73 o   0.32241
  -2 -12   1     1779.97     1093.11     55.07 o   0.32947
  -1 -12   1      153.10      147.75     23.26 o   0.33895
   0 -12   1     5765.30     5684.20    220.08 o   0.35063
   1 -12   1     1501.97     1332.91     64.99 o   0.36432
   2 -12   1      121.90      126.34     18.16 o   0.37980
   3 -12   1      298.76      286.81     30.38 o   0.39685
   4 -12   1       69.07      113.34     21.37 o   0.41529
   5 -12   1        8.33        0.00     15.11 o   0.43493
   6 -12   1      377.91      285.25     38.73 o   0.45562
   7 -12   1      711.81      579.94     54.78 o   0.47723
   8 -12   1       26.48        2.82     13.58 o   0.49963
   9 -12   1       18.70        0.00     12.71 o   0.52273
  10 -12   1       16.67       22.13     13.16 o   0.54643
  11 -12   1       11.28        4.71     11.12 o   0.57066
  12 -12   1      258.50      299.66     21.92 o   0.59535
  13 -12   1       29.79       14.17     12.28 o   0.62046
  22  11  -1      487.75      530.83     41.56 o   0.58454
  21  11  -1      466.60      474.96     20.59 o   0.55921
  20  11  -1      135.95      156.22     12.33 o   0.53430
  19  11  -1        2.41        8.09      7.86 o   0.50986
  18  11  -1        1.59        6.09      8.54 o   0.48598
  17  11  -1      194.30      156.18     15.03 o   0.46273
  16  11  -1      198.57      234.82     14.82 o   0.44021
  15  11  -1      450.77      389.05     18.30 o   0.41855
  14  11  -1       25.80       60.62      8.79 o   0.39788
 -13 -11   1       69.34       17.67     10.73 o   0.37837
 -12 -11   1        1.94        6.88     15.37 o   0.36020
 -11 -11   1      209.77      135.53     23.35 o   0.34359
 -10 -11   1     4824.37     5423.50    149.18 o   0.32877
  -9 -11   1     1345.99     1247.10     59.30 o   0.31600
  -8 -11   1      449.65      559.16     60.45 o   0.30553
  -7 -11   1      600.26      665.90     65.17 o   0.29761
  -6 -11   1     1262.27     1227.89     86.90 o   0.29244
  -5 -11   1     1396.59     1380.91     91.62 o   0.29017
  -4 -11   1      224.94      182.54     22.01 o   0.29087
  -3 -11   1     1925.58     1932.71     70.85 o   0.29451
  -2 -11   1       12.73       14.92     11.30 o   0.30100
  -1 -11   1      142.90       51.23     16.79 o   0.31014
   0 -11   1     4412.06     4088.87    120.44 o   0.32172
   1 -11   1     1355.67     1447.03     97.29 o   0.33549
   2 -11   1      567.58      402.30     34.83 o   0.35118
   3 -11   1     1466.30     1312.53     64.32 o   0.36855
   4 -11   1      133.64       54.71     15.72 o   0.38737
   5 -11   1        4.29       16.89     13.60 o   0.40745
   6 -11   1      249.37      200.24     32.11 o   0.42860
   7 -11   1     4117.23     4156.01    115.21 o   0.45068
   8 -11   1       65.86       52.96     13.80 o   0.47355
   9 -11   1       56.88       42.50     19.84 o   0.49711
  10 -11   1      199.95      217.39     25.35 o   0.52127
  11 -11   1      132.21      130.35     19.03 o   0.54593
  12 -11   1      298.17      208.32     22.31 o   0.57105
  13 -11   1       31.92       58.88     12.64 o   0.59656
  14 -11   1        3.30        3.78     10.39 o   0.62241
  22  10  -1        4.34        1.89     13.22 o   0.58332
  21  10  -1      134.61      148.35     14.70 o   0.55727
  20  10  -1      226.45      255.40     17.06 o   0.53157
  19  10  -1       61.88       68.66     10.14 o   0.50627
  18  10  -1      941.76      796.77     27.65 o   0.48143
  17  10  -1       49.23       14.44      8.39 o   0.45714
  16  10  -1     1362.58     1244.89     31.56 o   0.43348
  15  10  -1       29.39       45.27      7.49 o   0.41056
  14  10  -1      633.46      587.45     19.54 o   0.38851
 -13 -10   1      317.37      221.18     28.38 o   0.36749
 -12 -10   1        3.11       23.79     14.45 o   0.34769
 -11 -10   1      605.53      484.03     39.74 o   0.32933
 -10 -10   1     2309.32     2584.84     93.48 o   0.31266
  -9 -10   1     6891.26     6927.84    170.42 o   0.29795
  -8 -10   1      633.05      699.89     41.93 o   0.28553
  -7 -10   1    13957.47    15524.22    303.62 o   0.27569
  -6 -10   1     1647.04     1419.63     89.73 o   0.26873
  -5 -10   1     2194.66     1915.51    106.73 o   0.26486
  -4 -10   1     1180.68      960.31     44.46 o   0.26422
  -3 -10   1     5633.56     5887.85    140.54 o   0.26684
  -2 -10   1      141.02      233.85     23.79 o   0.27262
  -1 -10   1     3598.05     3162.97     96.17 o   0.28137
   0 -10   1    10073.44    10533.40    226.69 o   0.29282
   1 -10   1      718.59      749.01     66.12 o   0.30667
   2 -10   1       59.23       12.99     13.01 o   0.32261
   3 -10   1       62.37       85.35     17.02 o   0.34035
   4 -10   1      632.02      573.72     41.01 o   0.35962
   5 -10   1      439.97      329.37     30.84 o   0.38018
   6 -10   1      466.13      491.29     29.66 o   0.40185
   7 -10   1       49.51       94.47     16.66 o   0.42445
   8 -10   1      334.09      243.99     24.60 o   0.44783
   9 -10   1     1234.35     1112.66     76.51 o   0.47189
  10 -10   1        9.04       15.11     19.84 o   0.49652
  11 -10   1      213.61      165.29     30.23 o   0.52165
  12 -10   1      399.80      334.35     29.58 o   0.54720
  13 -10   1        2.60        9.97     11.97 o   0.57312
  14 -10   1      377.42      313.36     22.68 o   0.59936
  22   9  -1       10.34       13.52      8.24 o   0.58353
  21   9  -1      335.80      405.33     23.07 o   0.55682
  20   9  -1      245.48      228.24     16.34 o   0.53040
  19   9  -1       85.25      116.72     13.63 o   0.50431
  18   9  -1      431.06      255.95     15.32 o   0.47860
  17   9  -1      261.63      284.09     17.52 o   0.45333
  16   9  -1      833.68      743.17     27.00 o   0.42860
  15   9  -1     3945.65     3672.59     56.34 o   0.40449
  14   9  -1      168.89      161.70     13.61 o   0.38112
 -13  -9   1        2.58       26.71     15.19 o   0.35863
 -12  -9   1     2996.66     2894.71    103.96 o   0.33722
 -11  -9   1      966.65      999.39     55.74 o   0.31708
 -10  -9   1      186.41      226.28     26.32 o   0.29848
  -9  -9   1        0.77       22.62     13.84 o   0.28173
  -8  -9   1     7301.80     7423.30    172.60 o   0.26718
  -7  -9   1      804.17      949.19     45.98 o   0.25519
  -6  -9   1     4376.26     4372.46    110.54 o   0.24614
  -5  -9   1     4608.79     5080.94    117.37 o   0.24037
  -4  -9   1     2880.71     2954.00     81.17 o   0.23811
  -3  -9   1     1230.21     1380.90     53.07 o   0.23947
  -2  -9   1     9272.05     9661.11    201.62 o   0.24438
  -1  -9   1       15.17      170.96     21.37 o   0.25264
   0  -9   1     1849.12     1997.31     70.76 o   0.26393
   1  -9   1    23629.09    25564.25    468.97 o   0.27789
   2  -9   1      749.80     1069.53     51.63 o   0.29413
   3  -9   1      643.44      601.25     39.13 o   0.31229
   4  -9   1       20.52       75.59     16.95 o   0.33207
   5  -9   1     1142.07      851.97     80.29 o   0.35319
   6  -9   1      200.01      166.24     37.78 o   0.37543
   7  -9   1       66.63       29.13     11.48 o   0.39859
   8  -9   1     1114.43     1150.44     75.56 o   0.42253
   9  -9   1      700.17      571.44     53.84 o   0.44712
  10  -9   1     1549.72     1428.13     87.84 o   0.47226
  11  -9   1      519.39      400.48     47.23 o   0.49786
  12  -9   1      549.78      526.11     51.95 o   0.52387
  13  -9   1       20.57       25.66     14.07 o   0.55021
  14  -9   1       23.19       22.38     12.48 o   0.57685
  15  -9   1       43.08       66.02     12.48 o   0.60375
  22   8  -1      694.49      789.88     28.63 o   0.58518
  21   8  -1        1.38        0.00      9.27 o   0.55788
  20   8  -1      151.76      130.14     15.54 o   0.53082
  19   8  -1      219.13      168.02     13.72 o   0.50401
  18   8  -1      561.14      425.36     20.97 o   0.47750
  17   8  -1      259.83      166.73     14.06 o   0.45136
  16   8  -1     5008.51     4503.87     83.67 o   0.42564
  15   8  -1     1682.72     1209.12     32.34 o   0.40042
  14   8  -1      770.67      562.47     26.97 o   0.37581
 -13  -8   1     1870.49     1714.05     77.26 o   0.35194
 -12  -8   1      239.39      162.98     23.93 o   0.32896
 -11  -8   1       20.64        0.00     14.49 o   0.30708
 -10  -8   1      733.19      683.70     44.07 o   0.28655
  -9  -8   1     4129.16     4628.24    125.83 o   0.26767
  -8  -8   1     1666.69     1808.44     68.26 o   0.25083
  -7  -8   1     1100.49     1185.38     50.83 o   0.23645
  -6  -8   1    14874.72    15252.66    290.20 o   0.22502
  -5  -8   1     2701.90     2340.67     68.50 o   0.21698
  -4  -8   1     4935.03     5089.66    102.18 o   0.21275
  -3  -8   1      684.76      818.42     37.38 o   0.21253
  -2  -8   1     1780.80     2355.94     71.01 o   0.21634
  -1  -8   1    14696.67    14766.32    280.85 o   0.22397
   0  -8   1     6258.61     5499.94    101.13 o   0.23506
   1  -8   1      113.43      114.51     13.89 o   0.24914
   2  -8   1      105.13      125.86     17.82 o   0.26574
   3  -8   1      202.19      186.68     17.18 o   0.28442
   4  -8   1      553.39      593.23     30.61 o   0.30479
   5  -8   1      376.53      275.43     22.19 o   0.32654
   6  -8   1      395.72      546.28     41.71 o   0.34941
   7  -8   1      281.62      335.31     51.00 o   0.37319
   8  -8   1      367.22      414.34     28.22 o   0.39772
   9  -8   1     1631.12     1231.67     79.34 o   0.42288
  10  -8   1     1343.62     1118.33     76.51 o   0.44855
  11  -8   1     1803.89     1701.10     99.18 o   0.47465
  12  -8   1      941.56     1080.55     76.51 o   0.50112
  13  -8   1       72.91       58.56     23.61 o   0.52790
  14  -8   1      559.63      603.82     37.73 o   0.55494
  15  -8   1      166.39      163.14     19.33 o   0.58221
  16  -8   1      715.46      831.04     33.31 o   0.60968
  22   7  -1       93.45       88.14     11.10 o   0.58825
  21   7  -1      212.47      221.39     17.77 o   0.56044
  20   7  -1       54.88       55.40     11.53 o   0.53281
  19   7  -1       84.59       36.24      9.17 o   0.50537
  18   7  -1       77.58      140.76     13.61 o   0.47817
  17   7  -1     2098.22     1681.45     47.27 o   0.45124
  16   7  -1      681.81      598.29     27.10 o   0.42464
  15   7  -1     1020.37     1043.15     29.73 o   0.39843
  14   7  -1      231.18      211.58     47.23 o   0.37269
  13   7  -1       26.97        2.83     21.72 o   0.34754
 -12  -7   1      358.57      355.13     34.16 o   0.32310
 -11  -7   1      152.75      134.27     22.01 o   0.29956
 -10  -7   1     1635.42     1313.59     60.73 o   0.27714
  -9  -7   1     8438.23     7422.62    173.63 o   0.25613
  -8  -7   1      217.24      201.32     25.04 o   0.23691
  -7  -7   1     9369.98    10979.50    223.24 o   0.21995
  -6  -7   1      293.93      227.47     22.19 o   0.20581
  -5  -7   1      284.94      205.77     19.06 o   0.19510
  -4  -7   1    10164.45     9217.13    142.64 o   0.18842
  -3  -7   1      885.19      803.18     24.46 o   0.18618
  -2  -7   1      332.76      278.24     21.51 o   0.18856
  -1  -7   1    12510.66    14240.07    266.15 o   0.19539
   0  -7   1     4282.88     5652.30    128.54 o   0.20621
   1  -7   1     3136.32     1523.08     42.74 o   0.22046
   2  -7   1     2132.95     2177.84     69.39 o   0.23750
   3  -7   1      516.86      697.43     30.36 o   0.25678
   4  -7   1     2782.32     3035.12     73.76 o   0.27784
   5  -7   1      733.05      929.59     38.99 o   0.30031
   6  -7   1     2347.08     2910.69    100.50 o   0.32388
   7  -7   1      934.76      925.93     55.74 o   0.34835
   8  -7   1     1052.07     1104.70     48.63 o   0.37352
   9  -7   1     1619.15     1271.92     39.89 o   0.39927
  10  -7   1      575.17      526.56     32.26 o   0.42549
  11  -7   1     1770.18     1451.62     67.06 o   0.45211
  12  -7   1       41.49       70.05     14.93 o   0.47904
  13  -7   1     1265.82     1189.66     52.04 o   0.50626
  14  -7   1      327.59      276.75     39.67 o   0.53370
  15  -7   1      135.09      119.48     19.37 o   0.56134
  16  -7   1       24.82       23.54     10.34 o   0.58915
  17  -7   1       49.78       51.00     15.11 o   0.61711
  22   6  -1        0.64       17.95     13.22 o   0.59272
  21   6  -1       69.51       33.40      9.92 o   0.56447
  20   6  -1       10.81        6.57      8.92 o   0.53636
  19   6  -1      143.22       43.73     10.56 o   0.50838
  18   6  -1       21.78       18.97      9.50 o   0.48058
  17   6  -1       63.46       41.80     10.10 o   0.45297
  16   6  -1     1977.88     1804.88     48.39 o   0.42561
  15   6  -1      146.83      146.72     12.96 o   0.39853
  14   6  -1     2058.24     1853.17    129.40 o   0.37181
  13   6  -1      143.34      159.63     38.73 o   0.34552
 -12  -6   1       92.16       60.61     16.56 o   0.31977
 -11  -6   1      537.85      359.35     32.14 o   0.29470
 -10  -6   1     3735.20     3347.49    102.54 o   0.27051
  -9  -6   1     7014.86     8279.85    186.25 o   0.24745
  -8  -6   1     1730.96     1128.55     50.04 o   0.22586
  -7  -6   1     1198.15     1692.31     60.44 o   0.20621
  -6  -6   1      329.75      448.88     28.03 o   0.18910
  -5  -6   1     2424.60     1015.37     40.20 o   0.17528
  -4  -6   1      490.11      543.15     18.61 o   0.16558
  -3  -6   1    80005.05    81329.35   1079.60 o   0.16075
  -2  -6   1     9276.69     8127.79    125.14 o   0.16121
  -1  -6   1     3421.31     2806.26     73.46 o   0.16693
   0  -6   1     1292.33     1178.75     44.41 o   0.17740
   1  -6   1     1462.22      647.38     33.01 o   0.19185
   2  -6   1     1321.51     1063.56     43.44 o   0.20945
   3  -6   1     2706.72     2629.21     62.04 o   0.22947
   4  -6   1     8330.97     7350.74    132.24 o   0.25135
   5  -6   1     2376.20     2211.57     60.84 o   0.27463
   6  -6   1      150.78      194.12     18.89 o   0.29899
   7  -6   1      129.17      187.08     27.04 o   0.32418
   8  -6   1        2.75       17.80     15.43 o   0.35004
   9  -6   1      483.01      414.11     21.55 o   0.37641
  10  -6   1     8302.83     8224.80    112.11 o   0.40320
  11  -6   1       13.08       35.56     10.98 o   0.43033
  12  -6   1        4.06       11.44     11.03 o   0.45774
  13  -6   1     1707.65     1461.80     67.73 o   0.48538
  14  -6   1       86.48       63.89     15.68 o   0.51322
  15  -6   1       52.66       46.28     19.84 o   0.54122
  16  -6   1       25.26       25.03     12.02 o   0.56936
  17  -6   1        2.37        1.05      9.75 o   0.59762
  22   5  -1      185.15      183.24     21.72 o   0.59856
  21   5  -1       10.22        8.67      7.47 o   0.56995
  20   5  -1      516.43      488.46     23.74 o   0.54143
  19   5  -1       30.51       21.31     10.23 o   0.51301
  18   5  -1      365.95      324.33     21.23 o   0.48471
  17   5  -1        7.19        8.34      8.68 o   0.45654
  16   5  -1      130.29       93.94     12.90 o   0.42854
  15   5  -1     1061.72      855.76     29.53 o   0.40073
  14   5  -1       22.77        1.89     22.67 o   0.37317
  13   5  -1      143.52      139.79     37.78 o   0.34592
  12   5  -1     2266.11     1470.64    105.79 o   0.31904
 -11  -5   1        3.63       15.69     12.57 o   0.29264
 -10  -5   1      534.95      577.27     37.91 o   0.26688
  -9  -5   1     1410.25      927.42     46.62 o   0.24194
  -8  -5   1     1175.98     1772.95     64.02 o   0.21812
  -7  -5   1    10604.87    13216.81    254.79 o   0.19581
  -6  -5   1       88.17      110.51     15.02 o   0.17560
  -5  -5   1     2630.59     3171.45     79.76 o   0.15830
  -4  -5   1     1626.77      651.18     28.51 o   0.14495
  -3  -5   1     5820.16     5265.45     84.96 o   0.13672
  -2  -5   1     2194.19     1578.74     33.98 o   0.13453
  -1  -5   1       52.41       81.29      5.17 o   0.13869
   0  -5   1     5564.68     5623.28    118.19 o   0.14865
   1  -5   1      980.22     1166.01     41.93 o   0.16337
   2  -5   1     1232.04     1046.54     62.34 o   0.18168
   3  -5   1    13574.72    14288.82    217.20 o   0.20262
   4  -5   1     1145.84     1114.04     36.94 o   0.22545
   5  -5   1     5636.56     4700.50     95.65 o   0.24967
   6  -5   1     2286.17     1843.52     55.43 o   0.27489
   7  -5   1      233.94      315.68     31.31 o   0.30087
   8  -5   1       44.63       44.49     16.27 o   0.32743
   9  -5   1     3491.05     3529.48    120.13 o   0.35444
  10  -5   1      965.96      638.95     26.82 o   0.38180
  11  -5   1      143.01       55.95      9.89 o   0.40944
  12  -5   1      408.41      479.52     25.05 o   0.43731
  13  -5   1     1238.09     1078.23     38.33 o   0.46537
  14  -5   1      312.72      217.54     20.99 o   0.49358
  15  -5   1       59.47       86.94     16.95 o   0.52192
  16  -5   1      125.95      137.89     18.14 o   0.55038
  17  -5   1       34.87       20.43     10.83 o   0.57893
  18  -5   1      248.84      234.24     27.39 o   0.60755
  21   4  -1      152.41      113.95     13.26 o   0.57683
  20   4  -1        0.71        4.42      8.03 o   0.54800
  19   4  -1       84.65       96.96     12.88 o   0.51922
  18   4  -1      589.05      544.16     26.84 o   0.49051
  17   4  -1      502.10      500.38     25.55 o   0.46190
  16   4  -1      507.02      525.75     22.90 o   0.43339
  15   4  -1      210.30      269.57     17.03 o   0.40500
  14   4  -1     1658.77     1255.60     48.82 o   0.37677
  13   4  -1     1058.84     1064.49     92.56 o   0.34873
  12   4  -1      754.93      713.12     71.78 o   0.32093
 -11  -4   1     1902.94     2418.74     83.93 o   0.29344
 -10  -4   1     4476.47     4247.84    116.32 o   0.26636
  -9  -4   1      343.88      672.03     38.19 o   0.23983
  -8  -4   1    20349.06    19730.26    363.61 o   0.21404
  -7  -4   1     3382.74     3579.56     93.02 o   0.18931
  -6  -4   1     1486.95      965.18     39.34 o   0.16611
  -5  -4   1     3272.87     4997.08    109.19 o   0.14517
  -4  -4   1    78519.96    80408.08   1307.10 o   0.12760
  -3  -4   1    25669.76    26225.04    441.03 o   0.11498
  -2  -4   1    16227.13    23204.98    316.17 o   0.10902
  -1  -4   1    35252.23    36227.99    490.23 o   0.11081
   0  -4   1    98621.20   102081.18   1643.65 o   0.11999
   1  -4   1      508.69      507.68     24.47 o   0.13508
   2  -4   1     4984.45     4639.55    149.24 o   0.15435
   3  -4   1      244.08      225.73     14.57 o   0.17644
   4  -4   1       13.76       44.12      9.38 o   0.20041
   5  -4   1     3633.87     3059.51     55.18 o   0.22566
   6  -4   1       67.59      183.11     22.01 o   0.25182
   7  -4   1       42.99       21.72     13.58 o   0.27862
   8  -4   1     2389.98     1992.44     80.68 o   0.30590
   9  -4   1      864.91      798.76     52.27 o   0.33354
  10  -4   1      690.44      595.49     46.69 o   0.36145
  11  -4   1      915.69      599.41     23.06 o   0.38958
  12  -4   1      418.13      223.34     16.07 o   0.41789
  13  -4   1      888.59      649.46     29.27 o   0.44634
  14  -4   1        0.84        0.00     10.36 o   0.47490
  15  -4   1       85.17      122.15     16.63 o   0.50356
  16  -4   1      201.84      170.88     17.83 o   0.53230
  17  -4   1      308.32      319.47     24.96 o   0.56110
  18  -4   1        9.07       36.84     18.89 o   0.58997
  21   3  -1       33.85       40.31     11.67 o   0.58507
  20   3  -1      126.15       91.11     11.29 o   0.55599
  19   3  -1      246.44      227.87     17.65 o   0.52695
  18   3  -1      284.52      242.79     16.59 o   0.49794
  17   3  -1       42.39       26.36      8.62 o   0.46899
  16   3  -1     1941.17     2206.76     49.50 o   0.44009
  15   3  -1       21.22       18.79      8.25 o   0.41126
  14   3  -1      428.46      591.82     23.69 o   0.38252
  13   3  -1      257.79      327.75     54.78 o   0.35389
  12   3  -1     3005.42     2483.18    139.79 o   0.32540
  11   3  -1       26.37       47.23     26.45 o   0.29707
  10   3  -1     5731.43     5325.91    147.24 o   0.26898
  -9  -3   1     6644.28     6618.14    126.43 o   0.24120
  -8  -3   1     1057.36     1239.12     30.33 o   0.21385
  -7  -3   1     1425.54      500.43     16.71 o   0.18712
  -6  -3   1     8524.01     5838.73     83.25 o   0.16133
  -5  -3   1      455.90      678.17     39.67 o   0.13698
  -4  -3   1     3621.33     6770.73    132.22 o   0.11503
  -3  -3   1    12338.34     9739.25    175.62 o   0.09709
  -2  -3   1    51512.05    45832.12    608.82 o   0.08572
  -1  -3   1      276.92       99.70      6.26 o   0.08366
   1  -3   1     1028.27     1321.61     38.29 o   0.10716
   2  -3   1     2033.18     2485.07     91.62 o   0.12775
   3  -3   1     9856.50    10612.05    156.78 o   0.15127
   4  -3   1     2355.39     2821.22     50.08 o   0.17656
   5  -3   1       20.95       72.08      6.85 o   0.20295
   6  -3   1     4568.49     5064.80     83.84 o   0.23008
   7  -3   1     8365.55     8327.61    153.97 o   0.25770
   8  -3   1        6.26       13.02     13.16 o   0.28568
   9  -3   1      130.37      115.33     21.51 o   0.31392
  10  -3   1     2229.36     2488.30     95.63 o   0.34235
  11  -3   1      211.19      288.56     33.98 o   0.37093
  12  -3   1        1.10        8.42      7.72 o   0.39963
  13  -3   1     1041.50      920.61     30.23 o   0.42842
  14  -3   1       19.31       23.26      9.07 o   0.45729
  15  -3   1        2.29        1.07     10.26 o   0.48623
  16  -3   1      179.58      283.85     22.64 o   0.51521
  17  -3   1       31.93        7.07     10.64 o   0.54424
  18  -3   1        2.35        4.63     10.44 o   0.57330
  19  -3   1      158.95      123.73     20.78 o   0.60240
  21   2  -1        0.20        8.50     13.22 o   0.59460
  20   2  -1      230.36      258.61     23.35 o   0.56536
  19   2  -1      312.14      282.82     16.15 o   0.53613
  18   2  -1       47.01       45.05      9.32 o   0.50692
  17   2  -1        9.20        8.76      8.78 o   0.47773
  16   2  -1     1321.50     1114.86     33.98 o   0.44857
  15   2  -1      424.88      513.32     21.27 o   0.41944
  14   2  -1     1240.13     1235.92     31.61 o   0.39035
  13   2  -1      341.99      351.37     53.84 o   0.36131
  12   2  -1     2963.42     2372.67    136.01 o   0.33234
  11   2  -1     2044.38     1600.88     73.46 o   0.30344
  10   2  -1      531.57      275.53     30.38 o   0.27465
   9   2  -1      275.68      381.83     21.88 o   0.24600
   8   2  -1      872.58      841.55     30.81 o   0.21755
   7   2  -1     2817.27     2102.45     49.83 o   0.18939
   6   2  -1     8291.94     5453.00     94.04 o   0.16167
   5   2  -1      461.39      544.05     24.56 o   0.13466
   4   2  -1     3819.62     5662.40    105.08 o   0.10889
  -2  -2   1     3400.62     1702.05     57.62 o   0.06700
  -1  -2   1    35508.61    35187.48    466.25 o   0.05829
   0  -2   1    13604.46    12565.97    214.55 o   0.06351
   1  -2   1      662.77      307.31     16.54 o   0.07999
   2  -2   1    16655.48    13189.05    184.47 o   0.10242
   4  -2   1    10841.47    10905.05    125.49 o   0.15446
   5  -2   1      565.42      338.44     12.20 o   0.18203
   6  -2   1      709.63      738.50     19.23 o   0.21009
   7  -2   1        0.90       26.76      7.37 o   0.23848
   8  -2   1      732.96      479.31     28.13 o   0.26708
   9  -2   1      606.20      714.91     36.22 o   0.29584
  10  -2   1      942.96     1134.31     59.16 o   0.32471
  11  -2   1      165.39      173.99     26.32 o   0.35367
  12  -2   1      323.14      325.28     17.91 o   0.38269
  13  -2   1     3371.57     3177.89     57.12 o   0.41177
  14  -2   1        1.06        1.51      8.54 o   0.44089
  15  -2   1       27.41        6.45      7.74 o   0.47004
  16  -2   1       94.10      157.33     18.53 o   0.49922
  17  -2   1      904.58      787.24     35.42 o   0.52842
  18  -2   1      127.51      120.70     15.49 o   0.55765
  19  -2   1        5.35        9.54     10.21 o   0.58689
  21   1  -1      180.32      176.63     21.72 o   0.60537
  20   1  -1      408.02      390.39     26.99 o   0.57603
  19   1  -1       22.59        7.73     10.06 o   0.54669
  18   1  -1      722.55      695.21     25.90 o   0.51736
  17   1  -1        7.28        6.95      8.68 o   0.48804
  16   1  -1      120.22      103.75     12.35 o   0.45872
  15   1  -1     1026.86     1176.20     34.50 o   0.42942
  14   1  -1      498.85      455.65     19.42 o   0.40013
  13   1  -1      136.89      181.35     40.61 o   0.37085
  12   1  -1      534.67      479.82     59.51 o   0.34160
  11   1  -1      585.09      463.46     39.63 o   0.31237
  10   1  -1      188.38      202.96     18.61 o   0.28318
   9   1  -1     4561.71     4522.41     96.20 o   0.25403
   8   1  -1     1386.18     1659.71     48.22 o   0.22494
   7   1  -1      772.88     1075.53     35.44 o   0.19595
   6   1  -1     1150.82     1446.34     39.06 o   0.16710
   5   1  -1     3693.46     2058.42     53.74 o   0.13848
   4   1  -1     6617.98     6377.49    164.35 o   0.11027
   3   1  -1     1051.44     1179.72     39.67 o   0.08288
  -2  -1   1    12338.30     4979.45     87.51 o   0.05751
  -1  -1   1     3111.75    10879.13    268.25 o   0.03838
   0  -1   1     3426.15     4696.73     90.55 o   0.03697
   1  -1   1     5118.58     4058.92     76.10 o   0.05467
   2  -1   1     9127.60    12898.28    179.02 o   0.07962
   3  -1   1     6107.54    10044.04    124.83 o   0.10685
   4  -1   1     1837.86     1261.96     29.41 o   0.13499
   5  -1   1     1677.53     1776.56     30.35 o   0.16357
   6  -1   1     1713.11     1849.41     32.82 o   0.19240
   7  -1   1     1112.70      846.64     25.62 o   0.22138
   8  -1   1     1168.98      768.01     34.28 o   0.25045
   9  -1   1     4743.16     3500.75     85.97 o   0.27959
  10  -1   1     1141.10      800.45     39.68 o   0.30878
  11  -1   1      919.02      908.81     56.36 o   0.33800
  12  -1   1     1145.30     1233.56    101.07 o   0.36726
  13  -1   1      240.43      135.71     11.39 o   0.39653
  14  -1   1      537.60      372.44     19.12 o   0.42582
  15  -1   1      500.69      318.83     18.49 o   0.45512
  16  -1   1      395.42      213.06     15.42 o   0.48443
  17  -1   1      117.65       80.91     14.46 o   0.51376
  18  -1   1        1.57        4.19     10.48 o   0.54309
  19  -1   1       74.30       79.41     11.97 o   0.57242
  20  -1   1       41.02       23.61     13.22 o   0.60177
  20   0  -1      286.57      331.53     33.06 o   0.58793
  19   0  -1      283.20      176.84     17.26 o   0.55856
  18   0  -1      223.94      221.55     17.10 o   0.52918
  17   0  -1       52.02       43.24     10.36 o   0.49981
  16   0  -1       10.33        0.00     10.00 o   0.47044
  15   0  -1      147.04      159.61     13.96 o   0.44107
  14   0  -1      562.55      354.07     17.40 o   0.41171
  13   0  -1      369.53      225.33     14.81 o   0.38235
  12   0  -1       23.82       54.78     23.61 o   0.35300
  11   0  -1      657.21      700.39     49.09 o   0.32365
  10   0  -1      333.12      444.01     27.65 o   0.29432
   9   0  -1       12.84        5.14      9.54 o   0.26499
   8   0  -1     9674.92    10882.36    182.55 o   0.23569
   7   0  -1       22.98       18.03      9.30 o   0.20641
   6   0  -1     6715.82     9312.45    151.22 o   0.17717
   5   0  -1     1207.59     2398.76     62.99 o   0.14799
   4   0  -1    14059.08    14880.27    261.10 o   0.11891
   3   0  -1      481.84      486.43     27.39 o   0.09004
   2   0  -1    54777.36    86564.59   1964.63 o   0.06166
   1   0  -1   215982.61   671341.19  15123.87 o   0.03501
   1   0   1   106896.73   356158.22   5923.99 o   0.03545
   2   0   1     1672.27     3482.63     66.39 o   0.06216
   4   0   1      340.33      492.72     13.35 o   0.11943
   5   0   1     1805.87     1815.36     32.55 o   0.14851
   6   0   1    10596.42    10052.39    135.29 o   0.17769
   7   0   1     3546.95     3310.96     59.35 o   0.20693
   8   0   1     7162.74     7294.65    133.31 o   0.23621
   9   0   1     3035.95     2663.83     69.93 o   0.26552
  10   0   1      280.04      572.80     31.83 o   0.29484
  11   0   1      640.16      795.35     52.27 o   0.32418
  12   0   1      181.61      123.27     24.37 o   0.35352
  13   0   1       13.68        6.03      6.99 o   0.38288
  14   0   1        5.64       28.52      8.27 o   0.41223
  15   0   1      276.53      283.26     17.47 o   0.44160
  16   0   1      201.81      227.16     15.84 o   0.47097
  17   0   1      223.65      193.06     17.05 o   0.50034
  18   0   1      145.28      192.16     18.73 o   0.52971
  19   0   1      154.91       83.58     12.88 o   0.55908
  20   0   1      640.73      592.69     28.72 o   0.58846
  20  -1  -1      261.78      269.19     25.50 o   0.60100
  19  -1  -1      139.07      121.32     17.02 o   0.57165
  18  -1  -1        4.01        3.35     10.69 o   0.54229
  17  -1  -1      356.47      489.63     24.87 o   0.51295
  16  -1  -1       35.75       10.59      9.76 o   0.48361
  15  -1  -1      674.44      533.41     26.29 o   0.45428
  14  -1  -1        7.09       23.66      9.69 o   0.42495
  13  -1  -1      379.52      213.50     14.62 o   0.39564
  12  -1  -1      717.04      604.50     67.06 o   0.36634
  11  -1  -1      252.48      159.30     19.29 o   0.33705
  10  -1  -1     2259.19     2367.61     70.71 o   0.30779
   9  -1  -1      523.29      596.86     31.89 o   0.27855
   8  -1  -1     1529.74     1601.52     51.03 o   0.24935
   7  -1  -1     8811.69    11134.00    183.92 o   0.22020
   6  -1  -1     7073.95     7819.19    133.92 o   0.19113
   5  -1  -1      816.42     1050.99     23.90 o   0.16217
   4  -1  -1    16309.84    17151.20    226.45 o   0.13340
   3  -1  -1    14584.54    13693.03    192.40 o   0.10498
   2  -1  -1       81.58       18.25      5.58 o   0.07730
   1  -1  -1     1413.41      123.63      5.97 o   0.05153
   0   1   1      702.77    13123.77    244.30 o   0.03263
   1   1   1     1101.77      516.66     42.50 o   0.03467
   2   1   1       96.53       27.39      7.56 o   0.05538
   3   1   1    27535.07    25407.93    416.72 o   0.08161
   4   1   1       41.20      152.19     10.21 o   0.10946
   5   1   1     7361.07     8142.50    144.40 o   0.13795
   6   1   1       70.48       21.25      5.80 o   0.16676
   7   1   1        7.21       15.71      5.59 o   0.19574
   8   1   1     3057.25     3475.35     76.19 o   0.22482
   9   1   1     4675.87     5156.14    139.92 o   0.25398
  10   1   1     3129.50     3268.84    106.86 o   0.28319
  11   1   1       14.74       53.57     18.56 o   0.31243
  12   1   1     1137.28      981.95     59.77 o   0.34170
  13   1   1      205.62      246.04     31.31 o   0.37099
  14   1   1       32.66       51.07      8.77 o   0.40029
  15   1   1     2628.06     2698.13     55.48 o   0.42961
  16   1   1      124.21      109.14     12.03 o   0.45893
  17   1   1      291.18      251.27     18.61 o   0.48827
  18   1   1       80.05       68.37     11.24 o   0.51761
  19   1   1      664.34      508.18     27.58 o   0.54695
  20   1   1      410.47      414.30     21.72 o   0.57630
  19  -2  -1      178.06      247.87     20.84 o   0.58587
  18  -2  -1       56.09       30.29     12.34 o   0.55661
  17  -2  -1      135.52      115.08     15.80 o   0.52735
  16  -2  -1      619.39      616.14     32.88 o   0.49812
  15  -2  -1        3.35       12.59      9.46 o   0.46890
  14  -2  -1      262.67      128.15     12.68 o   0.43971
  13  -2  -1     1426.65     1046.30     31.49 o   0.41054
  12  -2  -1        6.78       13.49      8.69 o   0.38141
  11  -2  -1     1033.83     1047.10     48.11 o   0.35233
  10  -2  -1      614.83      387.90     27.82 o   0.32330
   9  -2  -1      355.68      377.33     26.45 o   0.29434
   8  -2  -1      188.43      345.94     24.33 o   0.26548
   7  -2  -1     6709.42     7534.42    137.56 o   0.23675
   6  -2  -1        1.50       43.47      6.32 o   0.20820
   5  -2  -1     3550.11     4323.43     61.36 o   0.17993
   4  -2  -1     6365.75     6086.84     82.27 o   0.15209
   3  -2  -1    23006.27    19550.92    234.53 o   0.12495
   2  -2  -1    43705.94    44159.24    590.84 o   0.09912
   1  -2  -1     2518.22     2463.78     35.89 o   0.07591
   0  -2  -1      492.48      345.29     10.65 o   0.05856
  -1  -2  -1     4381.25     5394.41     99.47 o   0.05314
   2   2   1    15505.60    14867.26    251.03 o   0.06283
   3   2   1     3076.57     4069.07     82.42 o   0.08245
   4   2   1     4562.98     4977.82    101.10 o   0.10666
   5   2   1     1586.34     2992.28     99.18 o   0.13298
   6   2   1     5162.74     2659.00     47.06 o   0.16037
   7   2   1     1617.35     1948.64     40.09 o   0.18836
   8   2   1      421.79      258.95     24.37 o   0.21673
   9   2   1      760.26      657.87     41.41 o   0.24534
  10   2   1       74.80       14.64     14.03 o   0.27411
  11   2   1     3118.03     3124.05    107.43 o   0.30300
  12   2   1      392.90      364.60     36.70 o   0.33199
  13   2   1      382.47      310.86     35.32 o   0.36103
  14   2   1     3258.18     3179.90     53.50 o   0.39013
  15   2   1       95.25      111.36     11.33 o   0.41927
  16   2   1     2096.24     2107.47     48.70 o   0.44845
  17   2   1       54.96       47.04      9.34 o   0.47765
  18   2   1       88.77       86.04     10.68 o   0.50687
  19   2   1       22.70        7.08     12.91 o   0.53611
  20   2   1       24.71       14.36      8.70 o   0.56537
  21   2   1        5.86       36.84     17.95 o   0.59464
  19  -3  -1       65.13       68.95     14.17 o   0.60116
  18  -3  -1        0.32        0.00     10.62 o   0.57203
  17  -3  -1       12.55       10.03     12.91 o   0.54292
  16  -3  -1      117.54      118.30     16.92 o   0.51385
  15  -3  -1       31.80       10.22     11.21 o   0.48481
  14  -3  -1       52.33       19.63      9.60 o   0.45583
  13  -3  -1     4555.57     4746.88     79.31 o   0.42689
  12  -3  -1       82.59      112.88     12.55 o   0.39803
  11  -3  -1     1123.73      952.94     58.59 o   0.36925
  10  -3  -1       76.70       78.74     18.61 o   0.34057
   9  -3  -1     4625.69     3935.83     96.79 o   0.31202
   8  -3  -1     1638.93     1384.97     49.84 o   0.28365
   7  -3  -1     6892.43     8880.13    158.62 o   0.25552
   6  -3  -1      498.41      478.25     18.65 o   0.22769
   5  -3  -1     2086.37     2311.25     45.55 o   0.20032
   4  -3  -1     1207.36      609.48     14.25 o   0.17361
   3  -3  -1     1414.97     1519.78     36.86 o   0.14793
   2  -3  -1     2359.99     2845.55     44.68 o   0.12390
   1  -3  -1    19349.00    19404.99    231.18 o   0.10270
   0  -3  -1     3502.52     4118.05     65.31 o   0.08644
  -1  -3  -1     2901.10     3596.08     73.39 o   0.07825
   2   3   1     5870.94     6466.40     96.02 o   0.08065
   3   3   1      657.40      655.02     14.31 o   0.09280
   4   3   1    12270.66    11206.89    283.36 o   0.11157
   5   3   1     3982.91     6352.93    182.29 o   0.13421
   6   3   1     1644.17     2169.12     63.76 o   0.15908
   7   3   1    14115.96    13498.54    259.77 o   0.18527
   8   3   1        4.53       28.84     13.01 o   0.21231
   9   3   1     9022.32    10170.60    219.62 o   0.23990
  10   3   1     3171.85     2907.76     97.04 o   0.26787
  11   3   1     2277.57     1842.78     77.75 o   0.29612
  12   3   1      637.85      571.90     34.39 o   0.32457
  13   3   1     2151.45     1854.36     86.09 o   0.35318
  14   3   1     2446.19     2044.22     42.00 o   0.38191
  15   3   1        3.22       14.86      8.63 o   0.41073
  16   3   1     1786.73     2157.42     48.86 o   0.43962
  17   3   1      231.66      132.75     13.07 o   0.46858
  18   3   1       40.29       30.86      9.48 o   0.49759
  19   3   1       23.18       30.67      8.87 o   0.52664
  20   3   1       22.69       27.74      8.82 o   0.55573
  21   3   1      108.33      102.01     21.72 o   0.58485
  18  -4  -1       19.45       28.03     10.88 o   0.58847
  17  -4  -1      228.04      158.61     19.49 o   0.55956
  16  -4  -1       46.06       31.99     13.58 o   0.53069
  15  -4  -1       20.57       13.02     11.69 o   0.50189
  14  -4  -1      138.54      102.52     15.70 o   0.47317
  13  -4  -1       67.49       35.24     11.95 o   0.44453
  12  -4  -1        5.79        2.98      8.60 o   0.41600
  11  -4  -1       31.10       27.45      8.47 o   0.38759
  10  -4  -1       38.73       22.14     15.86 o   0.35935
   9  -4  -1     2136.27     2126.85     86.44 o   0.33130
   8  -4  -1     5861.73     5123.29    142.58 o   0.30351
   7  -4  -1       47.16       35.13     10.89 o   0.27605
   6  -4  -1      388.08      236.93     14.39 o   0.24903
   5  -4  -1     2627.09     2490.26     49.09 o   0.22262
   4  -4  -1     2022.53     1781.51     37.11 o   0.19705
   3  -4  -1     4951.61     4137.21     75.44 o   0.17271
   2  -4  -1      234.07       35.62      5.35 o   0.15018
   1  -4  -1      165.80      320.82      9.76 o   0.13042
   0  -4  -1    15118.95    15465.29    217.89 o   0.11485
  -1  -4  -1     4491.70     7111.89    135.15 o   0.10536
  -2  -4  -1      688.11      363.30     17.70 o   0.10363
   3   4   1     4427.06     4482.53     72.18 o   0.11002
   4   4   1    23008.18    24402.18    321.11 o   0.12328
   5   4   1     5992.26     6929.09    113.69 o   0.14149
   6   4   1     3092.76     2084.60     62.44 o   0.16300
   7   4   1    12971.68    12259.39    193.98 o   0.18668
   8   4   1        9.32       28.99     13.39 o   0.21179
   9   4   1     1190.82     1104.33     41.51 o   0.23788
  10   4   1     1302.52     1159.17     44.99 o   0.26467
  11   4   1      429.29      424.50     28.11 o   0.29196
  12   4   1       57.95      107.35     16.92 o   0.31962
  13   4   1       65.43      127.51     41.56 o   0.34757
  14   4   1     1195.36     1097.10     54.34 o   0.37574
  15   4   1       23.11        6.42      7.96 o   0.40408
  16   4   1        0.70       35.31      9.97 o   0.43256
  17   4   1     3360.68     3433.60     74.23 o   0.46116
  18   4   1      763.52      583.83     27.71 o   0.48985
  19   4   1       18.27       23.14      9.52 o   0.51862
  20   4   1       50.93       38.29      9.78 o   0.54746
  21   4   1        0.41       33.06     17.95 o   0.57635
  22   4   1      533.50      462.82     34.00 o   0.60529
  18  -5  -1       17.64        0.00     13.22 o   0.60585
  17  -5  -1       31.64       14.33      8.33 o   0.57716
  16  -5  -1        0.02        0.00      9.92 o   0.54855
  15  -5  -1        1.33       23.91     13.68 o   0.52003
  14  -5  -1     1075.82      948.51     40.96 o   0.49161
  13  -5  -1     3660.43     3556.39    104.16 o   0.46331
  12  -5  -1       78.75       44.71     12.72 o   0.43515
  11  -5  -1      284.79      234.33     16.30 o   0.40717
  10  -5  -1      180.62       81.25     12.16 o   0.37941
   9  -5  -1      761.21      829.63     53.61 o   0.35190
   8  -5  -1      936.34      635.91     45.05 o   0.32473
   7  -5  -1     1546.84     1870.39     76.13 o   0.29799
   6  -5  -1     2895.88     3319.89    102.13 o   0.27179
   5  -5  -1     4526.78     6080.15    112.78 o   0.24631
   4  -5  -1       60.99       48.39      6.81 o   0.22180
   3  -5  -1    31319.97    35224.91    489.11 o   0.19862
   2  -5  -1      173.18      182.02     15.27 o   0.17730
   1  -5  -1     4369.95     3036.49     59.22 o   0.15858
   0  -5  -1     4951.31     5214.34     86.32 o   0.14348
  -1  -5  -1    32445.87    28122.77    379.66 o   0.13324
  -2  -5  -1      328.55       23.12      8.72 o   0.12903
   3   5   1     2959.53     3190.74     57.07 o   0.13143
   4   5   1    17554.85    17416.08    247.12 o   0.14009
   5   5   1       97.62      190.47     17.61 o   0.15396
   6   5   1       19.41      123.79     16.66 o   0.17179
   7   5   1    10944.96    11323.08    181.83 o   0.19248
   8   5   1     2477.21     2165.43     57.98 o   0.21520
   9   5   1    17163.20    17287.60    270.84 o   0.23938
  10   5   1       36.99       80.03     14.81 o   0.26462
  11   5   1      403.71      659.66     35.29 o   0.29064
  12   5   1      576.03      496.64     39.07 o   0.31725
  13   5   1        1.49        0.00     26.45 o   0.34431
  14   5   1      142.36      137.90     43.45 o   0.37173
  15   5   1      835.08      650.66     25.94 o   0.39943
  16   5   1     1324.72     1555.32     40.09 o   0.42735
  17   5   1       40.89        7.12      8.69 o   0.45546
  18   5   1       55.78       22.86     10.32 o   0.48372
  19   5   1       81.43       49.88     10.52 o   0.51211
  20   5   1       35.28       23.97      9.61 o   0.54061
  21   5   1       46.52       61.39     20.78 o   0.56920
  22   5   1        0.54       13.22     13.22 o   0.59786
  17  -6  -1      104.04      113.34     22.67 o   0.59566
  16  -6  -1        1.34        8.95      8.87 o   0.56733
  15  -6  -1       68.08       52.07     14.51 o   0.53911
  14  -6  -1        2.28        4.37     14.07 o   0.51102
  13  -6  -1       39.55       33.01     15.02 o   0.48309
  12  -6  -1      884.07      695.41     35.01 o   0.45534
  11  -6  -1     1097.57      975.70     52.76 o   0.42782
  10  -6  -1     5956.11     5695.56     92.61 o   0.40056
   9  -6  -1      686.08      845.90     55.07 o   0.37362
   8  -6  -1      676.09      461.53     39.74 o   0.34708
   7  -6  -1        0.82        1.80     14.29 o   0.32104
   6  -6  -1      188.79      108.89     18.96 o   0.29563
   5  -6  -1      215.38      114.00     13.55 o   0.27102
   4  -6  -1     3646.21     4595.41     92.16 o   0.24746
   3  -6  -1     1009.47      529.90     32.14 o   0.22528
   2  -6  -1      143.23      190.57     14.62 o   0.20492
   1  -6  -1     8522.44     7368.74    121.59 o   0.18698
   0  -6  -1     1066.58      999.11     28.52 o   0.17222
  -1  -6  -1     4366.05     3583.19     63.18 o   0.16151
  -2  -6  -1    21003.57    26115.92    447.31 o   0.15569
   3   6   1   123724.16   121100.27   1584.55 o   0.15530
   4   6   1    23897.21    26188.57    363.80 o   0.16040
   5   6   1    13404.01    11163.57    163.59 o   0.17049
   6   6   1      184.21       66.80     13.60 o   0.18475
   7   6   1     1100.41      868.31     41.55 o   0.20230
   8   6   1     6173.57     6176.23    145.84 o   0.22236
   9   6   1     5898.74     6768.91    161.29 o   0.24433
  10   6   1    14527.29    13445.76    278.83 o   0.26772
  11   6   1      114.72       36.59     15.68 o   0.29219
  12   6   1     3126.86     2761.82     99.57 o   0.31751
  13   6   1       33.40       16.09     17.64 o   0.34347
  14   6   1     1711.16     1666.16    120.90 o   0.36995
  15   6   1     2218.19     2083.80     48.00 o   0.39684
  16   6   1     1338.80     1102.54     33.38 o   0.42406
  17   6   1      512.23      528.98     23.50 o   0.45155
  18   6   1      233.46      267.30     17.38 o   0.47927
  19   6   1        8.27        4.01      9.33 o   0.50718
  20   6   1        0.11       10.84      9.28 o   0.53524
  21   6   1       15.24       16.29     10.14 o   0.56344
  22   6   1        0.08        0.00     12.28 o   0.59176
  16  -7  -1        0.20        0.00     10.44 o   0.58693
  15  -7  -1       94.37       81.27     12.65 o   0.55904
  14  -7  -1       35.94       42.48     13.68 o   0.53131
  13  -7  -1        0.21        2.14     13.98 o   0.50376
  12  -7  -1      202.90      274.55     26.32 o   0.47644
  11  -7  -1      517.64      559.18     37.03 o   0.44938
  10  -7  -1        7.72       16.27     10.04 o   0.42263
   9  -7  -1      145.17      198.63     21.09 o   0.39626
   8  -7  -1       26.43       48.40     18.96 o   0.37034
   7  -7  -1     1193.96     1073.48     59.43 o   0.34498
   6  -7  -1     2033.43     1864.60     76.97 o   0.32031
   5  -7  -1      399.29      232.86     19.03 o   0.29650
   4  -7  -1     5689.36     5839.74    130.49 o   0.27378
   3  -7  -1     3223.28     3219.13     92.25 o   0.25245
   2  -7  -1     2522.83     1581.59     44.80 o   0.23287
   1  -7  -1     2054.24     1638.38     43.45 o   0.21553
   0  -7  -1     2159.93     1462.82     37.61 o   0.20102
  -1  -7  -1     8638.13     7924.48    124.60 o   0.18998
  -2  -7  -1     7668.17     5498.40    122.25 o   0.18304
  -3  -7  -1      299.25      329.43     21.98 o   0.18067
   4   7   1     9577.18    10316.68    157.59 o   0.18306
   5   7   1     8933.16     8670.19    136.35 o   0.19001
   6   7   1      909.21      648.42     34.25 o   0.20107
   7   7   1     4279.11     5000.83    123.66 o   0.21559
   8   7   1      384.67      457.93     32.93 o   0.23293
   9   7   1     5029.50     6582.14    160.23 o   0.25252
  10   7   1       20.02       25.50     16.35 o   0.27386
  11   7   1      361.78      317.09     32.14 o   0.29658
  12   7   1       43.12       42.22     17.02 o   0.32039
  13   7   1       53.31       99.64     22.54 o   0.34507
  14   7   1      350.45      390.09     58.56 o   0.37043
  15   7   1      262.24      187.93     14.50 o   0.39635
  16   7   1      317.32      259.64     18.56 o   0.42272
  17   7   1     1089.87     1003.42     32.12 o   0.44947
  18   7   1     1417.58     1364.70     37.95 o   0.47654
  19   7   1      289.48      203.18     15.27 o   0.50386
  20   7   1      744.51      641.32     31.54 o   0.53140
  21   7   1       12.09       24.30      9.45 o   0.55913
  22   7   1        2.43        0.00     13.22 o   0.58703
  16  -8  -1      608.59      557.27     34.95 o   0.60728
  15  -8  -1        1.88        0.00     11.30 o   0.57973
  14  -8  -1      134.80       52.70     11.24 o   0.55237
  13  -8  -1        0.87        0.00     12.73 o   0.52522
  12  -8  -1      600.44      595.42     37.62 o   0.49833
  11  -8  -1      670.86      938.55     47.75 o   0.47174
  10  -8  -1     2394.32     2658.18     85.81 o   0.44550
   9  -8  -1     1147.17     1162.50     60.10 o   0.41968
   8  -8  -1      799.16      501.36     37.88 o   0.39436
   7  -8  -1      209.92      136.01     33.06 o   0.36964
   6  -8  -1        2.05        8.09     13.80 o   0.34566
   5  -8  -1     1362.67     1321.83     62.52 o   0.32257
   4  -8  -1     1161.12     1009.09     38.82 o   0.30059
   3  -8  -1     3609.96     3446.00     99.52 o   0.27997
   2  -8  -1     2288.38     1813.68     51.13 o   0.26104
   1  -8  -1     3349.71     2843.51     86.73 o   0.24418
   0  -8  -1    15078.29    13441.93    262.04 o   0.22986
  -1  -8  -1    22279.87    19538.19    358.31 o   0.21858
  -2  -8  -1    14402.62    12568.15    243.20 o   0.21082
  -3  -8  -1     1670.05     1360.72     49.70 o   0.20699
  -4  -8  -1     8976.18     8096.66    165.79 o   0.20729
   5   8   1      485.04      254.89     14.65 o   0.21171
   6   8   1    12313.01    13865.23    267.10 o   0.22000
   7   8   1     4163.64     3531.32     98.30 o   0.23175
   8   8   1      469.25      398.34     31.59 o   0.24647
   9   8   1     2621.65     3219.92    100.02 o   0.26365
  10   8   1      371.03      177.39     24.02 o   0.28285
  11   8   1      879.69      814.57     50.42 o   0.30368
  12   8   1     6468.35     6490.29    173.55 o   0.32584
  13   8   1       55.51      213.69     29.97 o   0.34907
  14   8   1      496.09      401.75     39.66 o   0.37317
  15   8   1        0.71       24.84      8.00 o   0.39798
  16   8   1     4764.91     4307.89     82.95 o   0.42337
  17   8   1      243.01      252.72     16.81 o   0.44926
  18   8   1     1258.73     1118.07     34.17 o   0.47555
  19   8   1        1.04        5.22      8.44 o   0.50219
  20   8   1        7.86       15.73     11.40 o   0.52912
  21   8   1       17.04       35.68     11.25 o   0.55630
  22   8   1       93.16      123.73     20.78 o   0.58369
  23   8   1      493.32      404.26     26.45 o   0.61127
  15  -9  -1        0.94        0.00      9.28 o   0.60110
  14  -9  -1        7.32       19.45     11.56 o   0.57411
  13  -9  -1      245.82      326.22     21.64 o   0.54737
  12  -9  -1      863.08      920.55     38.11 o   0.52091
  11  -9  -1     1210.93     1093.27     50.93 o   0.49478
  10  -9  -1        0.97       21.81     14.65 o   0.46904
   9  -9  -1       10.34        3.25     13.58 o   0.44375
   8  -9  -1      277.13      235.29     27.42 o   0.41900
   7  -9  -1      250.08      229.92     26.51 o   0.39489
   6  -9  -1       39.90       24.56     21.72 o   0.37154
   5  -9  -1     4783.04     4249.46    193.63 o   0.34910
   4  -9  -1       23.47        0.00     12.22 o   0.32776
   3  -9  -1      694.22      587.92     37.79 o   0.30776
   2  -9  -1     1527.33     1692.60    102.95 o   0.28936
   1  -9  -1     2059.60     1336.41     57.96 o   0.27289
   0  -9  -1     2822.14     2619.19     83.05 o   0.25873
  -1  -9  -1     2801.68     3097.12     90.83 o   0.24726
  -2  -9  -1     1104.56     1799.43     63.65 o   0.23889
  -3  -9  -1     3760.47     3726.29     98.57 o   0.23392
  -4  -9  -1     4057.84     3481.03     91.87 o   0.23260
  -5  -9  -1     8250.62     9060.88    184.28 o   0.23497
   6   9   1     1196.42     1404.40     53.09 o   0.24094
   7   9   1    20253.49    22291.00    411.46 o   0.25023
   8   9   1      363.41      654.75     41.01 o   0.26251
   9   9   1     1627.89     1193.16     56.66 o   0.27737
  10   9   1     2347.81     2740.43     95.09 o   0.29442
  11   9   1       19.40       26.27     14.97 o   0.31331
  12   9   1      856.29      922.51     55.77 o   0.33372
  13   9   1       26.57       58.38     16.88 o   0.35539
  14   9   1     1155.32      917.41     31.48 o   0.37811
  15   9   1     1342.59     1200.84     28.99 o   0.40169
  16   9   1      889.35      962.21     30.86 o   0.42600
  17   9   1      207.09      153.02     12.53 o   0.45091
  18   9   1     1724.61     1675.32     46.59 o   0.47633
  19   9   1       38.92       48.65     11.90 o   0.50219
  20   9   1      101.13       95.25     11.96 o   0.52842
  21   9   1      164.14      157.13     16.06 o   0.55496
  22   9   1        1.07        3.83      9.75 o   0.58178
  23   9   1        3.16        0.94      8.50 o   0.60884
  14 -10  -1       79.57       46.10     12.23 o   0.59647
  13 -10  -1      230.49      177.09     21.70 o   0.57013
  12 -10  -1      155.24      213.45     18.02 o   0.54409
  11 -10  -1     1917.87     1860.88     73.11 o   0.51842
  10 -10  -1      455.81      453.94     33.06 o   0.49316
   9 -10  -1     2893.17     3061.67     92.50 o   0.46838
   8 -10  -1      181.25      123.73     28.34 o   0.44417
   7 -10  -1     2379.15     2350.57     69.42 o   0.42061
   6 -10  -1        2.56       28.65     12.48 o   0.39784
   5 -10  -1      935.85      847.25     81.23 o   0.37598
   4 -10  -1     1061.51      878.42     81.23 o   0.35522
   3 -10  -1      306.11      253.12     26.90 o   0.33574
   2 -10  -1      984.50      928.48     79.34 o   0.31780
   1 -10  -1      431.41      512.06     36.76 o   0.30165
   0 -10  -1      480.85      507.97     36.28 o   0.28762
  -1 -10  -1     1266.87     1008.62     49.67 o   0.27601
  -2 -10  -1     3322.54     3567.42    102.44 o   0.26714
  -3 -10  -1       28.31       87.16     15.87 o   0.26129
  -4 -10  -1      473.66      446.10     30.18 o   0.25868
  -5 -10  -1     4267.51     3984.20    101.43 o   0.25939
  -6 -10  -1      376.01      629.06     61.39 o   0.26340
  -7 -10  -1     1103.52     1176.89     85.95 o   0.27056
   8  10   1     1543.66     1504.85     62.80 o   0.28063
   9  10   1     9316.96    10203.13    226.53 o   0.29332
  10  10   1     1751.43     2058.62     81.86 o   0.30829
  11  10   1      288.43      328.20     34.56 o   0.32523
  12  10   1       14.17        2.83     16.03 o   0.34386
  13  10   1        3.74       10.88     15.87 o   0.36391
  14  10   1      132.45      110.56      9.53 o   0.38517
  15  10   1        7.98        7.23      7.49 o   0.40743
  16  10   1     1315.82     1019.01     34.86 o   0.43055
  17  10   1      768.76      714.76     26.42 o   0.45440
  18  10   1      875.15      862.82     29.00 o   0.47887
  19  10   1      287.57      319.76     20.20 o   0.50386
  20  10   1      314.03      273.20     18.08 o   0.52930
  21  10   1       23.21       25.12     10.11 o   0.55514
  22  10   1       13.33        8.39      9.07 o   0.58131
  14 -11  -1      195.12      152.07     18.89 o   0.61938
  13 -11  -1      691.61      769.79     51.95 o   0.59343
  12 -11  -1       24.37       28.91     14.35 o   0.56781
  11 -11  -1      117.86      152.20     20.36 o   0.54257
  10 -11  -1       88.55       62.30     12.26 o   0.51777
   9 -11  -1      386.02      433.50     26.73 o   0.49348
   8 -11  -1       18.42        0.00     19.84 o   0.46977
   7 -11  -1      570.64      636.42     39.07 o   0.44673
   6 -11  -1        3.07        0.00     12.01 o   0.42449
   5 -11  -1      839.65      668.31     45.13 o   0.40316
   4 -11  -1      411.68      274.64     29.70 o   0.38289
   3 -11  -1      263.95      255.22     28.59 o   0.36388
   2 -11  -1      219.44      148.74     22.18 o   0.34632
   1 -11  -1    16824.78    15636.75    464.71 o   0.33045
   0 -11  -1      432.02      329.12     31.31 o   0.31652
  -1 -11  -1     1572.15     1671.98     68.78 o   0.30479
  -2 -11  -1       81.81       89.02     17.69 o   0.29553
  -3 -11  -1      241.36      300.22     27.96 o   0.28898
  -4 -11  -1     3561.03     3703.91    104.46 o   0.28531
  -5 -11  -1      143.51       75.56     25.50 o   0.28466
  -6 -11  -1     6997.11     7134.06    252.19 o   0.28702
  -7 -11  -1       44.10       45.34     20.78 o   0.29234
  -8 -11  -1      111.16       75.56     30.23 o   0.30046
  -9 -11  -1     2194.09     2280.10    130.35 o   0.31115
  10  11   1     2729.50     2476.85     91.61 o   0.32416
  11  11   1       10.10       24.42     15.68 o   0.33922
  12  11   1       37.21       14.17     14.03 o   0.35608
  13  11   1      286.77      226.27     21.72 o   0.37449
  14  11   1      247.92      137.08     11.01 o   0.39423
  15  11   1      582.17      577.58     22.38 o   0.41512
  16  11   1     1710.14     1603.66     39.15 o   0.43699
  17  11   1     1351.86     1263.50     35.53 o   0.45969
  18  11   1      624.71      507.74     22.15 o   0.48312
  19  11   1      819.80      684.62     25.20 o   0.50717
  20  11   1      120.53      124.32     13.30 o   0.53176
  21  11   1        8.63        5.47      9.45 o   0.55682
  22  11   1      546.31      614.98     29.45 o   0.58228
  13 -12  -1        6.25       17.00     13.22 o   0.61720
  12 -12  -1      190.79      177.57     27.39 o   0.59199
  11 -12  -1      103.36      100.48     15.66 o   0.56717
  10 -12  -1      215.67      183.96     22.68 o   0.54281
   9 -12  -1      145.09      131.35     19.06 o   0.51898
   8 -12  -1     1217.69     1493.70     57.70 o   0.49574
   7 -12  -1     1485.94     1453.94     63.65 o   0.47318
   6 -12  -1        4.65        7.79     13.31 o   0.45142
   5 -12  -1      147.80      159.43     22.69 o   0.43056
   4 -12  -1      102.84       59.01     13.39 o   0.41075
   3 -12  -1     1678.44     1652.79     58.24 o   0.39214
   2 -12  -1     4271.53     4062.87     98.29 o   0.37491
   1 -12  -1       12.52       11.33     21.72 o   0.35927
   0 -12  -1      268.19      234.39     26.62 o   0.34542
  -1 -12  -1     3619.54     3316.74    106.84 o   0.33360
  -2 -12  -1     1031.45      803.80     47.42 o   0.32402
  -3 -12  -1     1736.96     1798.01     70.85 o   0.31688
  -4 -12  -1      331.30      209.38     22.92 o   0.31236
  -5 -12  -1     3596.45     3452.27    160.57 o   0.31057
  -6 -12  -1     3033.52     3053.68    151.13 o   0.31155
  -7 -12  -1      101.91      165.29     36.84 o   0.31528
  -8 -12  -1      406.75      439.21     56.67 o   0.32167
  -9 -12  -1       40.96       37.78     23.61 o   0.33055
 -10 -12  -1      755.80      772.63     75.56 o   0.34174
 -11 -12  -1     1992.03     1836.17    121.84 o   0.35502
 -12 -12  -1        2.17        0.00     18.89 o   0.37016
  13  12   1        3.33        9.35      6.03 o   0.38695
  14  12   1      376.50      369.96     15.61 o   0.40517
  15  12   1     3721.57     3507.52     63.06 o   0.42465
  16  12   1     1516.63     1333.96     35.67 o   0.44521
  17  12   1      917.58      827.97     28.28 o   0.46673
  18  12   1     1193.02     1132.43     32.97 o   0.48906
  19  12   1      605.61      498.54     23.44 o   0.51211
  20  12   1        1.26        9.34      8.64 o   0.53578
  21  12   1        3.85        1.36      8.61 o   0.55999
  22  12   1       10.50       10.47      8.61 o   0.58468
  12 -13  -1       74.82       43.45     15.11 o   0.61658
  11 -13  -1       43.82       51.95     19.84 o   0.59217
  10 -13  -1      214.82      130.35     27.39 o   0.56823
   9 -13  -1      205.69      236.13     38.73 o   0.54482
   8 -13  -1      213.27      215.35     39.67 o   0.52202
  -7  13   1       32.57       16.55     12.41 o   0.49991
   6 -13  -1      552.52      540.27     59.51 o   0.47859
   5 -13  -1     1790.65     1798.35     74.29 o   0.45816
   4 -13  -1      652.01      485.73     37.62 o   0.43874
   3 -13  -1     3635.61     3465.17    108.84 o   0.42049
   2 -13  -1      124.97       48.13     12.67 o   0.40356
   1 -13  -1     1032.59     1111.88     39.61 o   0.38811
   0 -13  -1     1879.70     1936.03     77.83 o   0.37434
  -1 -13  -1       51.81       47.83     13.98 o   0.36244
  -2 -13  -1       17.53        2.26     13.16 o   0.35259
  -3 -13  -1      166.24      131.14     21.70 o   0.34497
  -4 -13  -1      726.37      900.14     76.51 o   0.33973
  -5 -13  -1     1830.84     1768.17    112.40 o   0.33698
  -6 -13  -1     2211.47     1869.23    116.18 o   0.33678
  -7 -13  -1     3482.05     3617.56    171.91 o   0.33915
  -8 -13  -1     1497.13     1330.85     99.18 o   0.34401
  -9 -13  -1     2713.14     2375.50    137.90 o   0.35128
 -10 -13  -1        1.62        0.00     21.72 o   0.36080
 -11 -13  -1      374.36      180.41     39.67 o   0.37241
  12  13   1        8.65        2.85      7.26 o   0.38591
  13  13   1       44.20       17.62      8.13 o   0.40111
  14  13   1     2678.71     2139.44     40.24 o   0.41783
  15  13   1     1466.19     1226.28     30.95 o   0.43589
  16  13   1       93.01       61.62      9.34 o   0.45514
  17  13   1        7.14       14.27      7.44 o   0.47542
  18  13   1       95.40       87.45     11.25 o   0.49662
  19  13   1      481.09      512.81     23.49 o   0.51862
  20  13   1      188.07      135.63     14.16 o   0.54132
  21  13   1       37.24       34.08      9.07 o   0.56464
  22  13   1        0.52        4.33      8.26 o   0.58850
  11 -14  -1      213.43      304.14     28.34 o   0.61751
  10 -14  -1      247.13      243.69     31.17 o   0.59397
   9 -14  -1      215.33      162.46     30.23 o   0.57097
   8 -14  -1      288.45      194.57     34.95 o   0.54858
  -7  14   1      186.23      220.74     22.71 o   0.52688
  -6  14   1       43.91       24.39     12.41 o   0.50596
  -5  14   1      618.53      515.31     37.12 o   0.48591
   4 -14  -1      128.56      117.12     33.06 o   0.46686
   3 -14  -1     3981.96     3607.20    112.78 o   0.44892
   2 -14  -1       16.52       35.29     14.51 o   0.43224
   1 -14  -1     4119.29     3960.65     85.43 o   0.41697
   0 -14  -1     3462.82     3020.98     71.47 o   0.40326
  -1 -14  -1     4014.81     3977.52     84.14 o   0.39129
  -2 -14  -1      571.48      658.67     35.96 o   0.38121
  -3 -14  -1       87.82      136.01     34.95 o   0.37318
  -4 -14  -1     2240.56     2356.61    132.23 o   0.36734
  -5 -14  -1     1716.13     1350.68     98.23 o   0.36378
  -6 -14  -1     1047.92     1306.29     98.23 o   0.36257
  -7 -14  -1      363.85      403.32     55.73 o   0.36375
  -8 -14  -1        1.20       34.00     22.67 o   0.36728
  -9 -14  -1      134.76      170.96     39.67 o   0.37310
  10  14   1      931.11     1021.42     36.46 o   0.38111
  11  14   1      383.24      594.59     27.87 o   0.39117
  12  14   1        0.44        9.91      8.63 o   0.40312
  13  14   1      599.29      503.93     26.26 o   0.41681
  14  14   1      372.93      459.96     22.98 o   0.43206
  15  14   1     2604.47     2390.78     45.89 o   0.44873
  16  14   1      168.62      147.20     11.63 o   0.46665
  17  14   1       68.80       57.11     10.82 o   0.48569
  18  14   1      464.96      498.58     30.92 o   0.50573
  19  14   1      147.06      121.01     17.21 o   0.52664
  20  14   1      122.57      111.60     12.36 o   0.54833
  21  14   1       67.92       20.02      7.85 o   0.57071
  22  14   1       54.39       17.95     15.11 o   0.59371
  10 -15  -1      248.14      273.91     27.39 o   0.61999
   9 -15  -1       49.76       69.90     19.84 o   0.59737
   8 -15  -1      362.60      343.81     40.61 o   0.57536
  -7  15   1      270.95      279.19     23.17 o   0.55404
  -6  15   1       67.64       47.92     14.85 o   0.53349
  -5  15   1       16.89       39.07     14.93 o   0.51380
  -4  15   1      121.21       91.05     17.88 o   0.49507
  -3  15   1      531.64      441.19     36.03 o   0.47741
  -2  15   1      342.14      282.20     23.96 o   0.46096
  -1  15   1      109.23      128.74     16.98 o   0.44584
   0  15   1      627.23      628.54     33.95 o   0.43219
   1  15   1      271.38      244.87     21.23 o   0.42016
   2  15   1      334.30      278.24     20.12 o   0.40988
   3  15   1       59.74       28.69      9.03 o   0.40150
   4  15   1       91.19      111.62     10.57 o   0.39514
   5  15   1      510.25      384.47     21.48 o   0.39088
   6  15   1      175.77      213.58     16.48 o   0.38881
   7  15   1     2521.22     2585.04     60.82 o   0.38895
   8  15   1      973.57      893.99     33.21 o   0.39131
   9  15   1      239.37      236.84     17.88 o   0.39584
  10  15   1     1513.59     1280.74     48.67 o   0.40248
  11  15   1      139.86       92.75     12.95 o   0.41111
  12  15   1     1450.58     1649.60     54.07 o   0.42162
  13  15   1       34.56        3.51      9.99 o   0.43387
  14  15   1       28.90       18.06      8.63 o   0.44772
  15  15   1        5.59        8.57      7.42 o   0.46302
  16  15   1     2138.56     1947.28     48.60 o   0.47964
  17  15   1       12.01        9.55      9.07 o   0.49744
  18  15   1       22.64        9.43     10.83 o   0.51630
  19  15   1      398.34      504.28     29.45 o   0.53611
  20  15   1      314.10      224.30     18.82 o   0.55677
  21  15   1      345.13      357.98     34.00 o   0.57818
  22  15   1       15.38        0.00     14.17 o   0.60027
   9 -16  -1        1.72        0.00     12.28 o   0.62400
   8 -16  -1        1.88       17.00     17.00 o   0.60235
   7 -16  -1      105.67       58.56     20.78 o   0.58138
  -6  16   1      167.29      174.84     19.49 o   0.56117
  -5  16   1      103.90      113.67     18.14 o   0.54180
  -4  16   1      595.70      662.49     40.48 o   0.52336
  -3  16   1      301.12      189.62     25.14 o   0.50596
  -2  16   1      248.36      227.58     26.62 o   0.48971
  -1  16   1     1160.29     1132.53     56.43 o   0.47472
   0  16   1        3.79        6.29     13.68 o   0.46112
   1  16   1       38.22       65.67     17.02 o   0.44904
   2  16   1     1188.03     1157.43     55.07 o   0.43859
   3  16   1        8.84       22.80     12.34 o   0.42991
   4  16   1      453.24      416.00     30.92 o   0.42309
   5  16   1     1419.79     1402.04     42.59 o   0.41824
   6  16   1       49.07       64.19     11.04 o   0.41541
   7  16   1       23.47       54.68     11.17 o   0.41465
   8  16   1      217.69      159.87     15.55 o   0.41597
   9  16   1       50.37       26.95      9.82 o   0.41935
  10  16   1     2367.43     2405.00     82.47 o   0.42475
  11  16   1       91.00       35.34     13.16 o   0.43208
  12  16   1      840.98      711.24     41.71 o   0.44125
  13  16   1     1163.46     1106.71     52.40 o   0.45215
  14  16   1      487.34      459.98     25.84 o   0.46466
  15  16   1       53.39       60.31     10.58 o   0.47864
  16  16   1      672.40      583.43     27.95 o   0.49398
  17  16   1      148.31      120.11     14.43 o   0.51056
  18  16   1       19.00       25.87     12.73 o   0.52825
  19  16   1        6.39        2.96      9.58 o   0.54695
  20  16   1       78.26       51.00     18.89 o   0.56656
  21  16   1        6.63       27.39     17.00 o   0.58698
  22  16   1      502.52      489.27     32.11 o   0.60814
   7 -17  -1       12.64        3.78     13.22 o   0.60887
  -6  17   1       65.61        3.59      8.45 o   0.58897
  -5  17   1       25.32       58.05     12.91 o   0.56989
  -4  17   1      103.68      201.23     21.77 o   0.55172
  -3  17   1       11.14        8.56     12.48 o   0.53455
  -2  17   1        5.41       19.36     14.35 o   0.51848
  -1  17   1        1.87        8.50     12.69 o   0.50361
   0  17   1      229.79      222.71     25.94 o   0.49006
   1  17   1     1814.75     1477.49     64.11 o   0.47793
   2  17   1       46.44       47.23     15.86 o   0.46733
   3  17   1      525.97      478.14     36.05 o   0.45839
   4  17   1        8.14       10.39     20.78 o   0.45118
   5  17   1      500.85      426.31     30.70 o   0.44579
   6  17   1     1223.86      928.15     46.69 o   0.44230
   7  17   1      346.89      305.90     22.18 o   0.44075
   8  17   1     1239.33     1113.59     42.44 o   0.44115
   9  17   1       23.81       15.99      9.43 o   0.44351
  10  17   1       43.51       66.97     12.76 o   0.44778
  11  17   1        9.83       14.31     13.31 o   0.45392
  12  17   1     2482.75     2128.78     76.06 o   0.46186
  13  17   1        3.04       14.96     12.34 o   0.47150
  14  17   1      504.49      431.61     24.98 o   0.48274
  15  17   1      101.04      122.20     14.02 o   0.49546
  16  17   1        4.67       17.42      8.90 o   0.50957
  17  17   1      102.11       90.68     12.20 o   0.52495
  18  17   1      119.76      187.96     31.17 o   0.54149
  19  17   1      369.65      410.87     39.67 o   0.55908
  20  17   1      123.81      124.68     22.67 o   0.57763
  21  17   1       69.69       56.67     17.00 o   0.59706
  22  17   1        5.87        7.56     10.39 o   0.61727
   6 -18  -1       45.40        4.72     11.33 o   0.61688
  -5  18   1        1.25       21.27      9.07 o   0.59807
  -4  18   1        5.28        4.58     10.21 o   0.58014
  -3  18   1       17.76        5.44     11.33 o   0.56318
  -2  18   1        2.63        5.67     12.02 o   0.54727
  -1  18   1      600.17      566.89     37.38 o   0.53251
   0  18   1      254.39      286.65     28.38 o   0.51899
   1  18   1       14.56       27.19     15.68 o   0.50682
   2  18   1     1539.99     1444.06     63.05 o   0.49610
   3  18   1      140.23      136.77     20.36 o   0.48692
   4  18   1     8116.33     7287.07    245.58 o   0.47936
   5  18   1       19.73       44.40     13.68 o   0.47352
   6  18   1       19.30        0.00     13.68 o   0.46944
   7  18   1      143.99      134.90     19.49 o   0.46718
   8  18   1      974.72     1048.80     48.92 o   0.46677
   9  18   1      498.33      411.51     25.26 o   0.46820
  10  18   1       85.44       23.61     11.35 o   0.47147
  11  18   1       43.86       33.66     13.98 o   0.47653
  12  18   1      963.39      802.41     43.65 o   0.48333
  13  18   1     2318.64     2080.81    101.07 o   0.49179
  14  18   1      444.39      422.90     28.38 o   0.50184
  15  18   1       20.86        6.78      9.40 o   0.51337
  16  18   1      509.68      547.91     33.37 o   0.52629
  17  18   1       38.10       62.47     14.35 o   0.54051
  18  18   1      421.97      436.37     39.67 o   0.55592
  19  18   1        0.04        0.00     17.95 o   0.57242
  20  18   1       21.55       15.11     14.17 o   0.58993
  21  18   1       44.36       21.72     12.28 o   0.60835
  22  18   1       99.48      123.73     14.17 o   0.62761
  -4  19   1       14.53        1.89     10.39 o   0.60861
  -3  19   1        0.63       13.79     10.14 o   0.59184
  -2  19   1       81.84      143.57     18.03 o   0.57608
  -1  19   1        5.05       39.04     14.93 o   0.56141
   0  19   1        0.76        9.08     11.80 o   0.54793
   1  19   1      885.85      917.54     47.36 o   0.53573
   2  19   1       55.96       22.31     13.16 o   0.52489
   3  19   1     1705.01     1651.04     92.56 o   0.51550
   4  19   1       38.09       53.84     23.61 o   0.50764
   5  19   1       92.70       69.90     24.56 o   0.50138
   6  19   1       31.58       15.73     11.80 o   0.49679
   7  19   1       43.50       30.06     11.80 o   0.49390
   8  19   1      449.05      452.04     31.20 o   0.49276
   9  19   1       41.89       67.53     14.69 o   0.49337
  10  19   1      288.61      297.53     25.38 o   0.49572
  11  19   1      222.47      379.09     27.66 o   0.49979
  12  19   1     1188.54     1096.60     68.01 o   0.50554
  13  19   1     1617.87     1559.42     82.17 o   0.51292
  14  19   1      470.96      505.33     44.39 o   0.52184
  15  19   1      110.10      148.90     18.96 o   0.53225
  16  19   1      558.72      637.56     34.06 o   0.54404
  17  19   1      181.57      165.69     18.36 o   0.55714
  18  19   1      687.71      665.90     46.28 o   0.57145
  19  19   1       68.35       84.06     18.89 o   0.58689
  20  19   1      256.13      274.86     25.50 o   0.60336
  21  19   1      295.72      269.19     22.67 o   0.62079
  -2  20   1       24.49       19.84     10.39 o   0.60490
  -1  20   1       80.05      134.12     20.78 o   0.59032
   0  20   1      486.82      614.89     46.28 o   0.57687
   1  20   1       89.05       69.90     20.78 o   0.56464
   2  20   1       16.26       27.39     17.00 o   0.55369
   3  20   1       41.01       31.17     18.89 o   0.54412
   4  20   1       35.70       64.23     24.56 o   0.53598
   5  20   1      191.48      218.19     32.11 o   0.52936
   6  20   1       28.84       20.78     17.00 o   0.52431
   7  20   1        4.69        3.34     11.30 o   0.52086
   8  20   1        1.50        0.00     11.80 o   0.51906
   9  20   1      210.68      290.92     24.02 o   0.51892
  10  20   1      218.75      222.70     20.67 o   0.52045
  11  20   1        9.93       25.28     11.30 o   0.52362
  12  20   1       32.22        0.00     13.22 o   0.52841
  13  20   1      443.76      452.43     40.61 o   0.53478
  14  20   1      268.20      255.97     31.17 o   0.54266
  15  20   1     3085.15     2870.44     78.81 o   0.55200
  16  20   1      814.04      833.95     37.06 o   0.56272
  17  20   1        2.41       11.91     11.00 o   0.57475
  18  20   1       70.56      103.90     19.84 o   0.58800
  19  20   1      296.02      323.03     27.39 o   0.60240
  20  20   1       54.56       94.45     15.11 o   0.61786
  -1  21   1      127.84      113.34     14.17 o   0.61923
   0  21   1       10.17        0.00     12.28 o   0.60582
   1  21   1        3.03        7.56     12.28 o   0.59355
   2  21   1       53.47       55.73     18.89 o   0.58251
   3  21   1      712.98      825.52     53.84 o   0.57277
   4  21   1       20.03       11.33     15.11 o   0.56439
   5  21   1      249.17      237.08     31.17 o   0.55744
   6  21   1       26.10       18.89     16.06 o   0.55197
   7  21   1      125.64       84.06     20.78 o   0.54802
   8  21   1      422.88      414.32     26.07 o   0.54563
   9  21   1        0.45       13.55      9.67 o   0.54482
  10  21   1      183.78      143.10     16.70 o   0.54559
  11  21   1        1.82       15.61      9.53 o   0.54794
  12  21   1       54.22      107.68     20.78 o   0.55185
  13  21   1       76.87       76.51     18.89 o   0.55728
  14  21   1       17.31       43.92     12.02 o   0.56420
  15  21   1      955.41      843.10     35.73 o   0.57254
  16  21   1      702.61      711.62     31.72 o   0.58225
  17  21   1      188.49      229.52     25.50 o   0.59325
  18  21   1      123.91      146.40     20.78 o   0.60549
  19  21   1      554.83      609.22     33.06 o   0.61888
   1  22   1      107.34      128.46     17.00 o   0.62247
   2  22   1      296.72      292.81     26.45 o   0.61135
   3  22   1       76.23      100.12     18.89 o   0.60145
   4  22   1       60.04       82.17     17.95 o   0.59286
   5  22   1        4.24       20.78     13.22 o   0.58561
   6  22   1       72.04       88.79     19.84 o   0.57976
   7  22   1       35.09       54.78     17.95 o   0.57536
   8  22   1        5.54        1.89     12.28 o   0.57244
   9  22   1      126.98      143.97     13.98 o   0.57101
  10  22   1        1.84        1.75      8.17 o   0.57110
  11  22   1       29.81       62.34     15.11 o   0.57270
  12  22   1      134.46      116.18     19.84 o   0.57579
  13  22   1        3.12        0.00     10.39 o   0.58036
  14  22   1      228.86      179.46     16.70 o   0.58637
  15  22   1        2.21       14.07     10.21 o   0.59378
  16  22   1        6.88        6.61     12.28 o   0.60253
  17  22   1        1.24       15.11     11.33 o   0.61256
  18  22   1       33.90       30.23     11.33 o   0.62383
   4  23   1       45.29       68.95     15.11 o   0.62136
   5  23   1      610.71      562.00     35.89 o   0.61385
   6  23   1      354.32      461.88     34.00 o   0.60766
   7  23   1        2.60        0.00     12.28 o   0.60285
   8  23   1        4.80        0.00     12.28 o   0.59944
   9  23   1       66.18       88.79     17.00 o   0.59746
  10  23   1        9.81        4.63      5.90 o   0.59692
  11  23   1        1.89        0.00      9.45 o   0.59783
  12  23   1       27.16       19.84     10.39 o   0.60018
  13  23   1       32.03       17.65      8.61 o   0.60395
  14  23   1       35.62       28.34     12.28 o   0.60912
  15  23   1       13.26        7.56     10.39 o   0.61565
  16  23   1       83.82       76.51     13.22 o   0.62350
  15  23  -2        2.91        0.00      9.45 o   0.62440
  14  23  -2      170.17      195.05     13.36 o   0.61800
  13  23  -2       13.10       32.34      8.61 o   0.61295
  12  23  -2      755.89      826.47     41.56 o   0.60927
  11  23  -2       17.74       16.06     11.33 o   0.60700
  10  23  -2       40.47       46.28     12.28 o   0.60614
   9  23  -2        0.39        0.00      7.56 o   0.60671
   7  23  -2        7.60       34.95     11.33 o   0.61209
   6  23  -2       79.03      128.46     16.06 o   0.61687
  17  22  -2      377.57      440.15     27.39 o   0.62093
  16  22  -2       80.53       54.59      9.67 o   0.61106
  15  22  -2      124.55      102.24     12.34 o   0.60248
  14  22  -2        6.21        4.03      8.61 o   0.59522
  13  22  -2        0.46       13.22     12.28 o   0.58934
  12  22  -2      703.45      851.97     48.17 o   0.58488
  11  22  -2       73.52       76.51     17.00 o   0.58187
  10  22  -2       80.65       95.40     17.95 o   0.58034
   9  22  -2      180.80      214.41     16.03 o   0.58029
   8  22  -2      343.59      371.89     21.51 o   0.58173
   7  22  -2      693.56      717.21     29.26 o   0.58465
   6  22  -2        2.17        0.00     16.06 o   0.58902
   5  22  -2      388.68      442.99     37.78 o   0.59482
   4  22  -2       14.59       15.11     14.17 o   0.60199
   3  22  -2      472.71      487.38     35.89 o   0.61050
   2  22  -2       49.73       28.34     12.28 o   0.62028
  19  21  -2       15.53       12.28      8.50 o   0.62672
  18  21  -2      311.51      368.37     26.45 o   0.61354
  17  21  -2       33.41       48.41     10.34 o   0.60150
  16  21  -2       98.82       85.31     12.64 o   0.59069
  15  21  -2       15.95       19.14      9.95 o   0.58117
  14  21  -2      135.79      187.96     18.03 o   0.57299
  13  21  -2       90.15       77.45     18.89 o   0.56622
  12  21  -2        8.69       37.78     17.00 o   0.56092
  11  21  -2        5.57       16.06     13.22 o   0.55712
  10  21  -2        5.38        9.45     13.22 o   0.55485
   9  21  -2        0.75       12.00     10.88 o   0.55413
   8  21  -2       39.37       45.79     11.33 o   0.55497
   7  21  -2        0.01        0.00      9.28 o   0.55736
   6  21  -2       60.55       57.13     11.30 o   0.56129
   5  21  -2       15.61        0.00     15.11 o   0.56671
   4  21  -2      121.61      129.40     25.50 o   0.57359
   3  21  -2        7.54       58.56     19.84 o   0.58187
   2  21  -2        0.79        0.00     14.17 o   0.59150
   1  21  -2      707.31      803.80     48.17 o   0.60242
   0  21  -2      187.44      204.02     22.67 o   0.61454
  20  20  -2        6.30       26.45      9.45 o   0.62531
  19  20  -2       16.89        2.83     11.33 o   0.61008
  18  20  -2       95.78       81.23     17.95 o   0.59591
  17  20  -2      347.30      469.21     25.71 o   0.58288
  16  20  -2      618.51      634.75     31.05 o   0.57106
  15  20  -2      736.63      632.36     32.73 o   0.56054
  14  20  -2      153.86      172.85     27.39 o   0.55139
  13  20  -2       38.55       28.34     16.06 o   0.54367
  12  20  -2       42.69       67.06     20.78 o   0.53745
  11  20  -2        4.87        0.00     17.95 o   0.53279
  10  20  -2      133.48      133.18     25.50 o   0.52971
   9  20  -2       19.48       17.64     11.12 o   0.52826
   8  20  -2      117.80      136.49     18.03 o   0.52844
   7  20  -2      370.32      334.21     25.55 o   0.53025
   6  20  -2       82.82       91.94     15.87 o   0.53368
   5  20  -2      489.30      366.86     26.09 o   0.53869
   4  20  -2      117.45      127.51     28.34 o   0.54524
   3  20  -2      425.67      398.59     43.45 o   0.55328
   2  20  -2      709.41      769.79     56.67 o   0.56274
   1  20  -2      125.44      159.63     26.45 o   0.57355
   0  20  -2       43.09       50.06     17.00 o   0.58564
  -1  20  -2       81.58       84.06     18.89 o   0.59893
  -2  20  -2        5.58        7.56      9.45 o   0.61334
  20  19  -2      163.82      160.57     18.89 o   0.61062
  19  19  -2        2.17        0.00     15.11 o   0.59439
  18  19  -2      614.95      635.67     42.50 o   0.57919
  17  19  -2      191.89      205.42     19.33 o   0.56512
  16  19  -2      585.80      515.73     29.72 o   0.55225
  15  19  -2      670.66      605.82     33.68 o   0.54068
  14  19  -2       11.45       11.41     12.64 o   0.53049
  13  19  -2       35.94       91.02     18.36 o   0.52175
  12  19  -2     1397.59     1349.18     57.25 o   0.51455
  11  19  -2        0.16        6.45     14.26 o   0.50894
  10  19  -2      157.66       40.92     14.85 o   0.50499
   9  19  -2        1.94       10.91      9.96 o   0.50273
   8  19  -2      580.74      507.03     33.68 o   0.50218
   7  19  -2      383.55      384.09     29.97 o   0.50335
   6  19  -2      203.08      240.10     24.60 o   0.50622
   5  19  -2      461.77      457.04     32.04 o   0.51078
   4  19  -2       75.34       74.59     16.79 o   0.51697
   3  19  -2     1000.88      872.75     66.12 o   0.52473
   2  19  -2       36.66       10.39     17.95 o   0.53400
   1  19  -2      201.97      113.34     27.39 o   0.54470
   0  19  -2       96.89       55.73     21.72 o   0.55675
  -1  19  -2       70.29       46.28     18.89 o   0.57006
   2 -19   2        6.27        3.53      9.67 o   0.58455
  -3  19  -2       27.60       25.50     13.22 o   0.60013
  -4  19  -2       43.36       29.28      9.45 o   0.61672
  21  18  -2        1.76        9.45     10.39 o   0.61515
  20  18  -2        1.50        0.00     13.22 o   0.59697
  19  18  -2        8.15       12.28     14.17 o   0.57972
  18  18  -2      104.04      110.51     15.36 o   0.56347
  17  18  -2      259.18      224.36     20.67 o   0.54832
  16  18  -2      157.10      206.23     17.55 o   0.53435
  15  18  -2      209.38      317.05     22.06 o   0.52167
  14  18  -2      105.71      152.68     20.97 o   0.51037
  13  18  -2      429.42      502.36     35.23 o   0.50054
  12  18  -2        0.97        8.49     13.16 o   0.49228
  11  18  -2      378.46      354.80     29.45 o   0.48565
  10  18  -2      359.66      298.47     27.23 o   0.48074
   9  18  -2        2.90        0.00     10.88 o   0.47758
   8  18  -2        7.40       10.38     10.61 o   0.47623
   7  18  -2        4.63       24.48     10.66 o   0.47668
   6  18  -2       94.23      119.58     20.00 o   0.47894
   5  18  -2      792.41      703.89     41.34 o   0.48299
   4  18  -2     2159.98     2199.41     75.63 o   0.48877
   3  18  -2      260.68      173.79     33.06 o   0.49622
   2  18  -2      365.61      239.91     38.73 o   0.50528
   1  18  -2       84.72       38.73     20.78 o   0.51586
   0 -18   2      160.89      165.29     22.04 o   0.52787
   1 -18   2        3.82        6.85     12.34 o   0.54120
   2 -18   2       38.63       45.43     14.07 o   0.55578
   3 -18   2      154.49      148.35     18.00 o   0.57149
   4 -18   2        1.27        4.72      8.68 o   0.58825
   5 -18   2       14.42       24.67      8.61 o   0.60598
  22  17  -2      150.54      157.74     16.06 o   0.62357
  21  17  -2      274.44      277.69     24.56 o   0.60361
  20  17  -2      146.30      193.63     24.56 o   0.58444
  19  17  -2       70.12       41.56     17.00 o   0.56615
  18  17  -2       48.47       70.35     14.07 o   0.54882
  17  17  -2        6.14       15.68     11.00 o   0.53256
  16  17  -2        2.82       10.26      9.46 o   0.51745
  15  17  -2        4.06       13.43     10.66 o   0.50361
  14  17  -2      545.26      511.70     35.32 o   0.49114
  13  17  -2      777.62      696.49     42.31 o   0.48015
  12  17  -2       37.61       39.76     14.65 o   0.47074
  11  17  -2     1033.93      860.82     46.91 o   0.46300
  10  17  -2      489.33      320.77     29.18 o   0.45703
   9  17  -2      451.31      492.87     28.28 o   0.45290
   8  17  -2     1603.82     1495.16     50.49 o   0.45064
   7  17  -2      632.60      528.67     29.60 o   0.45030
   6  17  -2     1322.38     1120.07     52.75 o   0.45187
   5  17  -2     2391.98     2367.70     82.69 o   0.45534
  -4 -17   2       20.33       20.49     10.94 o   0.46066
  -3 -17   2      220.27      216.86     20.31 o   0.46778
  -2 -17   2      521.95      567.11     40.88 o   0.47660
  -1 -17   2      236.66      151.67     22.24 o   0.48704
   0 -17   2      105.51       91.54     15.67 o   0.49899
   1 -17   2       13.11        0.00     14.69 o   0.51235
   2 -17   2      259.46      249.88     26.99 o   0.52702
   3 -17   2       39.66       39.28     15.66 o   0.54288
   4 -17   2     1173.66     1146.97     50.96 o   0.55984
   5 -17   2       11.85       11.85     10.88 o   0.57779
   6 -17   2      445.81      474.83     25.87 o   0.59666
   7 -17   2        0.64       13.22     10.39 o   0.61635
  22  16  -2      389.89      322.09     23.61 o   0.61417
  21  16  -2        4.57       27.39     15.11 o   0.59326
  20  16  -2       54.24       52.89     17.95 o   0.57310
  19  16  -2       14.65       23.61     17.95 o   0.55376
  18  16  -2      785.60      744.76     36.73 o   0.53535
  17  16  -2      290.18      359.36     20.16 o   0.51794
  16  16  -2       29.17       18.26      8.61 o   0.50166
  15  16  -2      493.84      434.99     23.27 o   0.48661
  14  16  -2      499.99      382.44     26.13 o   0.47290
  13  16  -2      153.05       85.93     14.69 o   0.46067
  12  16  -2     1921.52     1693.28     56.46 o   0.45003
  11  16  -2        0.18        0.00     15.99 o   0.44109
  10  16  -2      277.11      266.61     26.49 o   0.43397
   9  16  -2      636.22      605.82     40.01 o   0.42874
   8  16  -2       92.08       28.77     11.25 o   0.42549
   7  16  -2       29.89       20.39     10.88 o   0.42425
  -6 -16   2     1227.55     1237.90     39.03 o   0.42505
  -5 -16   2     1432.01     1357.56     48.29 o   0.42787
  -4 -16   2      596.98      461.82     23.94 o   0.43267
  -3 -16   2       13.82       11.72     10.66 o   0.43939
  -2 -16   2      299.51      209.04     23.79 o   0.44795
  -1 -16   2      146.09      151.96     22.68 o   0.45823
   0 -16   2       86.41       79.17     18.36 o   0.47012
   1 -16   2      496.91      342.23     32.35 o   0.48352
   2 -16   2      299.80      258.35     29.36 o   0.49829
   3 -16   2     1304.21     1086.14     55.33 o   0.51431
   4 -16   2      118.53      115.07     19.49 o   0.53148
   5 -16   2      464.27      467.26     33.33 o   0.54969
   6 -16   2      122.40       94.82     16.11 o   0.56883
   7 -16   2       40.54       18.38      9.95 o   0.58882
   8 -16   2       56.32       53.84     17.00 o   0.60958
  22  15  -2       26.83       32.11     13.22 o   0.60600
  21  15  -2       59.32       44.39     17.00 o   0.58416
  20  15  -2        0.90        3.78     15.11 o   0.56302
  19  15  -2      338.34      279.58     34.00 o   0.54264
  18  15  -2      179.44      209.06     17.96 o   0.52312
  17  15  -2      518.39      538.81     24.85 o   0.50456
  16  15  -2       57.97       38.51      9.26 o   0.48707
  15  15  -2      107.13      115.66     13.77 o   0.47077
  14  15  -2      392.06      301.45     23.23 o   0.45578
  13  15  -2        9.84       19.00     10.26 o   0.44223
  12  15  -2      118.34       89.63     14.22 o   0.43028
 -11 -15   2     1042.41      812.75     33.82 o   0.42004
  10  15  -2        4.25        9.53      8.96 o   0.41165
  -9 -15   2     4633.15     4219.00     85.71 o   0.40522
  -8 -15   2       34.60       26.42      9.64 o   0.40085
  -7 -15   2      360.42      231.39     17.64 o   0.39861
  -6 -15   2       13.47       12.24      7.07 o   0.39853
  -5 -15   2     2272.60     2003.27     46.82 o   0.40061
  -4 -15   2      314.79      356.05     21.18 o   0.40482
  -3 -15   2      893.40      913.46     40.66 o   0.41109
  -2 -15   2     3193.86     3126.85     96.68 o   0.41934
  -1 -15   2        9.89        0.00     12.02 o   0.42944
   0 -15   2       30.62       50.55     16.79 o   0.44127
   1 -15   2       24.29       19.65     13.16 o   0.45470
   2 -15   2      662.53      518.58     39.07 o   0.46958
   3 -15   2       82.71       92.00     19.90 o   0.48579
   4 -15   2     1536.75     1515.14     67.77 o   0.50320
   5 -15   2       27.99       19.20     15.60 o   0.52168
   6 -15   2       39.61        8.30     12.87 o   0.54113
   7 -15   2      150.00      154.68     19.29 o   0.56144
   8 -15   2      420.16      439.59     27.20 o   0.58253
   9 -15   2       17.88       29.28     16.06 o   0.60432
  10 -15   2      366.63      494.94     33.06 o   0.62672
  22  14  -2      127.00      117.12     12.69 o   0.59912
  21  14  -2        2.65       19.65      9.53 o   0.57638
  20  14  -2      209.12      293.94     23.03 o   0.55427
  19  14  -2      631.47      462.69     22.82 o   0.53286
  18  14  -2       24.22       19.70      9.78 o   0.51225
  17  14  -2        4.30       10.17      8.69 o   0.49253
  16  14  -2     1410.89     1441.38     38.11 o   0.47381
  15  14  -2      483.76      413.29     20.15 o   0.45622
  14  14  -2      217.31      256.76     21.72 o   0.43989
  13  14  -2        1.84       13.45      9.97 o   0.42497
 -12 -14   2      257.42      244.99     19.25 o   0.41161
 -11 -14   2     3674.53     3754.06     79.75 o   0.39997
 -10 -14   2      376.47      337.99     21.27 o   0.39020
  -9 -14   2        0.45       17.76      8.18 o   0.38245
  -8 -14   2      443.10      279.64     22.32 o   0.37683
  -7 -14   2      852.30      780.18     75.56 o   0.37345
  -6 -14   2        4.23        0.00     22.67 o   0.37237
  -5 -14   2     1494.32     1336.51     98.23 o   0.37360
  -4 -14   2      199.30      226.69     41.56 o   0.37713
  -3 -14   2       51.78        7.68     12.73 o   0.38289
  -2 -14   2      944.51      861.82     38.33 o   0.39078
  -1 -14   2        6.70        1.20     11.71 o   0.40067
   0 -14   2      454.18      551.49     32.18 o   0.41243
   1 -14   2      532.90      454.98     36.36 o   0.42589
   2 -14   2      519.54      401.21     34.39 o   0.44091
   3 -14   2      203.52      161.12     24.02 o   0.45733
   4 -14   2       17.97       10.09     13.84 o   0.47499
   5 -14   2      859.18      683.84     45.42 o   0.49378
   6 -14   2        6.05       15.11     21.72 o   0.51356
   7 -14   2      102.48       11.44     12.71 o   0.53423
   8 -14   2      307.74      304.41     25.87 o   0.55569
   9 -14   2       40.29       65.17     24.56 o   0.57784
  10 -14   2        6.03        0.00     14.17 o   0.60061
  11 -14   2      861.38     1021.04     51.00 o   0.62394
  22  13  -2       44.94       57.62     14.17 o   0.59358
  21  13  -2      170.26      216.04     19.69 o   0.56997
  20  13  -2       76.03       55.20     10.09 o   0.54692
  19  13  -2        6.94       22.59     10.17 o   0.52451
  18  13  -2      143.42      115.86     16.10 o   0.50281
  17  13  -2      274.77      266.62     18.31 o   0.48194
  16  13  -2      400.55      213.64     16.68 o   0.46199
  15  13  -2       14.55        8.28      7.82 o   0.44309
  14  13  -2      752.73      806.70     31.68 o   0.42539
 -13 -13   2     1850.45     1772.85     44.10 o   0.40903
 -12 -13   2     1061.53     1120.43     38.54 o   0.39420
 -11 -13   2      924.99      800.62     32.19 o   0.38105
 -10 -13   2       17.24       86.90     31.17 o   0.36978
  -9 -13   2     1885.24     1649.16    110.51 o   0.36056
  -8 -13   2     2970.26     3085.79    156.79 o   0.35355
  -7 -13   2     1783.58     1550.92    104.84 o   0.34888
  -6 -13   2      280.55      291.86     43.45 o   0.34665
  -5 -13   2      502.10      568.61     62.34 o   0.34691
  -4 -13   2      224.49      195.52     36.84 o   0.34965
  -3 -13   2     2254.92     2175.26    122.79 o   0.35480
  -2 -13   2      451.46      662.12     66.12 o   0.36228
  -1 -13   2      936.70      893.53     74.62 o   0.37194
   0 -13   2     1026.10      884.80     42.03 o   0.38361
   1 -13   2       77.97       65.03     12.94 o   0.39712
   2 -13   2      407.84      352.85     26.69 o   0.41228
   3 -13   2     2008.68     1771.35     73.78 o   0.42892
   4 -13   2     1621.33     1501.45     67.73 o   0.44688
   5 -13   2       44.89       27.36     13.73 o   0.46601
   6 -13   2      471.19      495.28     38.36 o   0.48616
   7 -13   2      816.84      639.42     42.01 o   0.50721
   8 -13   2       17.02       15.51     13.16 o   0.52906
   9 -13   2        2.98        4.72     19.84 o   0.55161
  10 -13   2       10.63       23.61     20.78 o   0.57478
  11 -13   2       81.50       77.45     19.84 o   0.59850
  12 -13   2       69.28       77.45     16.06 o   0.62270
  22  12  -2        0.27        0.00     14.17 o   0.58941
  21  12  -2      173.36      215.23     17.53 o   0.56497
  20  12  -2       24.31       21.26      8.92 o   0.54102
  19  12  -2      410.61      401.76     22.23 o   0.51763
  18  12  -2       64.84       47.20     12.92 o   0.49489
  17  12  -2       15.68       16.64      8.80 o   0.47288
  16  12  -2      728.78      740.36     30.09 o   0.45171
  15  12  -2      398.85      376.18     18.88 o   0.43151
  14  12  -2     1742.89     1646.96     38.04 o   0.41241
 -13 -12   2     1354.06     1136.66     31.95 o   0.39458
 -12 -12   2        0.76        9.03      9.70 o   0.37820
 -11 -12   2      510.33      409.93     54.78 o   0.36346
 -10 -12   2     3549.76     2983.78    153.01 o   0.35056
  -9 -12   2     1469.94     1397.91     99.18 o   0.33973
  -8 -12   2     2536.16     2200.76    125.62 o   0.33116
  -7 -12   2      506.95      334.36     46.28 o   0.32504
  -6 -12   2       92.61      119.96     30.23 o   0.32149
  -5 -12   2      854.87      857.64     73.67 o   0.32061
  -4 -12   2        2.78        3.78     18.89 o   0.32242
  -3 -12   2       65.19       71.78     28.34 o   0.32687
  -2 -12   2        2.98       27.96     12.91 o   0.33387
  -1 -12   2       12.35        0.00     12.48 o   0.34324
   0 -12   2      757.94      701.45     45.75 o   0.35481
   1 -12   2     2242.31     2237.68     86.55 o   0.36836
   2 -12   2      400.60      380.05     28.10 o   0.38370
   3 -12   2      270.41      213.73     22.47 o   0.40060
   4 -12   2      883.18      753.40     49.77 o   0.41889
   5 -12   2      659.58      565.78     55.73 o   0.43839
   6 -12   2      567.45      507.21     51.95 o   0.45894
   7 -12   2       17.53       28.34     22.67 o   0.48042
   8 -12   2      279.17      304.14     37.78 o   0.50269
   9 -12   2        0.72        0.00     13.10 o   0.52567
  10 -12   2      927.44      875.86     44.32 o   0.54926
  11 -12   2      171.46      169.02     19.63 o   0.57338
  12 -12   2     1038.86     1049.49     39.66 o   0.59798
  13 -12   2      187.59      146.40     19.84 o   0.62299
  22  11  -2        1.06        0.00     15.11 o   0.58664
  21  11  -2       21.66       19.71     10.25 o   0.56141
  20  11  -2        2.25       15.77      8.53 o   0.53662
  19  11  -2       33.25        4.25      8.73 o   0.51231
  18  11  -2     1170.79     1131.93     44.30 o   0.48856
  17  11  -2      148.45      165.84     19.26 o   0.46545
  16  11  -2       56.49       74.81     11.04 o   0.44309
  15  11  -2     2074.89     1754.56     43.53 o   0.42160
  14  11  -2       74.78       63.01      9.55 o   0.40111
 -13 -11   2      496.36      475.76     25.29 o   0.38178
 -12 -11   2      630.46      650.86     46.52 o   0.36380
 -11 -11   2       10.32       79.87     18.29 o   0.34739
 -10 -11   2     2290.42     1883.66     77.81 o   0.33276
  -9 -11   2     7930.44     8472.19    197.57 o   0.32017
  -8 -11   2     1751.60     1805.95    109.57 o   0.30987
  -7 -11   2     1247.27     1294.96     90.68 o   0.30209
  -6 -11   2       94.89       68.01     23.61 o   0.29702
  -5 -11   2     1347.24     1287.40     87.84 o   0.29481
  -4 -11   2      156.14      383.48     48.17 o   0.29553
  -3 -11   2     3483.00     3669.99    105.37 o   0.29914
  -2 -11   2     2844.74     2044.69     75.39 o   0.30555
  -1 -11   2     7292.36     7336.16    175.99 o   0.31459
   0 -11   2     3166.74     2801.59     95.48 o   0.32604
   1 -11   2       57.82       36.33     15.02 o   0.33965
   2 -11   2     1602.83     1346.95     65.36 o   0.35518
   3 -11   2     1830.89     1841.26     78.51 o   0.37238
   4 -11   2     1798.20     1632.38     72.16 o   0.39104
   5 -11   2     1609.13     1895.32     80.09 o   0.41096
   6 -11   2     5577.61     5014.53    189.85 o   0.43195
   7 -11   2       58.82       67.36     17.02 o   0.45389
   8 -11   2        0.20        0.00     12.64 o   0.47662
   9 -11   2     1351.56     1271.34     79.34 o   0.50006
  10 -11   2       16.40       19.84     20.78 o   0.52409
  11 -11   2       86.48       60.03     14.93 o   0.54864
  12 -11   2      633.09      748.57     38.67 o   0.57365
  13 -11   2        0.94        0.00     10.02 o   0.59906
  14 -11   2        2.89       18.89     12.28 o   0.62482
  22  10  -2        9.36        2.76     11.56 o   0.58529
  21  10  -2      321.32      346.17     27.66 o   0.55934
  20  10  -2       46.76       60.55     10.48 o   0.53376
  19  10  -2        0.74        9.15      7.90 o   0.50858
  18  10  -2      395.99      330.73     19.87 o   0.48388
  17  10  -2        3.46        6.12      9.45 o   0.45973
  16  10  -2     3044.08     3021.78     64.31 o   0.43623
  15  10  -2       69.33       63.64      9.68 o   0.41348
  14  10  -2      117.70       85.36      9.71 o   0.39162
 -13 -10   2        4.42       13.79     13.23 o   0.37080
 -12 -10   2        0.56        7.36     12.34 o   0.35121
 -11 -10   2      560.25      515.40     40.72 o   0.33306
 -10 -10   2     1346.46     1185.75     60.10 o   0.31661
  -9 -10   2      171.67      192.68     24.71 o   0.30213
  -8 -10   2     1619.30     1953.52     72.95 o   0.28991
  -7 -10   2      179.70      172.63     21.51 o   0.28025
  -6 -10   2        2.18       10.39     19.84 o   0.27343
  -5 -10   2      449.42      338.14     43.45 o   0.26966
  -4 -10   2     2539.18     1712.44     97.29 o   0.26906
  -3 -10   2     4068.60     4729.16    120.99 o   0.27166
  -2 -10   2      846.62      907.28     46.03 o   0.27737
  -1 -10   2     1748.15     1818.17     69.45 o   0.28600
   0 -10   2     7404.17     7141.06    170.62 o   0.29730
   1 -10   2       18.04       15.02     13.01 o   0.31098
   2 -10   2       28.94        2.83     12.69 o   0.32673
   3 -10   2      781.37      923.58     52.17 o   0.34428
   4 -10   2        9.03       34.55     15.43 o   0.36336
   5 -10   2       26.45       25.16     14.51 o   0.38375
   6 -10   2      111.28      149.54     17.22 o   0.40524
   7 -10   2     1194.01     1168.86     54.10 o   0.42767
   8 -10   2     3937.60     3820.80    109.85 o   0.45091
   9 -10   2       41.24       76.51     23.61 o   0.47483
  10 -10   2        1.37        0.00     17.95 o   0.49933
  11 -10   2        3.49       41.56     18.89 o   0.52434
  12 -10   2      555.40      763.30     42.68 o   0.54978
  13 -10   2      553.94      510.93     32.04 o   0.57560
  14 -10   2      209.66      279.23     21.34 o   0.60174
  22   9  -2       52.56       47.83     13.01 o   0.58537
  21   9  -2        0.19        2.51      8.82 o   0.55877
  20   9  -2        0.23        5.04      8.45 o   0.53245
  19   9  -2     2139.63     2036.04     45.32 o   0.50648
  18   9  -2      406.48      375.30     19.78 o   0.48090
  17   9  -2      768.09      583.89     24.44 o   0.45579
  16   9  -2     8915.34     7828.20    114.09 o   0.43121
  15   9  -2     4699.74     4277.58     73.99 o   0.40727
  14   9  -2      837.38      718.18     27.66 o   0.38409
  13   9  -2     4272.53     4314.63    201.19 o   0.36181
 -12  -9   2      153.20       98.32     21.34 o   0.34062
 -11  -9   2      807.95      785.89     49.37 o   0.32072
 -10  -9   2     1443.70     1282.20     61.45 o   0.30237
  -9  -9   2      902.04      888.03     49.06 o   0.28588
  -8  -9   2      345.99      311.57     27.84 o   0.27157
  -7  -9   2      921.40      996.16     46.91 o   0.25981
  -6  -9   2     3188.40     3504.74     95.06 o   0.25096
  -5  -9   2     1135.54     1137.91     44.02 o   0.24534
  -4  -9   2     6166.30     6723.19    223.85 o   0.24316
  -3  -9   2     7040.64     7346.18    161.17 o   0.24452
  -2  -9   2    18810.81    17469.34    328.93 o   0.24937
  -1  -9   2      222.51      104.99     17.69 o   0.25750
   0  -9   2     4213.82     4378.27    116.83 o   0.26861
   1  -9   2      241.00      334.36     43.45 o   0.28236
   2  -9   2     1641.03     1551.51     63.74 o   0.29838
   3  -9   2      285.91      313.70     29.70 o   0.31633
   4  -9   2      213.91      183.96     24.88 o   0.33589
   5  -9   2        6.95        0.00     20.78 o   0.35681
   6  -9   2        1.58        0.00     19.84 o   0.37885
   7  -9   2       94.59       71.45     13.26 o   0.40184
   8  -9   2     4640.84     4440.42    119.87 o   0.42561
   9  -9   2      632.37      578.05     53.84 o   0.45005
  10  -9   2      532.73      405.20     45.34 o   0.47505
  11  -9   2      456.00      394.81     46.28 o   0.50053
  12  -9   2       97.08      102.95     27.39 o   0.52642
  13  -9   2        1.11        0.94     17.95 o   0.55265
  14  -9   2       31.84       24.56     12.02 o   0.57919
  15  -9   2        5.24       13.70      9.35 o   0.60600
  22   8  -2      143.64      136.96     17.33 o   0.58688
  21   8  -2        0.66       20.28     10.14 o   0.55969
  20   8  -2        7.15        6.64      9.72 o   0.53273
  19   8  -2       21.29       36.90      9.34 o   0.50603
  18   8  -2     1941.68     1662.36     46.58 o   0.47966
  17   8  -2     1041.26     1105.39     33.68 o   0.45365
  16   8  -2      199.92      332.22     19.21 o   0.42809
  15   8  -2      778.65      751.91     25.24 o   0.40305
  14   8  -2     2391.65     2397.75     59.29 o   0.37863
  13   8  -2     5593.43     5249.72    229.52 o   0.35497
 -12  -8   2      143.17      224.31     27.20 o   0.33222
 -11  -8   2      970.40      943.62     53.39 o   0.31060
 -10  -8   2       98.73       38.23     13.68 o   0.29034
  -9  -8   2     6399.52     5976.43    150.61 o   0.27175
  -8  -8   2     1944.73     2103.56     74.72 o   0.25521
  -7  -8   2     3390.58     3681.05    101.65 o   0.24113
  -6  -8   2     6709.92     6838.19    152.00 o   0.22996
  -5  -8   2     3172.49     3634.28     92.65 o   0.22214
  -4  -8   2     1378.36     1514.88     49.02 o   0.21804
  -3  -8   2     3907.16     3647.17     68.72 o   0.21786
  -2  -8   2     1481.33     1345.55     51.68 o   0.22161
  -1  -8   2     7358.89     8164.65    174.30 o   0.22910
   0  -8   2      177.89      123.73     18.03 o   0.23999
   1  -8   2     8136.87     8372.14    188.22 o   0.25383
   2  -8   2     1707.31     1434.44     45.93 o   0.27017
   3  -8   2     1735.15     1717.93     53.02 o   0.28858
   4  -8   2       30.24        3.56      9.72 o   0.30870
   5  -8   2      233.08      229.33     21.17 o   0.33022
   6  -8   2        0.86        3.37     12.48 o   0.35287
   7  -8   2     1896.86     1994.27     66.87 o   0.37646
   8  -8   2       94.81       87.29     14.47 o   0.40081
   9  -8   2     2562.98     2312.14     83.05 o   0.42580
  10  -8   2        7.85       15.11     19.84 o   0.45132
  11  -8   2       43.95       67.06     25.50 o   0.47729
  12  -8   2      407.47      407.09     48.17 o   0.50364
  13  -8   2       18.02       12.28     18.89 o   0.53030
  14  -8   2     2974.67     2903.50    125.62 o   0.55724
  15  -8   2      441.57      504.22     31.05 o   0.58442
  16  -8   2      189.63      203.41     17.21 o   0.61180
  22   7  -2        6.36        0.00     11.00 o   0.58982
  21   7  -2        5.86        6.53      9.85 o   0.56210
  20   7  -2      175.19      169.26     15.20 o   0.53457
  19   7  -2        6.86        5.04      8.64 o   0.50724
  18   7  -2        6.72       42.62      9.22 o   0.48016
  17   7  -2      547.91      516.10     25.76 o   0.45337
  16   7  -2      253.21      334.57     18.54 o   0.42692
  15   7  -2      199.00      169.29     13.01 o   0.40088
  14   7  -2      550.81      400.80     27.86 o   0.37533
  13   7  -2     1360.13     1182.56     98.23 o   0.35039
 -12  -7   2        8.00       25.94     11.14 o   0.32619
 -11  -7   2     3333.60     4083.03    121.01 o   0.30291
 -10  -7   2      233.85      275.94     27.84 o   0.28078
  -9  -7   2       40.47       30.84     13.31 o   0.26010
  -8  -7   2    11431.87    13639.82    271.83 o   0.24123
  -7  -7   2    21198.57    21633.69    395.33 o   0.22463
  -6  -7   2    22179.68    23788.52    425.34 o   0.21084
  -5  -7   2     5567.93     4170.52    101.10 o   0.20044
  -4  -7   2     6339.58     6291.94    132.69 o   0.19398
  -3  -7   2      291.47      227.00     13.00 o   0.19185
  -2  -7   2     1809.71     1460.55     33.69 o   0.19420
  -1  -7   2     2367.47     2531.68     72.46 o   0.20088
   0  -7   2    12818.17    11248.75    221.98 o   0.21146
   1  -7   2     2076.14     2254.94     71.01 o   0.22540
   2  -7   2     4915.28     5329.42    102.31 o   0.24213
   3  -7   2     2725.81     2773.52     68.17 o   0.26110
   4  -7   2      824.31      848.68     35.90 o   0.28187
   5  -7   2       50.60       99.84     16.24 o   0.30406
   6  -7   2      106.06      186.17     20.48 o   0.32739
   7  -7   2     1299.89     1223.68     65.12 o   0.35163
   8  -7   2       90.98       57.15     15.00 o   0.37660
   9  -7   2       98.63      101.24     14.79 o   0.40218
  10  -7   2      265.88      233.34     22.46 o   0.42824
  11  -7   2     1931.12     1743.34     73.99 o   0.45471
  12  -7   2       76.89       65.17     25.50 o   0.48152
  13  -7   2      334.82      342.87     42.50 o   0.50861
  14  -7   2      684.21      668.73     59.51 o   0.53595
  15  -7   2      256.93      288.08     38.73 o   0.56349
  16  -7   2       15.12        0.00     10.34 o   0.59122
  17  -7   2        4.03       18.89     13.22 o   0.61909
  22   6  -2        4.99       12.92      8.50 o   0.59415
  21   6  -2       64.86       73.56     10.81 o   0.56599
  20   6  -2       54.39       34.56      9.73 o   0.53797
  19   6  -2      162.75      170.54     15.66 o   0.51009
  18   6  -2      135.14       70.92     11.11 o   0.48240
  17   6  -2       77.58       70.77     12.41 o   0.45493
  16   6  -2      100.03       33.76      9.90 o   0.42771
  15   6  -2      768.50      646.05     25.41 o   0.40079
  14   6  -2       64.26       91.58     15.95 o   0.37425
  13   6  -2       61.22        8.50     28.34 o   0.34817
  12   6  -2      557.68      681.95     71.78 o   0.32265
 -11  -6   2     5168.07     5152.64    138.62 o   0.29786
 -10  -6   2        4.12        0.70     11.42 o   0.27397
  -9  -6   2     1099.96     1032.59     49.67 o   0.25125
  -8  -6   2     5383.88     6177.57    145.84 o   0.23006
  -7  -6   2     7572.33     7408.92    162.30 o   0.21083
  -6  -6   2      313.56      626.23     33.68 o   0.19417
  -5  -6   2     1189.88     1486.05     50.34 o   0.18079
  -4  -6   2      506.69      145.99     14.75 o   0.17145
  -3  -6   2      843.54      925.27     26.35 o   0.16683
   2   6  -2     1207.51     1959.91     60.45 o   0.16732
  -1  -6   2       32.13       90.33      5.98 o   0.17289
   0  -6   2       79.14      128.65     15.60 o   0.18306
   1  -6   2     9347.33     8276.90    170.53 o   0.19713
   2  -6   2      139.89       81.23     24.56 o   0.21433
   3  -6   2    18333.11    17959.57    270.91 o   0.23397
   4  -6   2      426.98      493.84     26.02 o   0.25549
   5  -6   2     4791.32     4840.95    102.34 o   0.27845
   6  -6   2       79.13       46.90     11.25 o   0.30253
   7  -6   2        1.95       18.42     14.03 o   0.32748
   8  -6   2     2212.40     2113.64     89.07 o   0.35311
   9  -6   2      453.06      468.77     23.16 o   0.37929
  10  -6   2      680.63      530.37     28.56 o   0.40591
  11  -6   2     2530.76     1789.11     59.81 o   0.43289
  12  -6   2     1393.44     1183.06     48.81 o   0.46016
  13  -6   2      141.38      175.08     26.55 o   0.48768
  14  -6   2      251.31      283.36     40.61 o   0.51541
  15  -6   2       88.34       83.12     25.50 o   0.54331
  16  -6   2       66.15       42.50     18.89 o   0.57136
  17  -6   2      146.43      157.78     16.25 o   0.59954
  22   5  -2      242.12      281.47     24.56 o   0.59985
  21   5  -2      169.04      112.35     11.65 o   0.57132
  20   5  -2        0.63        0.79      8.40 o   0.54289
  19   5  -2       76.78       64.39     11.53 o   0.51456
  18   5  -2       83.35       69.13     11.89 o   0.48636
  17   5  -2      394.78      475.07     22.11 o   0.45831
  16   5  -2      702.88      552.01     25.80 o   0.43045
  15   5  -2     1104.28     1029.56     32.14 o   0.40279
  14   5  -2      277.31      202.69     20.66 o   0.37540
  13   5  -2     3315.50     3453.21    178.52 o   0.34834
  12   5  -2      416.05      245.58     49.12 o   0.32169
 -11  -5   2      467.91      446.31     34.48 o   0.29556
 -10  -5   2     2953.51     3626.90    105.84 o   0.27010
  -9  -5   2      893.88     1284.58     54.85 o   0.24553
  -8  -5   2     3023.34     2993.68     87.22 o   0.22212
  -7  -5   2     2024.02     1956.76     64.69 o   0.20030
  -6  -5   2     4540.42     4446.67    106.19 o   0.18064
  -5  -5   2     4189.73     5248.57    115.54 o   0.16392
  -4  -5   2        0.99       27.12      9.28 o   0.15112
  -3  -5   2     8502.24     8535.67    161.43 o   0.14329
  -2  -5   2     7040.18     9930.10    147.26 o   0.14126
  -1  -5   2     2098.10     2844.36     51.78 o   0.14528
   0  -5   2       14.73       65.08      5.40 o   0.15487
   1  -5   2     6866.32     6026.27    128.10 o   0.16909
   2  -5   2      424.13      438.09     26.32 o   0.18688
   3  -5   2     1979.71     2765.92     75.98 o   0.20734
   4  -5   2        8.40      191.80     16.01 o   0.22974
   5  -5   2        4.73       46.13      7.88 o   0.25357
   6  -5   2       80.84      220.38     19.26 o   0.27847
   7  -5   2      146.32      259.10     29.00 o   0.30417
   8  -5   2       13.08       19.28     13.16 o   0.33049
   9  -5   2       29.94       27.14     16.27 o   0.35729
  10  -5   2     3682.30     3724.02     79.57 o   0.38446
  11  -5   2      984.68      963.44     38.15 o   0.41194
  12  -5   2      293.08      184.06     17.05 o   0.43967
  13  -5   2       74.25       43.52     11.20 o   0.46761
  14  -5   2      340.95      382.67     26.09 o   0.49571
  15  -5   2       24.61        0.00     21.72 o   0.52395
  16  -5   2        3.59        0.00     21.72 o   0.55231
  17  -5   2      145.94      135.26     17.61 o   0.58078
  18  -5   2      855.78      822.69     49.12 o   0.60933
  21   4  -2      118.04      120.89     11.53 o   0.57806
  20   4  -2      566.55      548.12     24.17 o   0.54930
  19   4  -2       77.42       88.45     12.49 o   0.52061
  18   4  -2      340.19      304.16     20.48 o   0.49200
  17   4  -2      375.45      288.62     20.23 o   0.46349
  16   4  -2      495.30      316.25     20.36 o   0.43510
  15   4  -2      597.25      479.01     22.08 o   0.40685
  14   4  -2       38.50       37.77     10.06 o   0.37878
  13   4  -2      184.67      173.79     40.61 o   0.35092
  12   4  -2      196.68      455.27     61.39 o   0.32334
  11   4  -2     1826.56     2003.36    119.96 o   0.29610
 -10  -4   2     1278.03     1914.20     69.21 o   0.26932
  -9  -4   2    14165.96    14955.98    291.95 o   0.24314
  -8  -4   2      162.77       53.96     14.93 o   0.21778
  -7  -4   2        5.82       51.73     13.01 o   0.19357
  -6  -4   2    28797.70    31463.10    539.98 o   0.17099
  -5  -4   2     1344.62      616.95     29.36 o   0.15077
  -4  -4   2   123124.02   118155.27   1896.46 o   0.13401
  -3  -4   2     5229.65     5956.65    118.13 o   0.12211
  -2  -4   2    70573.05    71097.34    940.54 o   0.11658
  -1  -4   2     4869.81     3834.76     63.90 o   0.11832
   0  -4   2      318.89      137.90     14.03 o   0.12702
   1  -4   2    15769.68    16491.13    291.54 o   0.14142
   2  -4   2     3200.89     4045.81     91.70 o   0.15997
   3  -4   2    20288.65    17208.86    308.30 o   0.18142
   4  -4   2     1191.63     1301.21     38.68 o   0.20484
   5  -4   2     2844.01     2528.09     49.98 o   0.22965
   6  -4   2     2202.86     2090.12     57.50 o   0.25542
   7  -4   2       12.33       12.26      8.19 o   0.28191
   8  -4   2     2971.70     2176.93     85.00 o   0.30892
   9  -4   2      178.20       46.47     17.25 o   0.33634
  10  -4   2     1231.44     1033.23     61.78 o   0.36406
  11  -4   2       85.22       48.89      9.33 o   0.39202
  12  -4   2     4151.79     3532.86     80.83 o   0.42019
  13  -4   2       41.81       42.24     10.82 o   0.44850
  14  -4   2      253.34      187.22     17.27 o   0.47695
  15  -4   2       44.52       29.16     12.07 o   0.50551
  16  -4   2      411.57      405.95     25.65 o   0.53416
  17  -4   2     1054.01      942.64     65.17 o   0.56288
  18  -4   2        6.99       25.29      9.95 o   0.59167
  19  -4   2       95.00       98.23     17.95 o   0.62052
  21   3  -2      113.34       93.93     11.12 o   0.58615
  20   3  -2       30.87       18.35      8.83 o   0.55714
  19   3  -2        1.80        0.00      8.87 o   0.52817
  18   3  -2       14.20       21.00      8.53 o   0.49925
  17   3  -2       70.48       64.30     11.03 o   0.47039
  16   3  -2     1821.85     1995.33     46.79 o   0.44161
  15   3  -2     2672.91     2062.81     43.45 o   0.41291
  14   3  -2       16.20       29.55      8.61 o   0.38431
  13   3  -2      353.00      344.75     53.84 o   0.35584
  12   3  -2        4.87        0.00     29.28 o   0.32754
  11   3  -2       16.10       50.06     20.78 o   0.29945
 -10  -3   2     1216.31     1374.69     55.82 o   0.27163
  -9  -3   2      230.57      115.69     15.43 o   0.24418
  -8  -3   2     3292.58     3166.63     63.34 o   0.21724
  -7  -3   2       65.63      175.21     11.12 o   0.19103
  -6  -3   2      952.17      677.09     19.98 o   0.16589
  -5  -3   2    10157.40    10625.02    154.07 o   0.14238
  -4  -3   2     1415.24     1150.57     25.25 o   0.12147
  -3  -3   2    65597.97    76062.49   1231.58 o   0.10471
  -2  -3   2     1480.05     1126.98     32.35 o   0.09436
  -1  -3   2   135421.11   123629.47   1980.12 o   0.09257
   0  -3   2    33944.66    36510.98    601.49 o   0.09982
   1  -3   2     1995.27     2757.53     63.95 o   0.11439
   2  -3   2    51990.12    48282.14    794.54 o   0.13392
   3  -3   2     3435.72     2585.05     64.69 o   0.15657
   4  -3   2        7.00       24.36      9.75 o   0.18116
   5  -3   2      922.10     1286.61     31.19 o   0.20701
   6  -3   2    15531.84    16710.11    217.00 o   0.23370
   7  -3   2      557.02      699.60     30.13 o   0.26097
   8  -3   2      791.82      844.61     49.00 o   0.28866
   9  -3   2      908.62      934.30     54.36 o   0.31665
  10  -3   2      627.29      485.55     41.71 o   0.34488
  11  -3   2     1422.08     1361.07    106.73 o   0.37329
  12  -3   2      865.27      838.16     26.59 o   0.40184
  13  -3   2       54.68       31.21      9.48 o   0.43050
  14  -3   2      162.04      155.48     15.80 o   0.45926
  15  -3   2      175.78      162.16     15.78 o   0.48809
  16  -3   2      171.38      115.64     16.05 o   0.51699
  17  -3   2     1238.89     1405.27     46.25 o   0.54593
  18  -3   2      180.50      167.18     28.34 o   0.57493
  19  -3   2      160.68      204.02     25.50 o   0.60396
  21   2  -2      387.28      341.92     33.06 o   0.59553
  20   2  -2       46.74        9.24      9.14 o   0.56635
  19   2  -2       98.15       81.25     10.03 o   0.53719
  18   2  -2     1440.44     1362.95     37.32 o   0.50806
  17   2  -2     1569.99     1429.45     39.34 o   0.47895
  16   2  -2      308.22      270.24     17.09 o   0.44989
  15   2  -2        1.48       32.76      7.62 o   0.42087
  14   2  -2      315.01      194.52     12.49 o   0.39191
  13   2  -2        8.86        1.89     20.78 o   0.36301
  12   2  -2        4.38       22.67     21.72 o   0.33421
  11   2  -2       30.91       20.78     27.39 o   0.30551
  10   2  -2     5201.57     4919.13    196.46 o   0.27697
  -9  -2   2       13.64       28.42      7.89 o   0.24862
  -8  -2   2     1725.50     2415.09     49.19 o   0.22054
  -7  -2   2     3751.42     5307.02     82.75 o   0.19286
  -6  -2   2     1269.32     1444.52     31.77 o   0.16576
  -5  -2   2    18839.71    12895.86    223.24 o   0.13961
  -4  -2   2     4103.30     4273.59     81.75 o   0.11502
  -3  -2   2    21912.32    23219.46    545.00 o   0.09326
  -2  -2   2    27138.62    24360.96    404.06 o   0.07676
  -1  -2   2    25792.63    27670.10    643.23 o   0.06940
   1  -2   2     3364.07     4460.35     86.93 o   0.08859
   2  -2   2    26795.80    25768.75    430.21 o   0.10934
   3  -2   2     1420.73     2529.08     60.78 o   0.13338
   4  -2   2      326.68      328.89     14.78 o   0.15923
   5  -2   2     2227.52     2635.17     42.68 o   0.18614
   6  -2   2       12.17       14.95      4.86 o   0.21370
   7  -2   2       93.47       37.63      6.59 o   0.24169
   8  -2   2     9906.21    11431.39    187.92 o   0.26998
   9  -2   2      338.50      622.68     42.68 o   0.29848
  10  -2   2      478.20      478.83     40.06 o   0.32715
  11  -2   2      321.32      221.97     44.39 o   0.35593
  12  -2   2     1899.32     2099.18     42.96 o   0.38480
  13  -2   2      860.19      955.80     28.81 o   0.41375
  14  -2   2       28.49       34.50      8.99 o   0.44275
  15  -2   2     1888.10     1714.22     48.74 o   0.47181
  16  -2   2      279.83      291.65     19.54 o   0.50090
  17  -2   2      162.93      139.45     17.04 o   0.53003
  18  -2   2      267.72      125.34     14.56 o   0.55918
  19  -2   2        7.58       10.39     14.17 o   0.58836
  21   1  -2      223.49      276.75     27.39 o   0.60616
  20   1  -2       31.45       37.18     13.10 o   0.57687
  19   1  -2      342.60      397.65     20.72 o   0.54759
  18   1  -2      305.08      314.28     17.81 o   0.51833
  17   1  -2        5.18        2.39      8.23 o   0.48908
  16   1  -2        2.91        4.23      7.82 o   0.45985
  15   1  -2      398.83      442.26     21.09 o   0.43064
  14   1  -2       98.57       28.48     10.06 o   0.40146
  13   1  -2      180.67      195.52     43.45 o   0.37231
  12   1  -2      116.36      114.29     34.00 o   0.34320
  11   1  -2        9.21       37.78     27.39 o   0.31415
  10   1  -2     1695.98     2098.19     72.13 o   0.28516
   9   1  -2     1619.31     1717.14     52.35 o   0.25627
   8   1  -2     2276.29     2857.26     68.27 o   0.22751
   7   1  -2     3654.73     3446.17     73.53 o   0.19893
   6   1  -2    13550.73    13290.63    202.55 o   0.17063
   5   1  -2    11298.51    14892.84    265.26 o   0.14277
  -4  -1   2   158471.47   187081.64   2994.32 o   0.11568
  -3  -1   2       62.04       57.32      5.90 o   0.09003
  -2  -1   2     3101.70     4414.75    112.40 o   0.06752
   0  -1   2     5079.52     7586.20    131.24 o   0.05148
   1  -1   2       16.67       72.03      7.26 o   0.06548
   2  -1   2     6192.91     6884.54    125.54 o   0.08748
   3  -1   2     8625.76     9596.02    121.60 o   0.11290
   4  -1   2     2979.78     3188.85     57.08 o   0.13988
   5  -1   2       33.86       27.18      5.66 o   0.16768
   6  -1   2     2534.13     3113.34     48.42 o   0.19594
   7  -1   2     3489.18     3410.79     53.69 o   0.22450
   8  -1   2       91.57      148.57     16.32 o   0.25324
   9  -1   2      620.90     1071.07     43.46 o   0.28212
  10  -1   2     1229.40     1342.18     97.29 o   0.31110
  11  -1   2      594.42      588.44     67.06 o   0.34015
  12  -1   2       24.76       17.00     23.61 o   0.36925
  13  -1   2      300.68      315.20     16.37 o   0.39840
  14  -1   2      498.55      520.30     22.76 o   0.42757
  15  -1   2        0.63       11.52      8.64 o   0.45678
  16  -1   2      130.57       96.71     13.01 o   0.48601
  17  -1   2      177.15      207.14     19.08 o   0.51526
  18  -1   2        2.37       35.21     10.37 o   0.54452
  19  -1   2      353.66      275.53     18.74 o   0.57380
  20  -1   2       27.28       22.67     13.22 o   0.60309
  20   0  -2      100.30       48.17     18.89 o   0.58863
  19   0  -2       81.85       75.02     13.50 o   0.55931
  18   0  -2       96.42       99.48     12.62 o   0.52999
  17   0  -2        6.03       10.16      7.74 o   0.50068
  16   0  -2      159.75      194.97     15.15 o   0.47138
  15   0  -2       71.15       60.15      9.63 o   0.44209
  14   0  -2     1337.53     1163.34     31.72 o   0.41282
  13   0  -2     2999.24     2672.58     61.30 o   0.38357
  12   0  -2     1250.62     1160.83     92.56 o   0.35434
  11   0  -2      156.06       82.17     25.50 o   0.32513
  10   0  -2       14.87       22.46     10.11 o   0.29597
   9   0  -2     3315.53     2539.67     68.82 o   0.26686
   8   0  -2     3074.47     4344.48     93.21 o   0.23782
   7   0  -2     4722.57     3638.79     78.83 o   0.20887
   6   0  -2     7368.30     7472.80    127.73 o   0.18008
   5   0  -2    54821.18    54908.07    905.97 o   0.15151
   4   0  -2    57589.57    61278.49   1411.13 o   0.12333
   3   0  -2     3298.77     4861.51    134.12 o   0.09588
   2   0  -2     1585.27     1181.61     43.45 o   0.07003
   0   0   2   133254.47   255725.80   5774.88 o   0.03885
   1   0   2    50366.41    83817.99   1351.11 o   0.04904
   2   0   2    36063.86    40914.26    662.10 o   0.07090
   3   0   2      204.67      445.63     12.48 o   0.09684
   4   0   2     9837.71     7892.50    116.16 o   0.12433
   5   0   2     2414.75     3429.27     53.07 o   0.15253
   6   0   2     6185.85     3996.49     56.91 o   0.18111
   7   0   2       53.69       12.96      5.60 o   0.20991
   8   0   2     7797.33     8483.32    125.84 o   0.23886
   9   0   2     1511.09     1633.59     52.37 o   0.26790
  10   0   2     1253.89     1558.01     70.80 o   0.29702
  11   0   2      114.88      157.50     26.71 o   0.32618
  12   0   2     2398.94     2506.79    146.40 o   0.35538
  13   0   2     1692.77     1524.76     35.62 o   0.38461
  14   0   2     2427.47     2038.16     43.91 o   0.41387
  15   0   2     1432.77     1839.28     44.69 o   0.44314
  16   0   2       60.37       19.53      8.21 o   0.47243
  17   0   2       33.35       32.40      9.96 o   0.50173
  18   0   2       53.83        3.71     10.48 o   0.53104
  19   0   2      200.57      114.43     14.02 o   0.56036
  20   0   2      220.01      165.86     18.33 o   0.58968
  20  -1  -2      112.44       51.00     15.11 o   0.60156
  19  -1  -2      281.19      307.31     24.32 o   0.57225
  18  -1  -2        0.01       11.69      9.99 o   0.54294
  17  -1  -2        1.14        6.60      9.79 o   0.51365
  16  -1  -2      164.61      153.17     15.88 o   0.48437
  15  -1  -2      114.40       85.01     12.94 o   0.45510
  14  -1  -2      943.37      758.47     30.44 o   0.42585
  13  -1  -2      139.23      152.83     13.62 o   0.39662
  12  -1  -2      324.53      152.07     37.78 o   0.36742
  11  -1  -2       36.79        0.00     23.61 o   0.33825
  10  -1  -2      285.21      348.64     25.62 o   0.30913
   9  -1  -2      144.57       90.42     14.22 o   0.28006
   8  -1  -2     6693.14     6819.08    130.62 o   0.25106
   7  -1  -2       18.96       65.49     12.26 o   0.22217
   6  -1  -2     6315.49     5628.78    104.62 o   0.19344
   5  -1  -2     3790.03     4535.18     85.33 o   0.16493
   4  -1  -2     1267.97     1845.79     34.99 o   0.13680
   3  -1  -2     6064.89     6045.91     91.18 o   0.10934
   2  -1  -2    11377.10    11296.41    197.64 o   0.08322
  -1   1   2     3410.00     4296.53     62.10 o   0.06018
   1   1   2     8481.98     5670.98    146.40 o   0.04689
   2   1   2     6451.38     6180.08    155.85 o   0.06387
   4   1   2     1821.38     1534.87     54.78 o   0.11412
   5   1   2    27527.75    20717.26    289.17 o   0.14174
   6   1   2       92.49      175.61     10.77 o   0.16995
   7   1   2     3285.46     3890.11     66.33 o   0.19850
   8   1   2      228.60       77.06     11.66 o   0.22727
   9   1   2        3.26       26.50      9.41 o   0.25618
  10   1   2     1420.42     1189.71     60.07 o   0.28519
  11   1   2     3309.06     3192.52    110.87 o   0.31427
  12   1   2       13.02       13.07     17.21 o   0.34340
  13   1   2     2308.07     1889.07    126.57 o   0.37258
  14   1   2       21.89       43.21      7.68 o   0.40178
  15   1   2      657.90      790.31     28.03 o   0.43102
  16   1   2      421.74      266.74     17.41 o   0.46027
  17   1   2      356.42      319.11     20.65 o   0.48954
  18   1   2       21.71        3.55     10.97 o   0.51882
  19   1   2        2.64        3.53     10.37 o   0.54812
  20   1   2       12.60       17.18      7.89 o   0.57742
  19  -2  -2       69.21       61.98     13.16 o   0.58633
  18  -2  -2      518.78      515.46     32.93 o   0.55710
  17  -2  -2        1.01       10.03     11.43 o   0.52789
  16  -2  -2      505.83      434.87     23.58 o   0.49870
  15  -2  -2     1330.84     1201.70     39.99 o   0.46954
  14  -2  -2     1287.53     1028.36     35.99 o   0.44040
  13  -2  -2     1255.98     1163.12     33.35 o   0.41131
  12  -2  -2      118.81      189.21     17.26 o   0.38226
  11  -2  -2      153.64      127.99     21.70 o   0.35326
  10  -2  -2       34.11       16.04     10.97 o   0.32434
   9  -2  -2     3250.11     3853.05     93.95 o   0.29551
   8  -2  -2    10335.52     8865.63    161.36 o   0.26681
   7  -2  -2     3197.93     2465.50     64.32 o   0.23827
   6  -2  -2    11533.28     9813.10    133.31 o   0.20997
   5  -2  -2      106.71      192.01      9.76 o   0.18201
   4  -2  -2       20.90       19.53      6.02 o   0.15459
   3  -2  -2      506.29      524.38     19.81 o   0.12805
   2  -2  -2    13074.27    12131.32    149.25 o   0.10307
   1  -2  -2     2917.54     2867.62     48.23 o   0.08110
   0   2   2     9264.01    12415.94    173.16 o   0.06527
   1   2   2     6952.55     7716.12    138.92 o   0.06058
   2   2   2        2.96      678.17     34.00 o   0.06934
   3   2   2    66068.33    64794.04   1485.75 o   0.08760
   4   2   2       47.45       41.74      8.85 o   0.11076
   5   2   2      109.17      316.42     26.45 o   0.13635
   6   2   2    13171.45    14019.26    210.80 o   0.16322
   7   2   2    14427.37    10756.49    172.51 o   0.19084
   8   2   2       64.85       99.63     12.21 o   0.21892
   9   2   2     4101.84     5334.88    138.23 o   0.24730
  10   2   2      158.60      101.57     19.90 o   0.27590
  11   2   2     4259.95     4410.80    133.57 o   0.30465
  12   2   2     5454.40     5194.40    154.26 o   0.33351
  13   2   2     3077.70     2799.60    156.79 o   0.36246
  14   2   2     1638.04     1276.10     29.86 o   0.39147
  15   2   2       46.24      102.25     11.65 o   0.42054
  16   2   2     4032.55     3325.83     63.93 o   0.44965
  17   2   2      269.08      162.38     14.21 o   0.47879
  18   2   2        4.65        7.91      8.41 o   0.50796
  19   2   2        1.04        3.03     10.72 o   0.53716
  20   2   2      150.81      124.53     13.56 o   0.56638
  21   2   2        0.15        0.94     15.11 o   0.59561
  19  -3  -2      121.26      146.40     19.84 o   0.60148
  18  -3  -2        0.19        0.89     11.67 o   0.57238
  17  -3  -2      187.18      260.53     25.71 o   0.54330
  16  -3  -2      260.11      208.45     20.01 o   0.51427
  15  -3  -2       37.10       45.73     13.62 o   0.48527
  14  -3  -2      741.17      701.12     35.19 o   0.45633
  13  -3  -2       43.83       60.76     12.06 o   0.42745
  12  -3  -2       32.28       22.26      8.48 o   0.39865
  11  -3  -2      801.05     1001.21     80.29 o   0.36993
  10  -3  -2        8.53        0.00     13.68 o   0.34134
   9  -3  -2     1435.55     1154.00     47.59 o   0.31289
   8  -3  -2      910.83      798.77     37.39 o   0.28463
   7  -3  -2        0.15        4.67      9.16 o   0.25663
   6  -3  -2     3661.51     3713.45     81.66 o   0.22898
   5  -3  -2      928.68     1050.84     27.30 o   0.20182
   4  -3  -2      788.89      711.44     23.10 o   0.17538
   3  -3  -2     7255.84     5149.49     88.58 o   0.15005
   2  -3  -2      202.41      468.27     14.05 o   0.12649
   1  -3  -2    16735.66    22028.32    260.71 o   0.10588
   0  -3  -2    11924.85    14790.56    255.43 o   0.09028
  -1  -3  -2     1512.63     1419.14     37.70 o   0.08257
   2   3   2       17.22      125.72      8.46 o   0.08494
   3   3   2     6921.92     5349.51     84.93 o   0.09663
   4   3   2    20867.17    18849.41    324.73 o   0.11485
   5   3   2     1318.38     1604.76     69.90 o   0.13700
   6   3   2    27735.57    30545.43    427.04 o   0.16149
   7   3   2     2045.72     2324.29     56.67 o   0.18739
   8   3   2      114.11      172.38     20.70 o   0.21419
   9   3   2      828.77      935.24     48.34 o   0.24160
  10   3   2      680.94      756.97     46.33 o   0.26942
  11   3   2     2145.91     1697.36     75.33 o   0.29755
  12   3   2      569.28      574.37     45.40 o   0.32590
  13   3   2     3704.14     3199.95    117.46 o   0.35442
  14   3   2       22.57       20.49      7.43 o   0.38308
  15   3   2     1473.50     1745.04     38.34 o   0.41183
  16   3   2      269.93      176.00     14.52 o   0.44068
  17   3   2       51.37       23.66      9.66 o   0.46959
  18   3   2      352.05      287.17     17.38 o   0.49855
  19   3   2       86.29       32.60      8.49 o   0.52757
  20   3   2        0.10        0.00     11.97 o   0.55662
  21   3   2        3.47        0.00     15.11 o   0.58571
  22   3   2       38.32       54.78     16.06 o   0.61483
  18  -4  -2        5.88       12.06     10.34 o   0.58868
  17  -4  -2       44.04       65.65     16.03 o   0.55979
  16  -4  -2     1488.39     1515.75     61.27 o   0.53096
  15  -4  -2      307.74      282.03     23.36 o   0.50219
  14  -4  -2        2.02        9.93     11.13 o   0.47350
  13  -4  -2      191.39      151.74     17.89 o   0.44490
  12  -4  -2      563.45      711.75     29.60 o   0.41641
  11  -4  -2     1098.77     1068.70     32.50 o   0.38805
  10  -4  -2      560.90      505.33     58.56 o   0.35986
   9  -4  -2       39.61       31.75     15.66 o   0.33189
   8  -4  -2     1217.22      955.47     54.43 o   0.30417
   7  -4  -2      450.88      448.18     26.85 o   0.27681
   6  -4  -2      412.92      376.70     22.93 o   0.24991
   5  -4  -2      619.08     1353.43     33.05 o   0.22363
   4  -4  -2     2471.93     2454.47     53.99 o   0.19823
   3  -4  -2    12345.83    11478.72    174.83 o   0.17410
   2  -4  -2     6103.16     5149.82     73.66 o   0.15183
   1  -4  -2    17108.51    23453.88    279.81 o   0.13237
   0  -4  -2    49601.88    46821.11    629.57 o   0.11712
  -1  -4  -2    13243.78    14115.01    248.44 o   0.10791
  -2  -4  -2     4498.50     5670.37    111.62 o   0.10629
   3   4   2     1894.32     2139.20     34.52 o   0.11260
   4   4   2     3973.48     3869.75     70.48 o   0.12565
   5   4   2     8546.68     7725.17    151.28 o   0.14362
   6   4   2    12420.06     8633.98    247.47 o   0.16490
   7   4   2     1340.64     1384.49     51.73 o   0.18837
   8   4   2        4.40        4.55     10.62 o   0.21332
   9   4   2     5448.61     6034.13    147.56 o   0.23928
  10   4   2      219.38      141.62     22.37 o   0.26596
  11   4   2      924.50      747.53     48.25 o   0.29315
  12   4   2       51.80       21.08     12.16 o   0.32074
  13   4   2        0.75        0.57     15.43 o   0.34862
  14   4   2       24.01       40.39     10.88 o   0.37673
  15   4   2     3828.10     3702.78     66.29 o   0.40502
  16   4   2     7242.27     6969.55    104.48 o   0.43346
  17   4   2      107.04      103.29     13.61 o   0.46202
  18   4   2      153.89      168.04     16.40 o   0.49067
  19   4   2        2.31       17.55      8.70 o   0.51941
  20   4   2       61.03       39.21     10.33 o   0.54822
  21   4   2       17.46        7.56     15.11 o   0.57709
  22   4   2        3.57       16.06     12.28 o   0.60601
  18  -5  -2      269.91      271.08     22.67 o   0.60593
  17  -5  -2      352.35      356.99     25.64 o   0.57726
  16  -5  -2      135.24      160.10     15.97 o   0.54867
  15  -5  -2      736.06      751.72     42.98 o   0.52017
  14  -5  -2       53.04       69.88     13.67 o   0.49177
  13  -5  -2       39.89       31.54     12.67 o   0.46350
  12  -5  -2     3332.62     3326.23     98.84 o   0.43537
  11  -5  -2     1007.19      912.27     34.95 o   0.40743
  10  -5  -2      773.62      942.98     30.28 o   0.37970
   9  -5  -2       78.36       60.45     28.34 o   0.35224
   8  -5  -2    14515.17    12594.41    275.84 o   0.32512
   7  -5  -2        5.33        0.52     13.31 o   0.29844
   6  -5  -2     1089.67      844.43     47.05 o   0.27231
   5  -5  -2      384.26      351.28     16.54 o   0.24692
   4  -5  -2     2318.75     1953.40     40.46 o   0.22251
   3  -5  -2     4416.89     3161.69     63.85 o   0.19945
   2  -5  -2     4702.71     3701.32     57.83 o   0.17827
   1  -5  -2       14.93      510.09     13.40 o   0.15971
   0  -5  -2     1440.48     2038.99     42.02 o   0.14479
  -1  -5  -2      504.11      383.95     22.04 o   0.13471
  -2  -5  -2     1431.25     2480.99     62.80 o   0.13060
  -3  -5  -2      152.75       79.99     11.00 o   0.13303
   4   5   2       98.31       90.96      6.53 o   0.14165
   5   5   2      502.17      103.94      6.61 o   0.15543
   6   5   2      352.00      244.55     20.97 o   0.17315
   7   5   2      543.73      282.98     18.98 o   0.19373
   8   5   2      176.83      320.11     21.43 o   0.21636
   9   5   2      913.22     1128.09     41.90 o   0.24046
  10   5   2      369.06      202.74     19.98 o   0.26562
  11   5   2        7.21        4.64     10.87 o   0.29158
  12   5   2     7606.43     7139.48    148.41 o   0.31813
  13   5   2      112.94       69.33     16.00 o   0.34515
  14   5   2     2049.44     1634.04    119.96 o   0.37252
  15   5   2     3312.23     3255.75     60.68 o   0.40019
  16   5   2      657.02      579.53     24.07 o   0.42808
  17   5   2     2196.30     1959.10     46.47 o   0.45616
  18   5   2       14.41       10.41      9.93 o   0.48440
  19   5   2       16.63       11.02      8.85 o   0.51277
  20   5   2       69.57       67.74     11.86 o   0.54124
  21   5   2       64.58       60.45     18.89 o   0.56981
  22   5   2        8.12        5.67     13.22 o   0.59846
  17  -6  -2        0.28        5.56      8.56 o   0.59563
  16  -6  -2        0.66        6.25      8.38 o   0.56731
  15  -6  -2       93.80       66.80     12.67 o   0.53910
  14  -6  -2        4.96        7.28     13.44 o   0.51103
  13  -6  -2      113.92      133.04     20.97 o   0.48312
  12  -6  -2      871.06      795.79     37.60 o   0.45539
  11  -6  -2     3820.78     4165.50    112.87 o   0.42788
  10  -6  -2      318.15      317.34     21.15 o   0.40065
   9  -6  -2      494.65      741.46     73.67 o   0.37373
   8  -6  -2      630.33      609.22     65.17 o   0.34723
   7  -6  -2       19.46        0.00     13.16 o   0.32122
   6  -6  -2     1650.49     1855.07     74.36 o   0.29585
   5  -6  -2     5813.59     5641.36    124.93 o   0.27129
   4  -6  -2     1346.47     1923.43     51.17 o   0.24779
   3  -6  -2     4699.80     5207.42    124.46 o   0.22568
   2  -6  -2    15178.92    13322.64    203.73 o   0.20540
   1  -6  -2      545.77      610.10     23.21 o   0.18754
   0  -6  -2      149.63     1392.06     34.14 o   0.17287
  -1  -6  -2    19516.56    20443.90    361.30 o   0.16225
  -2  -6  -2    55345.47    56888.77    939.94 o   0.15651
  -3  -6  -2    19109.73    17862.25    316.23 o   0.15618
   4   6   2       10.71       43.91      7.66 o   0.16130
   5   6   2      449.18      393.73     15.63 o   0.17137
   6   6   2     9426.04     8022.64    168.16 o   0.18561
   7   6   2     1717.36      898.88     32.98 o   0.20312
   8   6   2     9979.62     8820.05    153.12 o   0.22315
   9   6   2      670.78      734.56     34.13 o   0.24507
  10   6   2      554.34      954.24     40.37 o   0.26843
  11   6   2     7912.54     6985.05    141.58 o   0.29287
  12   6   2      860.68      648.62     46.74 o   0.31815
  13   6   2      811.54      632.67     47.19 o   0.34409
  14   6   2      763.86      692.34     76.51 o   0.37055
  15   6   2      754.81      809.54     27.28 o   0.39741
  16   6   2      875.74      813.17     28.29 o   0.42461
  17   6   2      215.70      163.55     13.84 o   0.45209
  18   6   2       32.94       11.11      9.35 o   0.47979
  19   6   2      436.30      409.09     23.31 o   0.50769
  20   6   2       65.34       43.75     10.39 o   0.53574
  21   6   2       22.31       40.61     17.95 o   0.56393
  22   6   2       49.64       33.06     15.11 o   0.59224
  16  -7  -2        0.94       10.59      7.95 o   0.58678
  15  -7  -2        1.65        0.00      8.75 o   0.55890
  14  -7  -2       77.64       82.74     13.44 o   0.53117
  13  -7  -2        0.89        8.28     12.71 o   0.50364
  12  -7  -2     1095.82     1039.20     51.41 o   0.47633
  11  -7  -2      102.30      139.32     20.04 o   0.44928
  10  -7  -2      102.41       21.98     12.73 o   0.42254
   9  -7  -2     2154.36     1891.19     62.46 o   0.39618
   8  -7  -2      201.95      310.75     49.12 o   0.37028
   7  -7  -2      189.71      174.74     37.78 o   0.34493
   6  -7  -2      172.54      107.30     19.97 o   0.32028
   5  -7  -2      166.81      293.85     28.70 o   0.29650
   4  -7  -2     4128.17     4454.55     92.26 o   0.27381
   3  -7  -2      542.73      894.80     43.34 o   0.25250
   2  -7  -2      667.60     1089.71     35.86 o   0.23296
   1  -7  -2     1690.62     2232.68     52.16 o   0.21567
   0  -7  -2      815.87      568.20     32.35 o   0.20121
  -1  -7  -2      964.69     1564.70     53.76 o   0.19022
  -2  -7  -2      993.15      785.75     35.90 o   0.18333
  -3  -7  -2      927.90      563.67     29.26 o   0.18101
  -4  -7  -2     2087.87     1447.65     46.62 o   0.18343
   5   7   2       19.70      140.33     10.76 o   0.19041
   6   7   2     2929.94     2265.70     45.81 o   0.20148
   7   7   2      222.54      246.97     23.83 o   0.21601
   8   7   2     6792.41     6202.75    148.78 o   0.23336
   9   7   2     3208.20     4191.33    117.46 o   0.25294
  10   7   2     4618.41     4822.21    133.56 o   0.27428
  11   7   2     6350.44     6713.27    172.31 o   0.29700
  12   7   2      506.34      530.64     41.82 o   0.32080
  13   7   2       60.12       14.50     14.58 o   0.34547
  14   7   2      246.32      248.48     32.45 o   0.37082
  15   7   2     3371.72     2951.18     63.51 o   0.39674
  16   7   2      321.85      280.84     17.35 o   0.42311
  17   7   2     2146.71     1991.07     46.79 o   0.44985
  18   7   2     1103.12      917.15     30.90 o   0.47691
  19   7   2       20.76       16.80     10.26 o   0.50422
  20   7   2       14.00        7.79     10.82 o   0.53176
  21   7   2       11.27       16.62     13.31 o   0.55949
  22   7   2       29.21       18.89     15.11 o   0.58738
  23   7   2        6.86        6.61     10.39 o   0.61541
  15  -8  -2      254.97      292.46     17.98 o   0.57946
  14  -8  -2       40.68       23.75     11.04 o   0.55210
  13  -8  -2     1030.66      984.64     39.49 o   0.52496
  12  -8  -2       45.92       23.37     12.71 o   0.49807
  11  -8  -2      136.03      158.32     21.09 o   0.47148
  10  -8  -2      148.39      186.85     22.68 o   0.44524
   9  -8  -2     2553.19     2162.13     85.52 o   0.41942
   8  -8  -2        4.64        0.42     11.97 o   0.39411
   7  -8  -2      568.27      386.31     54.78 o   0.36939
   6  -8  -2      194.91      227.63     41.56 o   0.34542
   5  -8  -2       36.49      109.57     32.11 o   0.32234
   4  -8  -2       32.03        5.85      8.37 o   0.30036
   3  -8  -2      142.34      172.73     20.97 o   0.27975
   2  -8  -2     3444.73     4134.20     98.47 o   0.26083
   1  -8  -2      321.60      616.97     36.03 o   0.24399
   0  -8  -2    10827.30    12044.52    239.95 o   0.22970
  -1  -8  -2    10634.56    11061.43    221.74 o   0.21844
  -2  -8  -2      234.18      575.67     32.81 o   0.21072
  -3  -8  -2     2486.03     2166.37     66.47 o   0.20691
  -4  -8  -2     6272.19     5906.82    129.93 o   0.20725
  -5  -8  -2     1435.49     1318.06     44.17 o   0.21171
   6   8   2      571.98      840.67     40.39 o   0.22004
   7   8   2    20412.23    20360.31    378.44 o   0.23182
   8   8   2     3223.68     2558.45     83.87 o   0.24656
   9   8   2     1878.98     2181.88     79.44 o   0.26377
  10   8   2     6204.47     5370.02    144.89 o   0.28299
  11   8   2     2703.81     2788.20     99.51 o   0.30384
  12   8   2       44.88       60.59     18.29 o   0.32601
  13   8   2     4156.94     4179.16    135.15 o   0.34925
  14   8   2     5746.02     5798.79    170.36 o   0.37335
  15   8   2        9.80        5.08      9.11 o   0.39817
  16   8   2     1457.60     1234.01     35.14 o   0.42358
  17   8   2     1247.51     1079.49     33.20 o   0.44947
  18   8   2       40.39       53.32     10.04 o   0.47577
  19   8   2      661.13      683.21     28.89 o   0.50241
  20   8   2      337.10      379.70     24.66 o   0.52934
  21   8   2       25.31       33.37     10.91 o   0.55652
  22   8   2       21.85       21.72     15.11 o   0.58392
  23   8   2        0.02        6.61      9.45 o   0.61150
  15  -9  -2      171.93      102.95     18.89 o   0.60072
  14  -9  -2      110.55      105.10     12.47 o   0.57373
  13  -9  -2       22.38        9.72     10.72 o   0.54698
  12  -9  -2      245.78      286.86     21.93 o   0.52051
  11  -9  -2      413.59      399.28     31.01 o   0.49438
  10  -9  -2     4565.12     5282.48    135.24 o   0.46863
   9  -9  -2       93.85      139.79     29.28 o   0.44334
   8  -9  -2      303.18      196.60     26.46 o   0.41858
   7  -9  -2       96.43       79.64     16.16 o   0.39446
   6  -9  -2      378.64      326.81     50.06 o   0.37111
   5  -9  -2        5.71        0.00     20.78 o   0.34866
   4  -9  -2     1494.87     1836.17    117.12 o   0.32732
   3  -9  -2      188.08      306.03     45.34 o   0.30731
   2  -9  -2     3928.57     3692.18    163.40 o   0.28891
   1  -9  -2      272.30      222.73     24.32 o   0.27245
   0  -9  -2      833.48      649.45     38.58 o   0.25829
  -1  -9  -2     5075.48     5271.10    130.56 o   0.24684
  -2  -9  -2       57.59      153.29     19.23 o   0.23847
  -3  -9  -2    11433.39    10444.88    212.54 o   0.23354
  -4  -9  -2     1170.62      888.07     40.32 o   0.23224
  -5  -9  -2     3559.31     4040.91     99.33 o   0.23465
  -6  -9  -2     2482.22     1004.98     73.67 o   0.24066
   7   9   2     5765.72     6714.57    156.15 o   0.25000
   8   9   2     2575.14     3269.66     98.90 o   0.26231
   9   9   2     5345.31     4972.70    134.67 o   0.27721
  10   9   2       70.12       89.73     19.37 o   0.29430
  11   9   2      451.83      461.88     39.41 o   0.31322
  12   9   2     3358.28     3308.70    114.88 o   0.33366
  13   9   2      262.67      259.90     31.31 o   0.35535
  14   9   2      148.74       88.51     10.67 o   0.37809
  15   9   2     1267.36     1071.88     31.82 o   0.40170
  16   9   2     1527.01     1494.17     35.79 o   0.42602
  17   9   2     1978.60     1779.56     43.70 o   0.45095
  18   9   2      262.00      320.85     20.57 o   0.47639
  19   9   2      118.40      138.38     14.95 o   0.50226
  20   9   2      156.82      214.60     16.82 o   0.52850
  21   9   2       69.01       47.23     14.03 o   0.55505
  22   9   2      436.57      391.04     34.00 o   0.58188
  23   9   2      326.20      305.08     24.56 o   0.60894
  14 -10  -2      693.91      674.40     45.34 o   0.59597
  13 -10  -2      115.78      148.45     14.61 o   0.56962
  12 -10  -2      243.67      303.61     21.38 o   0.54357
  11 -10  -2     1497.56     1627.41     52.02 o   0.51789
  10 -10  -2       86.84       58.82     13.26 o   0.49262
   9 -10  -2     1219.34     1238.58     55.10 o   0.46783
   8 -10  -2      628.44      682.90     57.62 o   0.44360
   7 -10  -2     2189.63     2067.17     64.41 o   0.42003
   6 -10  -2       23.35       24.01     13.59 o   0.39725
   5 -10  -2     1385.01     1197.67     97.29 o   0.37538
   4 -10  -2       97.17       61.39     29.28 o   0.35460
   3 -10  -2     1090.56      951.28     50.82 o   0.33511
   2 -10  -2      432.01      295.64     45.34 o   0.31715
   1 -10  -2        0.50       18.48     11.33 o   0.30100
   0 -10  -2     1913.09     1686.05     67.88 o   0.28696
  -1 -10  -2      450.06      400.03     32.04 o   0.27535
  -2 -10  -2       85.73      219.17     23.65 o   0.26649
  -3 -10  -2     2453.48     2225.95     74.37 o   0.26066
  -4 -10  -2     1764.39     1407.30     55.34 o   0.25807
  -5 -10  -2       18.44       20.55      9.51 o   0.25881
  -6 -10  -2     1680.05     1052.21     80.29 o   0.26286
  -7 -10  -2    22199.29    21039.48    577.11 o   0.27006
  -8 -10  -2      576.50      595.06     61.39 o   0.28018
   9  10   2       60.11       90.52     19.97 o   0.29291
  10  10   2     2902.22     3701.39    116.01 o   0.30793
  11  10   2      258.11      207.40     27.67 o   0.32491
  12  10   2       62.08       37.70     16.35 o   0.34358
  13  10   2     1311.50      847.34     56.05 o   0.36367
  14  10   2     1372.88     1232.61     30.66 o   0.38496
  15  10   2        2.82       10.84      7.22 o   0.40725
  16  10   2      172.86      221.57     15.05 o   0.43040
  17  10   2      105.34       68.80     10.36 o   0.45427
  18  10   2     1152.01      968.43     34.48 o   0.47876
  19  10   2      112.33       43.13     10.36 o   0.50377
  20  10   2       74.00      104.22     12.79 o   0.52924
  21  10   2       77.96       47.23     13.68 o   0.55509
  22  10   2       69.72       26.45     15.11 o   0.58128
  23  10   2        5.48       11.33     10.39 o   0.60776
  14 -11  -2      269.75      250.30     22.67 o   0.61878
  13 -11  -2       10.34        1.89     14.17 o   0.59281
  12 -11  -2     1076.47     1253.07     38.89 o   0.56718
  11 -11  -2      226.66      175.21     17.08 o   0.54192
  10 -11  -2      860.32      694.11     32.97 o   0.51711
   9 -11  -2      497.92      412.13     26.25 o   0.49280
   8 -11  -2      173.74      128.64     21.70 o   0.46907
   7 -11  -2       59.12       51.95     21.72 o   0.44602
   6 -11  -2       22.30       21.10     11.67 o   0.42375
   5 -11  -2      164.78      163.53     24.44 o   0.40240
   4 -11  -2      890.26      967.44     53.30 o   0.38212
   3 -11  -2     2711.86     2872.33    154.90 o   0.36309
   2 -11  -2      539.37      409.93     55.73 o   0.34551
   1 -11  -2     2287.84     1767.50     73.81 o   0.32962
   0 -11  -2     1681.35     2004.68     78.22 o   0.31568
  -1 -11  -2    10721.81     9766.69    216.67 o   0.30394
  -2 -11  -2     5508.83     5259.52    137.54 o   0.29468
  -3 -11  -2    10226.37    10013.08    216.62 o   0.28814
  -4 -11  -2     1818.93     1794.99     67.08 o   0.28449
  -5 -11  -2     2626.52     2668.31    134.12 o   0.28386
  -6 -11  -2        7.03       10.39     21.72 o   0.28626
  -7 -11  -2      524.41      745.24     70.84 o   0.29162
  -8 -11  -2       48.59        9.45     20.78 o   0.29978
  -9 -11  -2     8237.54     6864.87    257.86 o   0.31052
 -10 -11  -2      195.58      155.85     35.89 o   0.32358
 -11 -11  -2       22.58       16.06     20.78 o   0.33869
 -12 -11  -2        2.98       16.06     17.95 o   0.35560
 -13 -11  -2      474.77      223.85     42.50 o   0.37405
  14  11   2        0.57        7.56      6.93 o   0.39384
  15  11   2      779.16      673.23     23.19 o   0.41476
  16  11   2     2440.97     2049.02     46.31 o   0.43666
  17  11   2      212.64      162.37     13.78 o   0.45940
  18  11   2      485.81      334.18     18.28 o   0.48286
  19  11   2       39.82       19.63      9.80 o   0.50694
  20  11   2       21.26       10.36      8.92 o   0.53156
  21  11   2        0.70        0.00      9.45 o   0.55663
  22  11   2      173.77      166.24     21.72 o   0.58211
  23  11   2      220.56      221.97     19.84 o   0.60795
  13 -12  -2       35.39       23.61     12.28 o   0.61649
  12 -12  -2       46.96       23.61     16.06 o   0.59125
  11 -12  -2        5.25        7.29     11.87 o   0.56642
  10 -12  -2       93.88       33.84     10.20 o   0.54204
   9 -12  -2     1064.26     1034.06     39.77 o   0.51819
   8 -12  -2       44.85       18.84     14.93 o   0.49493
  -7  12   2        0.44        0.00     11.33 o   0.47235
   6 -12  -2      513.17      488.32     55.73 o   0.45056
   5 -12  -2       29.63        0.00     13.01 o   0.42968
   4 -12  -2       64.45       26.65     10.40 o   0.40984
   3 -12  -2      628.34      557.11     33.08 o   0.39121
   2 -12  -2        2.29       13.29     15.19 o   0.37396
   1 -12  -2     1256.20      979.48     85.01 o   0.35830
   0 -12  -2     2865.65     3525.24    113.25 o   0.34444
  -1 -12  -2        0.82        7.53     14.26 o   0.33260
  -2 -12  -2       71.58       81.52     17.33 o   0.32302
  -3 -12  -2        1.75       21.72     14.03 o   0.31588
  -4 -12  -2       18.21        5.60     13.80 o   0.31137
  -5 -12  -2    10284.51     8453.57    289.97 o   0.30960
  -6 -12  -2     5581.99     5115.59    207.80 o   0.31061
  -7 -12  -2     4044.75     3490.05    166.24 o   0.31438
  -8 -12  -2      494.18      425.98     53.84 o   0.32080
  -9 -12  -2      963.15      696.12     72.73 o   0.32973
 -10 -12  -2        0.66       21.72     24.56 o   0.34097
 -11 -12  -2     1084.31      660.23     71.78 o   0.35430
 -12 -12  -2        5.03        0.00     29.28 o   0.36949
  13  12   2      363.15      321.04     15.61 o   0.38633
  14  12   2     1715.97     1546.39     32.86 o   0.40460
  15  12   2     1019.86      933.27     27.53 o   0.42412
  16  12   2      327.95      304.62     15.82 o   0.44473
  17  12   2     3769.95     3724.98     67.11 o   0.46628
  18  12   2      185.93      117.00     12.59 o   0.48865
  19  12   2       17.31       15.87      9.33 o   0.51173
  20  12   2       79.27       48.98     10.97 o   0.53543
  21  12   2      118.38      122.77     13.56 o   0.55967
  22  12   2       52.30       30.23     12.28 o   0.58439
  12 -13  -2       11.34        0.00     11.33 o   0.61575
  11 -13  -2      225.96      241.80     32.11 o   0.59132
  10 -13  -2       30.67       45.34     21.72 o   0.56736
   9 -13  -2      120.47      142.91     18.38 o   0.54393
   8 -13  -2      516.84      597.25     36.96 o   0.52111
  -7  13   2      463.65      347.78     29.27 o   0.49897
  -6  13   2       13.48       13.94     14.51 o   0.47762
  -5  13   2     1011.18      781.68     45.81 o   0.45716
   4 -13  -2      191.18      238.31     26.69 o   0.43772
   3 -13  -2      728.05      755.63     39.88 o   0.41945
   2 -13  -2       36.92       20.64     10.88 o   0.40249
   1 -13  -2        0.88        8.77     11.08 o   0.38702
   0 -13  -2      311.98      366.32     35.32 o   0.37323
  -1 -13  -2     1800.30     1550.81     71.68 o   0.36131
  -2 -13  -2      148.13      153.51     21.77 o   0.35145
  -3 -13  -2      119.43      194.63     24.60 o   0.34383
  -4 -13  -2      211.04       88.79     30.23 o   0.33859
  -5 -13  -2      220.08      191.74     39.67 o   0.33586
  -6 -13  -2     2298.85     1989.19    120.90 o   0.33569
  -7 -13  -2     4429.06     4211.67    189.85 o   0.33808
  -8 -13  -2     1041.41      819.85     76.51 o   0.34298
  -9 -13  -2       47.06       81.23     30.23 o   0.35029
 -10 -13  -2       30.07       88.79     30.23 o   0.35986
 -11 -13  -2     5939.45     5721.98    240.86 o   0.37152
  12  13   2       14.63       81.70     12.19 o   0.38507
  13  13   2     1177.23     1113.75     33.98 o   0.40032
  14  13   2       81.26       76.38      9.06 o   0.41709
  15  13   2       10.89        9.80      6.80 o   0.43520
  16  13   2        3.33       11.83      8.20 o   0.45450
  17  13   2     2023.30     1856.00     49.05 o   0.47483
  18  13   2      134.02      114.45     13.01 o   0.49606
  19  13   2      500.51      573.51     27.97 o   0.51810
  20  13   2      229.24      266.60     18.49 o   0.54084
  21  13   2      312.35      300.22     18.34 o   0.56419
  22  13   2        5.37       14.17     11.33 o   0.58808
  11 -14  -2      209.56      247.47     25.50 o   0.61658
  10 -14  -2      657.59      814.19     54.78 o   0.59301
   9 -14  -2       75.62       60.45     22.67 o   0.56998
   8 -14  -2       83.89       65.17     23.61 o   0.54757
  -7  14   2       46.74       29.91     10.40 o   0.52584
  -6  14   2      776.80      719.33     42.35 o   0.50489
  -5  14   2       29.58        1.82     14.07 o   0.48482
  -4  14   2     4649.87     4141.12    120.15 o   0.46574
  -3  14   2      479.43      377.32     33.68 o   0.44777
   2 -14  -2     1186.98     1103.37     56.36 o   0.43107
   1 -14  -2     2500.39     2100.72     67.73 o   0.41577
   0 -14  -2     1910.77     1563.25     56.32 o   0.40204
   1  14   2      980.39      941.50     32.50 o   0.39005
   2  14   2     2107.89     1732.99     50.55 o   0.37996
  -3 -14  -2      341.86      458.10     55.73 o   0.37193
  -4 -14  -2     3346.99     3495.72    168.13 o   0.36608
  -5 -14  -2     2130.27     1743.61    114.29 o   0.36253
  -6 -14  -2      116.70      148.29     35.89 o   0.36134
  -7 -14  -2     3300.57     2989.45    156.79 o   0.36255
  -8 -14  -2      147.17      105.79     32.11 o   0.36611
  -9 -14  -2      396.42      321.14     51.95 o   0.37197
  10  14   2     1030.12      896.37     33.92 o   0.38002
  11  14   2      432.09      347.26     21.90 o   0.39013
  12  14   2     2252.40     2091.28     55.56 o   0.40213
  13  14   2     3400.43     3204.37     72.22 o   0.41587
  14  14   2     1597.02     1701.19     45.89 o   0.43118
  15  14   2     3330.71     2958.20     56.76 o   0.44789
  16  14   2      507.44      472.60     23.26 o   0.46586
  17  14   2     3335.58     3198.31     73.98 o   0.48495
  18  14   2      234.25      186.10     21.34 o   0.50503
  19  14   2     1607.02     1626.89     57.75 o   0.52599
  20  14   2       41.03       40.44     12.48 o   0.54772
  21  14   2      119.35      148.05     15.86 o   0.57014
  22  14   2      451.76      527.46     23.93 o   0.59317
  10 -15  -2       30.87        3.78     11.33 o   0.61895
   9 -15  -2      788.42      975.70     59.51 o   0.59630
   8 -15  -2      218.07      218.19     33.06 o   0.57427
   7 -15  -2       17.46       68.95     24.56 o   0.55292
  -6  15   2       64.95       48.72     15.55 o   0.53234
  -5  15   2        7.22       14.91     13.98 o   0.51262
  -4  15   2     1327.29      926.99     50.29 o   0.49386
  -3  15   2        0.27        7.67     13.58 o   0.47618
  -2  15   2     2223.97     1994.82     77.44 o   0.45970
  -1  15   2     1232.10     1065.74     54.36 o   0.44455
   0  15   2     1238.82     1268.48     48.85 o   0.43088
   1  15   2      319.85      253.74     19.17 o   0.41883
   2  15   2     2089.58     1845.61     51.98 o   0.40854
   3  15   2       47.94       24.86     13.10 o   0.40015
   4  15   2     4924.62     4390.24    127.21 o   0.39378
   5  15   2      518.67      525.06     24.85 o   0.38953
   6  15   2     2269.43     1871.14     49.60 o   0.38747
   7  15   2       81.16       88.12     11.90 o   0.38763
   8  15   2     4650.35     4169.20     82.15 o   0.39002
   9  15   2     1133.60     1243.96     39.79 o   0.39459
  10  15   2      235.28      110.64     12.72 o   0.40126
  11  15   2      824.59      687.72     35.37 o   0.40994
  12  15   2     1692.26     1366.97     50.96 o   0.42050
  13  15   2      227.58      194.21     19.02 o   0.43280
  14  15   2     1230.29     1288.05     39.58 o   0.44669
  15  15   2       53.43       58.73     10.28 o   0.46205
  16  15   2       69.63       73.84     12.67 o   0.47871
  17  15   2      191.63      173.24     16.52 o   0.49656
  18  15   2     1794.46     1911.28     63.72 o   0.51547
  19  15   2      166.08      144.34     18.14 o   0.53533
  20  15   2        8.43       12.76     10.30 o   0.55603
  21  15   2       64.37       46.20     11.16 o   0.57748
  22  15   2       96.60      102.01     18.89 o   0.59961
   9 -16  -2       36.65       23.61     12.28 o   0.62286
   8 -16  -2       88.66      132.23     23.61 o   0.60118
   7 -16  -2        7.00       19.84     17.95 o   0.58018
  -6  16   2        3.97       28.53     12.48 o   0.55994
  -5  16   2      269.98      255.77     24.44 o   0.54054
  -4  16   2     1309.66     1172.68     54.33 o   0.52207
  -3  16   2      356.05      371.73     32.14 o   0.50464
  -2  16   2      776.47      758.01     46.33 o   0.48836
  -1  16   2      306.14      206.76     24.99 o   0.47335
   0  16   2     2721.25     2864.18     94.50 o   0.45973
   1  16   2       30.35       24.82     13.60 o   0.44762
   2  16   2      394.32      284.92     28.51 o   0.43716
   3  16   2     1127.49     1118.24     53.42 o   0.42847
   4  16   2        2.11        6.43     11.70 o   0.42165
   5  16   2       83.00      103.67     15.14 o   0.41679
   6  16   2     1372.48     1284.63     40.90 o   0.41397
   7  16   2      215.99      202.73     17.10 o   0.41323
   8  16   2      742.11      574.38     27.03 o   0.41457
   9  16   2       57.58       97.42     12.54 o   0.41798
  10  16   2     1151.86     1024.43     39.44 o   0.42341
  11  16   2      391.83      268.03     26.38 o   0.43079
  12  16   2      306.58      255.82     26.32 o   0.44000
  13  16   2     6483.41     5449.05    137.82 o   0.45095
  14  16   2      348.06      333.76     22.62 o   0.46350
  15  16   2       87.26       72.56     12.65 o   0.47754
  16  16   2        3.61       13.70     10.37 o   0.49293
  17  16   2      300.20      292.14     19.96 o   0.50956
  18  16   2       13.84        0.00     10.80 o   0.52730
  19  16   2      492.99      371.39     24.88 o   0.54604
  20  16   2       76.19       85.12     12.91 o   0.56570
  21  16   2      704.73      647.01     43.45 o   0.58616
  22  16   2       30.20       10.39     13.22 o   0.60737
   7 -17  -2      344.51      475.10     38.73 o   0.60760
   6 -17  -2        0.29        0.00     15.11 o   0.58767
  -5  17   2      249.56      249.74     21.98 o   0.56856
  -4  17   2       19.38       18.74     12.73 o   0.55036
  -3  17   2     1062.54      996.25     49.21 o   0.53316
  -2  17   2       16.38       11.65     13.01 o   0.51706
  -1  17   2       25.93       37.02     14.51 o   0.50217
   0  17   2      156.99       93.69     20.36 o   0.48859
   1  17   2     1770.81     1352.52     61.11 o   0.47644
   2  17   2     1805.83     1596.29     66.78 o   0.46583
   3  17   2      602.36      403.36     33.31 o   0.45687
   4  17   2        1.74        0.00     13.10 o   0.44965
   5  17   2      133.70      181.22     20.30 o   0.44427
   6  17   2     1044.38      976.17     47.29 o   0.44078
   7  17   2      565.81      407.48     30.12 o   0.43924
   8  17   2      381.03      402.23     25.34 o   0.43966
   9  17   2     1001.91     1084.05     41.72 o   0.44204
  10  17   2      128.06      105.09     14.78 o   0.44635
  11  17   2     1965.18     1935.36     71.07 o   0.45253
  12  17   2       32.33       88.13     18.36 o   0.46050
  13  17   2        1.01       16.55     13.98 o   0.47019
  14  17   2     1115.13      924.70     43.35 o   0.48147
  15  17   2      284.60      273.03     20.23 o   0.49425
  16  17   2        0.09       12.48      9.69 o   0.50840
  17  17   2       54.60       46.16     10.80 o   0.52383
  18  17   2      127.64      158.53     17.64 o   0.54042
  19  17   2       69.72       55.84     12.48 o   0.55806
  20  17   2        9.83       22.67     17.95 o   0.57666
  21  17   2       52.99       77.45     17.95 o   0.59613
  22  17   2        4.95       20.78     11.33 o   0.61639
   6 -18  -2      553.88      633.78     42.50 o   0.61552
  -5  18   2       69.11       63.99     11.16 o   0.59668
  -4  18   2       59.08       39.65     11.80 o   0.57872
  -3  18   2        8.55       13.04     11.87 o   0.56173
  -2  18   2       11.22        7.84     13.31 o   0.54579
  -1  18   2      160.86       95.85     17.69 o   0.53100
   0  18   2     1770.78     1716.99     67.79 o   0.51746
   1  18   2        0.24       16.86     13.39 o   0.50527
   2  18   2     2488.12     2166.39     78.80 o   0.49453
   3  18   2      221.92      173.79     22.71 o   0.48533
   4  18   2     1920.71     1663.32     96.34 o   0.47777
   5  18   2      861.06      917.14     68.95 o   0.47192
   6  18   2     1186.05     1245.45     52.56 o   0.46785
   7  18   2      751.19      712.54     39.63 o   0.46560
   8  18   2      500.92      503.25     33.72 o   0.46520
   9  18   2        1.17        7.83     12.23 o   0.46665
  10  18   2       80.77       57.19     14.65 o   0.46995
  11  18   2      564.85      517.37     33.06 o   0.47504
  12  18   2      627.03      478.88     45.34 o   0.48188
  13  18   2     1437.38     1430.97     80.29 o   0.49038
  14  18   2      360.82      319.72     25.38 o   0.50047
  15  18   2       77.16      105.42     13.95 o   0.51205
  16  18   2      270.11      274.18     18.70 o   0.52502
  17  18   2      678.00      704.24     28.61 o   0.53928
  18  18   2      130.14      130.65     15.87 o   0.55474
  19  18   2      189.77      180.41     26.45 o   0.57129
  20  18   2       10.01       12.28     14.17 o   0.58884
  21  18   2       14.27       17.00     12.28 o   0.60731
  22  18   2       27.77       19.84      9.45 o   0.62662
  -4  19   2      652.69      674.40     24.04 o   0.60713
  -3  19   2       23.29       14.90      9.95 o   0.59033
  -2  19   2      250.35      310.81     24.47 o   0.57454
  -1  19   2      773.33      894.66     43.65 o   0.55985
   0  19   2        8.62        5.19     12.69 o   0.54634
   1  19   2      367.22      371.84     31.05 o   0.53412
   2  19   2       90.48       49.80     16.54 o   0.52326
   3  19   2       59.22       89.73     28.34 o   0.51385
   4  19   2       35.10       47.23     21.72 o   0.50598
   5  19   2        2.89        6.61     17.95 o   0.49972
   6  19   2      810.60      864.98     41.93 o   0.49513
   7  19   2      834.20      792.41     40.88 o   0.49225
   8  19   2     1343.56     1429.08     56.00 o   0.49112
   9  19   2       92.47      110.81     16.66 o   0.49174
  10  19   2      585.01      601.37     35.38 o   0.49412
  11  19   2      446.70      319.03     25.71 o   0.49822
  12  19   2       20.14       41.56     18.89 o   0.50400
  13  19   2       42.83       55.73     20.78 o   0.51142
  14  19   2      668.84      666.88     34.35 o   0.52039
  15  19   2       54.88       43.92     10.25 o   0.53083
  16  19   2      648.27      521.15     24.38 o   0.54267
  17  19   2      202.72      147.83     17.69 o   0.55582
  18  19   2       28.74       29.28     17.00 o   0.57017
  19  19   2       25.41       11.33     15.11 o   0.58565
  20  19   2       51.56       75.56     17.00 o   0.60217
  21  19   2        5.37        0.00     12.28 o   0.61965
  -2  20   2      221.18      239.91     22.67 o   0.60331
  -1  20   2       38.71       31.17     15.11 o   0.58870
   0  20   2      224.44      294.69     32.11 o   0.57523
   1  20   2       72.19       73.67     20.78 o   0.56298
   2  20   2       30.10       42.50     20.78 o   0.55201
   3  20   2      409.14      340.98     38.73 o   0.54242
   4  20   2      527.14      641.34     52.89 o   0.53428
   5  20   2        3.86       18.89     18.89 o   0.52765
   6  20   2     1621.73     1643.49     87.84 o   0.52259
   7  20   2        4.77        9.57     10.65 o   0.51915
   8  20   2       75.99       74.07     13.68 o   0.51736
   9  20   2       67.56       77.30     14.93 o   0.51723
  10  20   2       18.53       10.27     10.44 o   0.51878
  11  20   2        4.63        8.63      9.28 o   0.52198
  12  20   2      701.94      734.85     51.95 o   0.52680
  13  20   2      399.02      372.15     36.84 o   0.53320
  14  20   2     1723.95     1890.75     58.37 o   0.54112
  15  20   2      168.41       65.22     15.32 o   0.55050
  16  20   2      567.08      477.01     28.38 o   0.56126
  17  20   2      141.88      101.07     20.78 o   0.57333
  18  20   2      298.95      265.41     27.39 o   0.58663
  19  20   2        2.60       16.06     14.17 o   0.60107
  20  20   2       15.96       16.06     12.28 o   0.61658
  -1  21   2       33.66       38.73     11.33 o   0.61757
   0  21   2        1.21       19.84     11.33 o   0.60413
   1  21   2        3.26        0.00     13.22 o   0.59184
   2  21   2      352.07      296.58     31.17 o   0.58078
   3  21   2      268.02      340.98     34.95 o   0.57103
   4  21   2        4.08        3.78     16.06 o   0.56264
   5  21   2      230.93      319.25     35.89 o   0.55568
   6  21   2      529.54      592.22     48.17 o   0.55020
   7  21   2       44.69       68.95     20.78 o   0.54626
   8  21   2        5.47       14.60      9.53 o   0.54387
   9  21   2       54.63       13.05      9.53 o   0.54307
  10  21   2       27.91       36.84     10.02 o   0.54386
  11  21   2      303.69      372.83     24.37 o   0.54623
  12  21   2        0.08        3.78     11.33 o   0.55017
  13  21   2       25.63       45.34     15.11 o   0.55563
  14  21   2      155.60       88.86     13.98 o   0.56258
  15  21   2       60.35       67.63     13.31 o   0.57096
  16  21   2       52.41       88.74     13.98 o   0.58070
  17  21   2      373.25      369.31     31.17 o   0.59175
  18  21   2      531.07      471.32     33.06 o   0.60403
  19  21   2      799.38      750.90     37.78 o   0.61746
   1  22   2       58.19       81.23     13.22 o   0.62072
   2  22   2        9.53       13.22     11.33 o   0.60958
   3  22   2       16.40        7.56     12.28 o   0.59967
   4  22   2      329.28      439.21     35.89 o   0.59106
   5  22   2      235.42      336.25     33.06 o   0.58380
   6  22   2        1.23        0.00     14.17 o   0.57795
   7  22   2      367.74      456.21     38.73 o   0.57355
   8  22   2       10.77       12.28     13.22 o   0.57063
   9  22   2      131.85      169.17     15.43 o   0.56921
  10  22   2       91.00      113.06     13.31 o   0.56931
  11  22   2       52.88       49.12     10.02 o   0.57093
  12  22   2       19.10       23.61     11.33 o   0.57405
  13  22   2       37.40       13.22     11.33 o   0.57865
  14  22   2       22.71       34.75      9.53 o   0.58469
  15  22   2      244.61      217.72     16.66 o   0.59213
  16  22   2       30.73       64.23     15.11 o   0.60091
  17  22   2       48.96       22.67     12.28 o   0.61099
  18  22   2      374.22      397.65     25.50 o   0.62229
   4  23   2     1270.09     1438.52     58.56 o   0.61953
   5  23   2       56.79       54.78     15.11 o   0.61200
   6  23   2        0.65        3.78     11.33 o   0.60581
   7  23   2        6.61       17.00     11.33 o   0.60099
   8  23   2      143.01      110.51     17.95 o   0.59759
   9  23   2       35.66       51.95     17.00 o   0.59561
  10  23   2       96.98      104.84     17.00 o   0.59509
  11  23   2      139.01      129.40     15.11 o   0.59601
  12  23   2      390.02      332.80     18.36 o   0.59838
  13  23   2       17.71       17.86      7.49 o   0.60217
  14  23   2       42.10       27.39     13.22 o   0.60737
  15  23   2       19.69        8.50     10.39 o   0.61393
  16  23   2      306.10      321.14     22.67 o   0.62181
  14  23  -3        9.43        0.00      6.68 o   0.62215
  13  23  -3       89.64      111.93     11.00 o   0.61714
  12  23  -3       61.64       77.43     10.44 o   0.61351
  11  23  -3      431.62      501.55     31.17 o   0.61126
  10  23  -3        1.08        0.00     10.39 o   0.61042
  17  22  -3        2.90        6.61      8.50 o   0.62490
  16  22  -3       57.63      100.89     11.00 o   0.61511
  15  22  -3       19.93        8.97      8.01 o   0.60659
  14  22  -3        7.81       15.73      8.61 o   0.59940
  13  22  -3      178.26      201.19     24.56 o   0.59357
  12  22  -3       23.00        0.00     12.28 o   0.58916
  11  22  -3      159.07      119.96     19.84 o   0.58619
  10  22  -3        1.20        6.61     11.33 o   0.58468
   9  22  -3      215.29      215.35     24.56 o   0.58465
   8  22  -3      269.74      242.09     17.33 o   0.58609
   7  22  -3      194.42      200.67     15.19 o   0.58900
   6  22  -3      151.60      114.29     21.72 o   0.59335
   5  22  -3      828.47      841.58     51.00 o   0.59912
   4  22  -3       14.67       25.50     14.17 o   0.60625
   3  22  -3      148.98      159.63     21.72 o   0.61471
   2  22  -3      321.63      375.92     27.39 o   0.62445
  18  21  -3       16.87       16.06     10.39 o   0.61742
  17  21  -3      191.76      267.20     17.02 o   0.60548
  16  21  -3       11.62       24.56      9.35 o   0.59475
  15  21  -3        2.17       11.81      9.35 o   0.58530
  14  21  -3        6.25        1.29     10.13 o   0.57720
  13  21  -3        0.12        0.00     12.28 o   0.57050
  12  21  -3      102.49      127.51     22.67 o   0.56525
  11  21  -3       60.70       68.01     19.84 o   0.56149
  10  21  -3       95.66       84.06     19.84 o   0.55925
   9  21  -3      157.89      193.30     17.69 o   0.55855
   8  21  -3       10.48       14.17     10.02 o   0.55940
   7  21  -3        4.09       21.05      9.28 o   0.56179
   6  21  -3       53.88       55.64     11.71 o   0.56569
   5  21  -3        1.29        0.94     15.11 o   0.57109
   4  21  -3      316.38      368.37     39.67 o   0.57793
   3  21  -3       80.29       73.67     21.72 o   0.58617
   2  21  -3     1237.94     1482.92     72.73 o   0.59574
   1  21  -3       52.70       85.95     18.89 o   0.60659
   0  21  -3        2.65        0.00     11.33 o   0.61864
  19  20  -3      180.42      176.63     18.89 o   0.61385
  18  20  -3       47.82       46.28     15.11 o   0.59978
  17  20  -3       26.15       57.00     11.67 o   0.58685
  16  20  -3       15.61        8.27     10.62 o   0.57513
  15  20  -3       59.79       95.40     15.02 o   0.56470
  14  20  -3      187.78      198.35     28.34 o   0.55563
  13  20  -3        5.19        0.00     16.06 o   0.54798
  12  20  -3       23.77        7.56     17.00 o   0.54183
  11  20  -3       12.03        3.78     17.00 o   0.53722
  10  20  -3      357.59      284.30     34.95 o   0.53418
   9  20  -3      148.40      113.64     17.02 o   0.53276
   8  20  -3      479.57      514.77     32.06 o   0.53295
   7  20  -3      159.72      155.11     19.49 o   0.53476
   6  20  -3      624.77      799.27     39.66 o   0.53817
   5  20  -3       71.83       39.38     12.87 o   0.54316
   4  20  -3      714.21      694.23     56.67 o   0.54967
   3  20  -3      269.25      276.75     36.84 o   0.55766
   2  20  -3      142.66      184.18     30.23 o   0.56706
   1  20  -3       96.61      105.79     23.61 o   0.57780
   0  20  -3        0.43        5.67     15.11 o   0.58982
  -1  20  -3      418.46      450.54     35.89 o   0.60303
  -2  20  -3       21.63        0.00     10.39 o   0.61736
  20  19  -3       16.36        6.61      9.45 o   0.61425
  19  19  -3        0.49        4.72     12.28 o   0.59813
  18  19  -3      208.54      184.22     17.02 o   0.58304
  17  19  -3      420.05      367.83     23.70 o   0.56908
  16  19  -3      138.66      154.77     18.00 o   0.55632
  15  19  -3       58.14       91.78     12.94 o   0.54485
  14  19  -3       37.22       26.66     12.22 o   0.53475
  13  19  -3      948.47     1179.88     52.35 o   0.52610
  12  19  -3        6.18       14.38     14.75 o   0.51897
  11  19  -3       38.53       42.55     14.93 o   0.51343
  10  19  -3       29.18       11.63     15.19 o   0.50953
   9  19  -3        3.36       12.19      9.84 o   0.50730
   8  19  -3      566.47      607.54     30.45 o   0.50677
   7  19  -3      210.97      204.28     23.03 o   0.50794
   6  19  -3      937.24      789.86     42.68 o   0.51081
   5  19  -3        3.53       38.73     14.03 o   0.51534
   4  19  -3     2359.13     2288.98     74.87 o   0.52149
   3  19  -3      346.97      419.37     48.17 o   0.52920
   2  19  -3      124.47       97.29     25.50 o   0.53841
   1  19  -3       19.18       29.28     18.89 o   0.54904
   0  19  -3      177.73      198.35     32.11 o   0.56101
  -1  19  -3      403.69      407.09     38.73 o   0.57423
  -2  19  -3        5.98       14.17     14.17 o   0.58863
  -3  19  -3      176.55      189.85     22.67 o   0.60412
  -4  19  -3       50.36       20.78      8.50 o   0.62061
  21  18  -3       57.15       55.73     12.28 o   0.61862
  20  18  -3      124.13      134.12     18.89 o   0.60056
  19  18  -3        3.24        0.00     14.17 o   0.58342
  18  18  -3        2.60        9.15     10.62 o   0.56730
  17  18  -3       19.03       12.41     11.00 o   0.55226
  16  18  -3       80.18       62.63     11.59 o   0.53841
  15  18  -3       47.34       57.26     12.88 o   0.52585
  14  18  -3      373.96      408.63     31.01 o   0.51465
  13  18  -3      410.22      375.93     30.53 o   0.50492
  12  18  -3        9.84       10.14     12.64 o   0.49675
  11  18  -3      228.68      214.12     24.02 o   0.49020
  10  18  -3       93.27      129.48     20.67 o   0.48535
   9  18  -3       15.33       17.06     10.10 o   0.48224
   8  18  -3      545.96      537.88     29.25 o   0.48091
   7  18  -3      723.74      696.74     33.98 o   0.48138
   6  18  -3      915.16     1020.81     40.72 o   0.48363
   5  18  -3     2192.43     2176.13     76.97 o   0.48765
   4  18  -3      237.64      275.32     26.75 o   0.49339
   3  18  -3      454.55      529.72     35.23 o   0.50080
   2  18  -3       50.73       45.34     22.67 o   0.50979
   1  18  -3      181.13      155.85     33.06 o   0.52029
   0  18  -3       53.95       33.06     21.72 o   0.53221
   1 -18   3       88.21       56.63     14.97 o   0.54546
   2 -18   3      166.69      140.74     18.70 o   0.55993
   3 -18   3       35.14        5.72      9.67 o   0.57555
   4 -18   3      239.22      285.31     20.00 o   0.59221
   5 -18   3       31.07       30.07      8.17 o   0.60983
  21  17  -3      246.39      289.03     24.56 o   0.60702
  20  17  -3      128.14      147.35     20.78 o   0.58797
  19  17  -3       70.80       39.67     17.00 o   0.56981
  18  17  -3      178.49      193.58     19.49 o   0.55261
  17  17  -3      224.65      193.43     16.50 o   0.53648
  16  17  -3      192.90      130.95     14.91 o   0.52150
  15  17  -3      360.30      339.62     20.17 o   0.50779
  14  17  -3       76.62       43.56     11.78 o   0.49544
  13  17  -3      537.15      497.31     36.05 o   0.48456
  12  17  -3     1264.24     1167.60     55.62 o   0.47525
  11  17  -3       82.93       85.92     17.02 o   0.46761
  10  17  -3     1909.93     1641.65     67.00 o   0.46171
   9  17  -3     1585.18     1342.06     60.01 o   0.45764
   8  17  -3      178.33      172.13     18.53 o   0.45542
   7  17  -3      335.79      316.04     23.41 o   0.45510
   6  17  -3      769.62      670.43     33.24 o   0.45667
  -5 -17   3      195.17      162.82     15.76 o   0.46012
  -4 -17   3      751.94      702.39     34.63 o   0.46541
  -3 -17   3      378.90      344.90     24.85 o   0.47246
  -2 -17   3       28.69       23.72     13.01 o   0.48122
  -1 -17   3      115.36       80.52     18.14 o   0.49157
   0 -17   3      617.54      499.75     30.57 o   0.50343
   1 -17   3      834.48      669.45     34.79 o   0.51670
   2 -17   3      696.68      659.80     41.04 o   0.53126
   3 -17   3      261.88      246.66     25.55 o   0.54701
   4 -17   3      685.72      675.92     37.33 o   0.56386
   5 -17   3        3.79       25.67     11.00 o   0.58170
   6 -17   3      373.15      291.97     19.33 o   0.60046
  22  16  -3        0.10        0.00      8.50 o   0.61738
  21  16  -3      106.37      155.85     19.84 o   0.59660
  20  16  -3        5.96       21.72     16.06 o   0.57657
  19  16  -3     1109.63     1079.60     60.45 o   0.55737
  18  16  -3        1.58        8.14      8.87 o   0.53909
  17  16  -3        8.56       24.28      9.35 o   0.52183
  16  16  -3      153.06      172.52     15.40 o   0.50568
  15  16  -3      444.67      529.97     25.35 o   0.49077
  14  16  -3      151.95       86.85     14.54 o   0.47721
  13  16  -3     1001.60      794.33     37.94 o   0.46510
  12  16  -3      847.60      697.03     35.55 o   0.45458
  11  16  -3      513.67      538.51     31.73 o   0.44576
  10  16  -3      733.86      731.04     35.58 o   0.43872
   9  16  -3       51.48       70.84     16.70 o   0.43357
   8  16  -3        2.56        3.29      9.41 o   0.43038
   7  16  -3       45.64       40.74     13.58 o   0.42917
  -6 -16   3      832.89      624.05     27.72 o   0.42998
  -5 -16   3      669.65      590.17     26.65 o   0.43278
  -4 -16   3      293.29      210.89     20.33 o   0.43755
  -3 -16   3       45.43       42.71     13.28 o   0.44421
  -2 -16   3     1805.69     1864.58     71.54 o   0.45269
  -1 -16   3        7.71        1.89     19.84 o   0.46288
   0 -16   3     2325.71     2128.86     82.43 o   0.47468
   1 -16   3        7.45        0.00     14.03 o   0.48796
   2 -16   3      645.79      432.33     37.03 o   0.50262
   3 -16   3      448.40      389.35     34.35 o   0.51853
   4 -16   3      204.33      127.31     21.03 o   0.53558
   5 -16   3       94.81       58.69     15.43 o   0.55366
   6 -16   3       20.97       43.14     13.10 o   0.57269
   7 -16   3      294.64      283.95     21.09 o   0.59256
   8 -16   3      605.12      586.56     39.67 o   0.61320
  22  15  -3      368.72      350.42     25.50 o   0.60914
  21  15  -3      176.96      186.07     23.61 o   0.58743
  20  15  -3        2.98        0.00     16.06 o   0.56642
  19  15  -3        0.80        1.49     13.01 o   0.54619
  18  15  -3       48.42       70.25     12.49 o   0.52681
  17  15  -3      785.56      701.33     27.50 o   0.50840
  16  15  -3        0.98       15.01      9.22 o   0.49107
  15  15  -3      928.56      780.07     30.90 o   0.47491
  14  15  -3      443.16      208.13     19.44 o   0.46008
  13  15  -3       29.98       16.96     10.61 o   0.44668
  12  15  -3      890.14      922.74     40.57 o   0.43486
  11  15  -3      520.27      506.19     29.75 o   0.42475
 -10 -15   3     1260.73     1167.84     40.81 o   0.41648
  -9 -15   3      155.58      175.58     17.20 o   0.41015
  -8 -15   3     3216.27     3177.89     84.63 o   0.40585
  -7 -15   3        5.07       13.70      9.23 o   0.40365
  -6 -15   3      814.07      644.87     25.63 o   0.40359
  -5 -15   3     1918.29     1646.48     41.89 o   0.40566
  -4 -15   3        2.76       33.95      9.40 o   0.40984
  -3 -15   3    12872.47    12532.88    259.78 o   0.41606
  -2 -15   3       80.21       64.62     15.55 o   0.42422
  -1 -15   3      710.26      560.41     37.38 o   0.43423
   0 -15   3     1270.06     1055.47     56.20 o   0.44595
   1 -15   3       54.45       43.16     15.68 o   0.45926
   2 -15   3      173.05      127.37     22.01 o   0.47402
   3 -15   3      357.28      246.35     29.30 o   0.49010
   4 -15   3      122.45       68.29     18.36 o   0.50737
   5 -15   3       20.18       39.40     15.32 o   0.52572
   6 -15   3      179.52      211.76     23.24 o   0.54504
   7 -15   3        4.83        1.50     11.71 o   0.56523
   8 -15   3      429.32      420.06     26.09 o   0.58619
   9 -15   3       23.04        5.67     14.17 o   0.60786
  22  14  -3       43.23       17.68      7.49 o   0.60217
  21  14  -3      628.24      504.93     26.32 o   0.57956
  20  14  -3       38.27       25.19      9.82 o   0.55759
  19  14  -3       37.73       39.52      9.97 o   0.53633
  18  14  -3      104.62       55.22     13.31 o   0.51587
  17  14  -3      186.31      228.77     14.86 o   0.49631
  16  14  -3     1337.25     1126.67     33.10 o   0.47776
  15  14  -3       10.53        7.97      7.78 o   0.46033
  14  14  -3      778.36      657.34     33.89 o   0.44417
  13  14  -3     1468.74     1509.34     52.30 o   0.42942
 -12 -14   3     6332.02     6197.84    111.92 o   0.41622
 -11 -14   3      567.66      461.12     25.37 o   0.40473
 -10 -14   3      992.96      810.50     33.11 o   0.39510
  -9 -14   3     1845.10     1919.92     51.89 o   0.38746
  -8 -14   3      485.95      381.48     26.44 o   0.38194
  -7 -14   3     1049.60     1173.02     45.34 o   0.37863
  -6 -14   3       31.77        2.18     11.16 o   0.37758
  -5 -14   3      213.44      190.27     24.47 o   0.37882
  -4 -14   3     5862.42     5036.73    108.86 o   0.38232
  -3 -14   3      789.21      842.27     38.37 o   0.38802
  -2 -14   3     2014.03     2151.16     82.38 o   0.39582
  -1 -14   3     1683.49     1534.51     69.31 o   0.40562
   0 -14   3     2220.15     1952.00     63.31 o   0.41725
   1 -14   3      287.87      207.80     26.05 o   0.43059
   2 -14   3       77.89       71.14     17.69 o   0.44546
   3 -14   3       75.50       95.49     19.23 o   0.46173
   4 -14   3      506.25      390.38     35.32 o   0.47925
   5 -14   3      803.43      685.43     45.66 o   0.49789
   6 -14   3      785.23      765.13     46.24 o   0.51753
   7 -14   3      243.94      186.65     22.18 o   0.53806
   8 -14   3      109.40      133.56     19.29 o   0.55939
   9 -14   3        8.17        0.00     18.89 o   0.58141
  10 -14   3       28.93       47.23     18.89 o   0.60407
  11 -14   3       18.78       20.78     10.39 o   0.62728
  22  13  -3        2.24       20.78     12.28 o   0.59653
  21  13  -3      181.40      231.35     20.00 o   0.57305
  20  13  -3      108.06       99.68     11.55 o   0.55015
  19  13  -3       19.93       20.98      9.40 o   0.52789
  18  13  -3       15.46       12.37     10.88 o   0.50635
  17  13  -3      119.78       89.71     11.83 o   0.48564
  16  13  -3      222.93      195.20     14.77 o   0.46587
  15  13  -3      261.56      238.60     15.58 o   0.44716
  14  13  -3      593.73      551.26     26.29 o   0.42964
 -13 -13   3      648.29      550.73     26.99 o   0.41347
  12  13  -3       97.84       40.60     10.71 o   0.39882
 -11 -13   3      473.94      458.72     24.62 o   0.38585
 -10 -13   3      443.24      444.73     27.55 o   0.37475
  -9 -13   3      165.59       36.84     30.23 o   0.36567
  -8 -13   3     1657.46     1678.44    109.57 o   0.35878
  -7 -13   3       18.55       65.17     27.39 o   0.35421
  -6 -13   3      526.43      417.48     52.89 o   0.35203
  -5 -13   3      744.45      822.69     72.73 o   0.35231
  -4 -13   3     3130.51     2832.66    143.57 o   0.35502
  -3 -13   3        3.44        2.83     18.89 o   0.36013
  -2 -13   3     3952.84     3582.61    166.24 o   0.36752
  -1 -13   3      232.37      206.16     26.02 o   0.37706
   0 -13   3       79.15       75.95     17.88 o   0.38859
   1 -13   3      399.49      286.73     23.66 o   0.40195
   2 -13   3      485.07      395.26     28.36 o   0.41696
   3 -13   3      706.44      784.02     48.07 o   0.43344
   4 -13   3      443.40      390.00     35.02 o   0.45124
   5 -13   3      669.75      561.25     41.55 o   0.47020
   6 -13   3      651.49      538.21     39.70 o   0.49020
   7 -13   3       14.45       12.49     14.49 o   0.51110
   8 -13   3      180.60      208.74     39.67 o   0.53280
   9 -13   3       38.40       68.13     15.43 o   0.55521
  10 -13   3       29.32       34.95     19.84 o   0.57825
  11 -13   3       84.81       66.12     19.84 o   0.60185
  12 -13   3       13.12       24.56     11.33 o   0.62593
  22  12  -3       37.13       85.95     18.89 o   0.59225
  21  12  -3      267.33      281.25     18.58 o   0.56794
  20  12  -3      157.29      151.02     14.11 o   0.54414
  19  12  -3       30.89       25.67      9.95 o   0.52091
  18  12  -3      371.68      340.50     24.43 o   0.49833
  17  12  -3       61.62       45.82      9.96 o   0.47650
  16  12  -3     2107.36     2199.17     65.35 o   0.45552
  15  12  -3      144.47      192.86     14.60 o   0.43551
  14  12  -3      106.26      180.82     13.17 o   0.41661
 -13 -12   3      782.29      519.93     21.30 o   0.39899
 -12 -12   3     3260.01     2910.73     66.06 o   0.38281
 -11 -12   3     3438.16     3890.53    177.57 o   0.36828
 -10 -12   3      166.72      223.85     42.50 o   0.35558
  -9 -12   3      783.69      695.18     68.95 o   0.34493
  -8 -12   3        1.92       49.12     23.61 o   0.33652
  -7 -12   3     2360.43     2370.78    129.40 o   0.33052
  -6 -12   3      840.24      889.75     75.56 o   0.32705
  -5 -12   3      836.59      790.57     69.90 o   0.32621
  -4 -12   3      107.68      118.07     28.34 o   0.32801
  -3 -12   3      422.17      239.91     39.67 o   0.33242
  -2 -12   3        9.49       39.67     23.61 o   0.33932
   0 -12   3      638.22      754.68     65.17 o   0.35998
   1 -12   3       37.04       71.78     22.67 o   0.37337
   2 -12   3       15.41        2.18     12.91 o   0.38853
   3 -12   3     1034.47     1051.98     55.69 o   0.40525
   4 -12   3     1206.15     1264.73     85.01 o   0.42336
   5 -12   3       11.05        0.00     17.00 o   0.44268
   6 -12   3       53.04       31.17     21.72 o   0.46306
   7 -12   3     1353.36     1381.85     86.90 o   0.48436
   8 -12   3      183.69      213.01     22.98 o   0.50648
   9 -12   3      247.86      290.83     28.03 o   0.52931
  10 -12   3      473.93      431.24     31.20 o   0.55275
  11 -12   3      141.94      173.99     20.17 o   0.57674
  12 -12   3        2.45        9.92     10.62 o   0.60122
  13 -12   3       30.48       37.78     12.28 o   0.62611
  23  11  -3       68.55       68.95     15.11 o   0.61483
  22  11  -3       15.51       20.66     10.34 o   0.58936
  21  11  -3      173.13      128.61     14.08 o   0.56428
  20  11  -3       78.73       21.81      8.63 o   0.53963
  19  11  -3      171.02      146.38     14.60 o   0.51548
  18  11  -3      321.90      328.52     24.10 o   0.49189
  17  11  -3      644.75      569.91     31.25 o   0.46897
  16  11  -3      793.01      683.70     28.23 o   0.44680
  15  11  -3       56.26      120.28     13.06 o   0.42551
  14  11  -3       55.69       75.50     10.09 o   0.40524
  13  11  -3      309.87      158.52     13.39 o   0.38614
 -12 -11   3       99.57       93.15     18.82 o   0.36839
 -11 -11   3       47.18       78.87     18.70 o   0.35221
 -10 -11   3     2309.91     2612.45     93.84 o   0.33782
  -9 -11   3     1534.21     1087.16     85.01 o   0.32545
  -8 -11   3      469.96      383.48     49.12 o   0.31535
  -7 -11   3       46.93       40.61     23.61 o   0.30773
  -6 -11   3       39.40       64.23     28.34 o   0.30278
  -5 -11   3     1358.87     1457.41     92.56 o   0.30064
  -4 -11   3     1320.75     1468.75     92.56 o   0.30137
  -3 -11   3       17.52        0.00     17.00 o   0.30494
  -2 -11   3     6691.56     6245.25    224.80 o   0.31125
  -1 -11   3      897.52      799.08     46.75 o   0.32016
   0 -11   3       34.61       25.10     12.91 o   0.33143
   1 -11   3        0.07        4.68     13.31 o   0.34485
   2 -11   3     3497.79     2850.62     99.27 o   0.36018
   3 -11   3      439.23      320.48     25.30 o   0.37718
   4 -11   3     1023.60     1050.91     54.33 o   0.39563
   5 -11   3     1032.20      903.92     69.90 o   0.41534
   6 -11   3       13.13        0.00     17.95 o   0.43615
   7 -11   3      901.67      789.17     44.73 o   0.45790
   8 -11   3       75.60       92.82     17.45 o   0.48046
   9 -11   3        1.04       11.33     18.89 o   0.50373
  10 -11   3      339.36      252.19     34.95 o   0.52761
  11 -11   3       28.28       53.17     14.75 o   0.55202
  12 -11   3      216.24      180.58     20.17 o   0.57690
  13 -11   3      428.26      473.49     26.62 o   0.60218
  23  10  -3      121.23      103.90     17.00 o   0.61403
  22  10  -3       24.30       22.50     11.00 o   0.58789
  21  10  -3       25.31       14.01     13.16 o   0.56208
  20  10  -3      704.27      759.22     28.60 o   0.53664
  19  10  -3       63.72       58.84      9.86 o   0.51162
  18  10  -3       96.97       76.60     13.68 o   0.48709
  17  10  -3        0.63       13.54     10.91 o   0.46313
  16  10  -3     3288.62     2735.36     65.61 o   0.43983
  15  10  -3      171.53      109.38     13.10 o   0.41729
  14  10  -3     1162.49     1052.25     29.82 o   0.39566
  13  10  -3       53.99       41.25     15.02 o   0.37509
 -12 -10   3      135.46      106.25     21.45 o   0.35575
 -11 -10   3     2277.68     1853.70     78.01 o   0.33787
 -10 -10   3     3230.27     3757.27    116.21 o   0.32169
  -9 -10   3     8730.90     9150.22    208.01 o   0.30747
  -8 -10   3      115.46      184.85     23.26 o   0.29550
  -7 -10   3     2122.10     2356.27     78.79 o   0.28606
  -6 -10   3      685.60      613.00     56.67 o   0.27941
  -5 -10   3      424.73      646.06     59.51 o   0.27574
  -4 -10   3      239.64      241.80     37.78 o   0.27519
  -3 -10   3      783.91      902.97     68.95 o   0.27776
  -2 -10   3     3001.31     2920.33     90.16 o   0.28337
  -1 -10   3     4477.73     3908.51    111.19 o   0.29185
   0 -10   3     3444.91     3096.79     98.51 o   0.30296
   1 -10   3     1262.65     1386.14     61.27 o   0.31642
   2 -10   3      116.14       83.34     17.33 o   0.33194
   3 -10   3      118.62       86.42     19.02 o   0.34924
   4 -10   3        8.85       13.47     13.98 o   0.36809
   5 -10   3     2184.41     2020.60     81.93 o   0.38825
   6 -10   3     3490.59     3254.64     97.50 o   0.40952
   7 -10   3     1122.76      999.62     49.73 o   0.43175
   8 -10   3      637.60      545.94     37.40 o   0.45480
   9 -10   3       56.25       68.01     25.50 o   0.47854
  10 -10   3      209.70      265.41     36.84 o   0.50288
  11 -10   3        7.43        6.61     17.00 o   0.52773
  12 -10   3        0.89        1.89     17.95 o   0.55303
  13 -10   3      581.14      459.45     30.64 o   0.57872
  14 -10   3      364.28      345.09     22.68 o   0.60474
  22   9  -3        3.29       11.33     10.02 o   0.58785
  21   9  -3      385.55      354.48     28.38 o   0.56137
  20   9  -3       17.83       16.80     10.56 o   0.53520
  19   9  -3     1972.75     1938.84     50.14 o   0.50939
  18   9  -3       36.49        7.40     10.25 o   0.48398
  17   9  -3      570.84      529.50     27.19 o   0.45905
  16   9  -3      643.11      841.08     34.10 o   0.43467
  15   9  -3       37.20       16.73      9.03 o   0.41095
  14   9  -3      102.88       56.07     10.56 o   0.38801
  13   9  -3       49.96       17.95     27.39 o   0.36600
 -12  -9   3      147.01      181.11     25.69 o   0.34508
 -11  -9   3      639.71      805.12     49.30 o   0.32548
 -10  -9   3        1.62       10.38     12.71 o   0.30744
  -9  -9   3     2231.99     2548.18     87.49 o   0.29126
  -8  -9   3      128.70       91.72     18.96 o   0.27726
  -7  -9   3       10.13       11.10     13.68 o   0.26578
  -6  -9   3     1155.82      953.83     44.99 o   0.25717
  -5  -9   3      195.27      211.68     20.42 o   0.25172
  -4  -9   3     2871.40     1963.68    100.12 o   0.24962
  -3  -9   3       15.02       50.06     21.72 o   0.25098
  -2  -9   3     1164.79     1092.67     49.41 o   0.25573
  -1  -9   3        8.82       12.69      9.95 o   0.26370
   0  -9   3      718.73      630.48     38.74 o   0.27459
   1  -9   3     4608.76     3841.13    108.71 o   0.28808
   2  -9   3       81.04       20.48     12.22 o   0.30383
   3  -9   3        0.26        4.72     11.35 o   0.32149
   4  -9   3       60.23       65.61     17.33 o   0.34078
   5  -9   3      283.89      145.34     23.83 o   0.36144
   6  -9   3       65.56       24.61     10.48 o   0.38324
   7  -9   3      384.79      515.28     29.10 o   0.40599
   8  -9   3       20.35       26.56     13.60 o   0.42955
   9  -9   3        4.38        0.00     17.95 o   0.45380
  10  -9   3      105.98      137.90     31.17 o   0.47862
  11  -9   3        1.09       11.33     18.89 o   0.50393
  12  -9   3       78.90      159.63     31.17 o   0.52967
  13  -9   3      122.49      173.79     30.23 o   0.55576
  14  -9   3      145.53      120.87     18.14 o   0.58218
  15  -9   3      125.55      120.43     14.69 o   0.60886
  22   8  -3      691.11      671.12     34.39 o   0.58923
  21   8  -3       10.82       18.69     11.56 o   0.56216
  20   8  -3       61.20       48.29     11.13 o   0.53533
  19   8  -3     1107.86     1157.79     33.53 o   0.50879
  18   8  -3      130.42      102.46     11.99 o   0.48259
  17   8  -3       81.54       88.47     11.33 o   0.45677
  16   8  -3    10740.96     9998.24    137.16 o   0.43140
  15   8  -3       16.71       22.65      8.68 o   0.40658
  14   8  -3      197.34      167.40     14.64 o   0.38241
  13   8  -3     9233.57     7553.43    291.86 o   0.35902
  12   8  -3       40.26       64.23     27.39 o   0.33657
 -11  -8   3     2623.05     3184.70    104.25 o   0.31527
 -10  -8   3       76.96       73.85     16.66 o   0.29536
  -9  -8   3     1265.46      984.79     51.09 o   0.27714
  -8  -8   3     4090.99     4186.17    114.88 o   0.26097
  -7  -8   3      432.42      437.35     31.05 o   0.24724
  -6  -8   3     3597.41     3860.09    101.65 o   0.23639
  -5  -8   3       14.93       30.01     11.12 o   0.22883
  -4  -8   3     3457.26     3300.82     84.18 o   0.22488
  -3  -8   3      584.22      799.66     31.27 o   0.22475
  -2  -8   3     4462.96     5764.53    132.90 o   0.22842
  -1  -8   3        0.96       12.85     11.12 o   0.23573
   0  -8   3     6367.83     5095.46    126.46 o   0.24635
   1  -8   3     3288.00     3665.73    148.29 o   0.25988
   2  -8   3      274.27      255.86     19.80 o   0.27589
   3  -8   3        7.10       17.83     10.20 o   0.29398
   4  -8   3     1980.71     1065.45     43.75 o   0.31378
   5  -8   3      184.59       83.23     14.14 o   0.33499
   6  -8   3     1586.51     1404.79     69.45 o   0.35736
   7  -8   3        9.95        9.16     11.12 o   0.38069
   8  -8   3     4201.74     3236.51     99.94 o   0.40481
   9  -8   3       41.14       11.71     14.35 o   0.42958
  10  -8   3      676.65      391.98     46.28 o   0.45491
  11  -8   3      391.04      265.41     40.61 o   0.48070
  12  -8   3     3213.97     2950.72    135.07 o   0.50688
  13  -8   3      509.30      527.99     51.00 o   0.53340
  14  -8   3       91.14      132.23     30.23 o   0.56020
  15  -8   3       90.27       85.86     15.02 o   0.58726
  16  -8   3      230.16      215.67     16.94 o   0.61452
  22   7  -3        6.58       20.78     11.35 o   0.59202
  21   7  -3        6.85        6.46      8.34 o   0.56443
  20   7  -3       25.06        8.04      8.71 o   0.53703
  19   7  -3      444.63      299.06     17.27 o   0.50985
  18   7  -3      675.03      627.30     27.98 o   0.48293
  17   7  -3       62.28       37.43      9.11 o   0.45631
  16   7  -3      924.34      654.36     25.44 o   0.43006
  15   7  -3      841.27      586.23     22.34 o   0.40424
  14   7  -3       12.88       19.48     10.06 o   0.37895
  13   7  -3       19.82       23.61     20.78 o   0.35428
  12   7  -3     1596.75     1632.15    113.34 o   0.33039
 -11  -7   3     1635.74     1572.25     68.72 o   0.30746
 -10  -7   3      757.36      943.56     50.43 o   0.28571
  -9  -7   3        6.91       16.20     14.07 o   0.26543
  -8  -7   3     3206.72     3687.66    104.45 o   0.24700
  -7  -7   3     4870.79     6066.32    141.92 o   0.23085
  -6  -7   3      593.66      419.96     29.00 o   0.21750
  -5  -7   3     1009.78      901.23     39.63 o   0.20747
  -4  -7   3     1733.82     2578.62     70.06 o   0.20127
  -3  -7   3     1485.70     2001.35     56.05 o   0.19926
  -2  -7   3     2748.24     3346.83     63.94 o   0.20157
  -1  -7   3    15696.13    12723.61    244.17 o   0.20804
   0  -7   3     1697.60     2014.68     65.72 o   0.21831
   1  -7   3      938.53     1161.78     71.78 o   0.23187
   2  -7   3    15904.04    16234.03    309.09 o   0.24819
   3  -7   3      506.71      255.37     19.72 o   0.26677
   4  -7   3     6055.12     7897.41    146.33 o   0.28715
   5  -7   3     2136.85     1837.67     59.46 o   0.30899
   6  -7   3     4603.33     4126.41    128.90 o   0.33199
   7  -7   3      724.81      642.35     48.07 o   0.35594
   8  -7   3       93.96      112.81     12.09 o   0.38065
   9  -7   3     2983.46     2417.57     63.06 o   0.40599
  10  -7   3      137.22       70.36     15.55 o   0.43184
  11  -7   3      717.77      534.38     33.42 o   0.45812
  12  -7   3     1029.70      981.37     74.62 o   0.48476
  13  -7   3      371.18      320.20     41.56 o   0.51170
  14  -7   3      958.87     1112.66     75.56 o   0.53889
  15  -7   3      112.52      119.01     26.45 o   0.56631
  16  -7   3        1.78        2.76     11.56 o   0.59391
  17  -7   3      122.25      114.29     18.89 o   0.62168
  22   6  -3        4.13       15.02      9.75 o   0.59621
  21   6  -3      121.71      117.13     11.62 o   0.56817
  20   6  -3      191.66      153.17     14.58 o   0.54027
  19   6  -3        0.46        8.57      9.87 o   0.51254
  18   6  -3      717.41      506.43     22.55 o   0.48500
  17   6  -3       30.09       38.94     10.03 o   0.45770
  16   6  -3     2699.64     2863.34     63.51 o   0.43067
  15   6  -3      104.44       99.63     10.49 o   0.40397
  14   6  -3     1150.07     1152.93     48.16 o   0.37768
  13   6  -3     4337.19     4056.77    197.41 o   0.35187
  12   6  -3     1717.31     2102.53    129.40 o   0.32667
 -11  -6   3     2954.80     2962.28     95.93 o   0.30223
 -10  -6   3     1814.97     1929.65     72.31 o   0.27874
  -9  -6   3     1865.52     2990.30     91.70 o   0.25648
  -8  -6   3      392.54      562.62     35.77 o   0.23579
  -7  -6   3      526.87      434.32     30.70 o   0.21711
  -6  -6   3       36.43       85.01     15.02 o   0.20101
  -5  -6   3      498.80      529.74     29.00 o   0.18815
  -4  -6   3       29.63       36.79     10.88 o   0.17924
  -3  -6   3     8935.92     6742.25    135.85 o   0.17487
   2   6  -3      907.52     1183.50     45.34 o   0.17538
  -1  -6   3      713.01      807.04     23.29 o   0.18074
   0  -6   3     4925.45     5617.87     92.35 o   0.19054
   1  -6   3     1040.46      727.98     36.57 o   0.20413
   2  -6   3     5736.61     4964.44    118.31 o   0.22082
   3  -6   3     1968.63     2329.65     72.75 o   0.23996
   4  -6   3     7049.80     8054.41    144.84 o   0.26102
   5  -6   3        9.13        5.46     10.17 o   0.28356
   6  -6   3      113.12      134.23     17.38 o   0.30726
   7  -6   3     1732.80     1999.94     83.45 o   0.33188
   8  -6   3      938.77      674.75     49.06 o   0.35722
   9  -6   3        8.03       24.66     10.36 o   0.38314
  10  -6   3     4099.96     3684.49     81.94 o   0.40952
  11  -6   3       29.10        4.57     10.94 o   0.43630
  12  -6   3       24.91       23.84     11.97 o   0.46339
  13  -6   3     1261.92      999.74     55.39 o   0.49074
  14  -6   3       40.53       37.78     24.56 o   0.51832
  15  -6   3      569.75      514.77     51.00 o   0.54609
  16  -6   3        1.26       10.39     17.95 o   0.57402
  17  -6   3       32.06       27.45     10.21 o   0.60209
  22   5  -3       83.60       40.61     15.11 o   0.60176
  21   5  -3       68.33       53.75      9.48 o   0.57335
  20   5  -3      102.87       65.77     10.82 o   0.54503
  19   5  -3       92.06       50.98     10.60 o   0.51684
  18   5  -3      724.17      677.76     29.64 o   0.48879
  17   5  -3      283.01      257.27     18.66 o   0.46090
  16   5  -3      726.08      782.99     30.65 o   0.43322
  15   5  -3      613.42      542.08     23.50 o   0.40577
  14   5  -3     3704.48     2931.43     81.15 o   0.37862
  13   5  -3      340.80      329.64     53.84 o   0.35183
  12   5  -3       47.05        6.61     22.67 o   0.32549
  11   5  -3     3196.32     3166.08    157.74 o   0.29972
 -10  -5   3     3487.56     3289.95     97.96 o   0.27467
  -9  -5   3       29.62      126.56     18.52 o   0.25057
  -8  -5   3      741.47      764.05     39.40 o   0.22772
  -7  -5   3     3339.49     4666.93    114.00 o   0.20653
  -6  -5   3      124.41      365.26     25.14 o   0.18757
  -5  -5   3     8222.49     6567.81    138.25 o   0.17157
  -4  -5   3        5.22      117.12     14.03 o   0.15943
  -3  -5   3     4891.80     4911.14    103.96 o   0.15208
  -2  -5   3     7589.56     6930.09    133.84 o   0.15022
  -1  -5   3     1758.56     1041.43     27.21 o   0.15405
   0  -5   3     5833.83     5125.00    112.06 o   0.16318
   1  -5   3    19561.79    21024.95    371.55 o   0.17677
   2  -5   3     7442.30     7137.75    149.02 o   0.19391
   3  -5   3       82.99      164.22     20.30 o   0.21372
   4  -5   3       25.88       36.84     12.48 o   0.23555
   5  -5   3     5829.80     4762.52     82.53 o   0.25888
   6  -5   3       51.14       41.26     10.94 o   0.28334
   7  -5   3      214.41      410.96     26.28 o   0.30866
   8  -5   3     1130.99     1501.11     72.46 o   0.33465
   9  -5   3     6689.40     5949.62    242.75 o   0.36116
  10  -5   3     7310.53     6701.65    119.24 o   0.38808
  11  -5   3     1925.26     1608.60     50.38 o   0.41534
  12  -5   3      360.72      354.21     26.85 o   0.44288
  13  -5   3      769.45      684.17     36.72 o   0.47064
  14  -5   3       14.19       25.13     16.66 o   0.49858
  15  -5   3      301.05      298.47     41.56 o   0.52669
  16  -5   3      166.87      221.02     34.00 o   0.55492
  17  -5   3        5.16       27.39     17.00 o   0.58328
  18  -5   3      500.20      639.45     42.50 o   0.61173
  21   4  -3       46.03       27.11      7.75 o   0.57993
  20   4  -3       94.66       98.98     12.14 o   0.55128
  19   4  -3       89.26       82.24     11.89 o   0.52271
  18   4  -3      560.89      571.84     27.35 o   0.49424
  17   4  -3      276.18      261.92     19.06 o   0.46589
  16   4  -3        1.27       14.87      9.48 o   0.43767
  15   4  -3        0.86        5.22      7.94 o   0.40962
  14   4  -3       59.90       35.30      9.81 o   0.38177
  13   4  -3      178.54      164.35     42.50 o   0.35417
  12   4  -3      291.94      319.25     51.00 o   0.32688
  11   4  -3       42.55       45.34     23.61 o   0.29999
 -10  -4   3       51.70       13.34      9.95 o   0.27362
  -9  -4   3     5697.98     5766.24    137.43 o   0.24793
  -8  -4   3       38.67      135.51     17.70 o   0.22315
  -7  -4   3     7200.10     8408.34    174.31 o   0.19963
  -6  -4   3     2188.80     3013.39     75.54 o   0.17786
  -5  -4   3      966.58      638.21     19.09 o   0.15858
  -4  -4   3     3296.60     1752.33     50.75 o   0.14278
  -3  -4   3    26803.92    26869.96    453.14 o   0.13174
  -2  -4   3     3710.46     4061.17     85.36 o   0.12669
  -1  -4   3    25796.66    22600.39    383.70 o   0.12835
   0  -4   3     2578.91     2932.47     70.04 o   0.13648
   1  -4   3     8680.76     7810.54    153.63 o   0.15002
   2  -4   3     1981.56     3026.56     75.15 o   0.16767
   3  -4   3      949.55     1711.60     53.90 o   0.18828
   4  -4   3     2615.29     2420.56     69.79 o   0.21098
   5  -4   3     5030.99     5004.89     83.02 o   0.23517
   6  -4   3      467.50      326.26     17.26 o   0.26043
   7  -4   3      122.36      511.81     27.89 o   0.28648
   8  -4   3      544.12      516.79     40.59 o   0.31313
   9  -4   3      533.16      448.80     40.20 o   0.34023
  10  -4   3     1390.85     1480.08    109.57 o   0.36768
  11  -4   3      230.82      199.85     18.10 o   0.39540
  12  -4   3       67.15       37.28     11.71 o   0.42336
  13  -4   3     4710.84     4156.82     99.56 o   0.45150
  14  -4   3      127.87       77.06     15.83 o   0.47978
  15  -4   3       22.96       19.47     16.94 o   0.50820
  16  -4   3      260.32      259.97     27.16 o   0.53672
  17  -4   3        1.99        0.00     17.95 o   0.56532
  18  -4   3      200.70      264.22     20.65 o   0.59401
  19  -4   3       57.32       70.84     14.17 o   0.62276
  21   3  -3        4.44        0.00      9.95 o   0.58786
  20   3  -3        0.13        0.70      8.01 o   0.55896
  19   3  -3        3.10        7.41      8.88 o   0.53010
  18   3  -3      243.16      218.46     15.50 o   0.50131
  17   3  -3      670.67      600.03     24.97 o   0.47260
  16   3  -3     1847.83     1611.48     46.19 o   0.44397
  15   3  -3       64.33       37.76      8.46 o   0.41545
  14   3  -3     2824.38     2490.25     52.06 o   0.38706
  13   3  -3      498.25      568.61     69.90 o   0.35884
  12   3  -3     5375.83     5449.96    228.58 o   0.33081
  11   3  -3     1074.74      899.20     79.34 o   0.30305
  10   3  -3    11597.67    10729.90    342.87 o   0.27562
  -9  -3   3     4049.42     5204.18    125.38 o   0.24865
  -8  -3   3     7023.25     9395.23    172.04 o   0.22229
  -7  -3   3      407.95      580.18     21.09 o   0.19678
  -6  -3   3     1061.86     1544.73     35.72 o   0.17253
  -5  -3   3      424.42     1786.55     37.93 o   0.15012
  -4  -3   3       21.10       88.55     12.02 o   0.13051
  -3  -3   3     2038.01     2368.76     57.08 o   0.11515
  -2  -3   3      261.42      176.83     13.01 o   0.10589
  -1  -3   3    12592.86     9250.76    236.13 o   0.10437
   0  -3   3    19202.12    22453.82    378.83 o   0.11092
   1  -3   3    19350.12    23877.00    404.01 o   0.12426
   2  -3   3     1950.76     1112.55     37.12 o   0.14250
   3  -3   3     1798.19     2684.22     68.55 o   0.16401
   4  -3   3      203.18      426.35     25.55 o   0.18767
   5  -3   3      448.94      187.57     13.90 o   0.21277
   6  -3   3     1805.36     2105.80     45.27 o   0.23885
   7  -3   3       30.85        1.27      8.63 o   0.26562
   8  -3   3      657.94     1139.66     41.36 o   0.29289
   9  -3   3     1652.01     1138.16     60.78 o   0.32054
  10  -3   3     8141.72     7166.17    274.86 o   0.34848
  11  -3   3       28.30        0.00      8.89 o   0.37664
  12  -3   3       69.13      100.55     13.46 o   0.40497
  13  -3   3      106.26      145.80     15.66 o   0.43344
  14  -3   3       16.64       10.19     10.30 o   0.46203
  15  -3   3     1591.56     1617.59     56.71 o   0.49072
  16  -3   3      143.01       99.49     20.58 o   0.51948
  17  -3   3      157.87      124.46     21.33 o   0.54831
  18  -3   3       68.59       85.95     22.67 o   0.57720
  19  -3   3      140.15      162.46     23.61 o   0.60614
  21   2  -3        9.09        3.78     14.17 o   0.59710
  20   2  -3      186.35      270.89     16.33 o   0.56801
  19   2  -3      385.66      343.82     17.55 o   0.53895
  18   2  -3      224.21      223.12     15.25 o   0.50993
  17   2  -3      424.74      366.45     19.70 o   0.48096
  16   2  -3     1191.16      988.71     32.00 o   0.45204
  15   2  -3     1916.75     1654.40     43.21 o   0.42319
  14   2  -3       14.76       11.71      6.76 o   0.39442
  13   2  -3     1332.61     1154.22     97.29 o   0.36574
  12   2  -3      603.04      470.38     61.39 o   0.33719
  11   2  -3     3927.00     3277.53    160.57 o   0.30880
  10   2  -3     2460.10     2180.93    121.84 o   0.28062
   9   2  -3     7015.36     9150.70    190.67 o   0.25271
  -8  -2   3     1205.80     1059.25     32.70 o   0.22517
  -7  -2   3     3308.55     5442.36     95.04 o   0.19818
  -6  -2   3      277.20      214.75     12.80 o   0.17197
  -5  -2   3        9.82       29.47      6.58 o   0.14697
  -4  -2   3     7620.48    10767.38    186.67 o   0.12392
  -2  -2   3    15563.48    14751.72    353.26 o   0.08973
  -1  -2   3    72702.86    87770.75   1994.85 o   0.08361
   0  -2   3    16291.06    12353.54    211.71 o   0.08751
   1  -2   3     3008.14     3213.21     68.34 o   0.10026
   2  -2   3    15073.97    19239.53    328.75 o   0.11906
   3  -2   3      345.14      229.45     16.66 o   0.14152
   4  -2   3     5104.32     6288.03    103.61 o   0.16615
   5  -2   3     1475.11      856.53     27.04 o   0.19213
   6  -2   3     3131.14     2954.02     54.48 o   0.21897
   7  -2   3     1167.88     1174.39     31.37 o   0.24640
   8  -2   3     2884.74     2416.02     61.87 o   0.27423
   9  -2   3      648.91      585.61     61.39 o   0.30236
  10  -2   3      266.29      245.58     46.28 o   0.33071
  11  -2   3      611.89      578.05     69.90 o   0.35923
  12  -2   3      481.86      344.61     18.82 o   0.38787
  13  -2   3     1697.28     1659.30     39.14 o   0.41663
  14  -2   3     1713.16     1776.80     59.21 o   0.44546
  15  -2   3       68.80       39.41     11.90 o   0.47437
  16  -2   3      171.02      124.52     14.40 o   0.50333
  17  -2   3     1030.23     1074.32     40.80 o   0.53234
  18  -2   3        3.34        2.83     12.71 o   0.56138
  19  -2   3        1.08        0.00     15.11 o   0.59047
  20  -2   3       33.78       17.95      9.45 o   0.61958
  21   1  -3       38.63       32.11     14.17 o   0.60757
  20   1  -3       79.61       89.73     21.72 o   0.57837
  19   1  -3       36.01       51.78      8.79 o   0.54918
  18   1  -3      207.43      208.59     14.83 o   0.52002
  17   1  -3      430.32      297.79     18.04 o   0.49089
  16   1  -3       58.13        4.32      7.84 o   0.46179
  15   1  -3        0.15        2.05      7.64 o   0.43273
  14   1  -3        1.16        6.81      7.87 o   0.40372
  13   1  -3      382.13      309.59     30.36 o   0.37477
  12   1  -3      224.79      207.80     41.56 o   0.34589
  11   1  -3      535.90      511.94     59.51 o   0.31710
  10   1  -3      383.64      476.99     55.73 o   0.28844
   9   1  -3     1042.00      966.22     45.16 o   0.25995
  -8  -1   3    20118.20    19975.64    344.88 o   0.23168
  -7  -1   3     1293.13     2756.93     57.87 o   0.20372
  -6  -1   3    20055.02    19841.52    283.82 o   0.17624
  -5  -1   3     7841.33     7806.61    120.81 o   0.14948
  -4  -1   3    72229.63    75960.09   1228.89 o   0.12392
  -3  -1   3     4893.40     5601.74    101.58 o   0.10049
  -2  -1   3     5593.89     2281.18     43.71 o   0.08103
   0  -1   3     1788.91      296.58     20.78 o   0.06847
   2  -1   3      114.26      579.94     34.95 o   0.09860
   3  -1   3     5412.92     3472.58     61.48 o   0.12178
   4  -1   3     1297.21      623.20     20.54 o   0.14720
   5  -1   3      191.34       40.56      8.14 o   0.17387
   6  -1   3     2028.20     1422.00     32.76 o   0.20131
   7  -1   3        9.32       10.65      5.30 o   0.22923
   8  -1   3      642.39      494.57     24.47 o   0.25748
   9  -1   3      106.40      101.07     27.39 o   0.28596
  10  -1   3      678.09      550.66     63.28 o   0.31460
  11  -1   3        6.36        0.00     23.61 o   0.34338
  12  -1   3       36.36       45.34     31.17 o   0.37225
  13  -1   3      267.31      216.91     14.44 o   0.40120
  14  -1   3     1555.78     1848.41     44.59 o   0.43020
  15  -1   3       35.13       45.22      9.63 o   0.45926
  16  -1   3        0.87       11.13      9.35 o   0.48836
  17  -1   3      254.76      144.95     14.26 o   0.51749
  18  -1   3        2.90        6.37     10.41 o   0.54665
  19  -1   3        0.00       10.16     12.41 o   0.57583
  20  -1   3      128.40      115.23     18.89 o   0.60503
  21   0  -3        2.82        0.00     10.39 o   0.61923
  20   0  -3      177.57      170.02     26.45 o   0.58997
  19   0  -3        4.89       28.65     11.16 o   0.56073
  18   0  -3       76.50       68.13     10.99 o   0.53150
  17   0  -3       25.98       17.57      8.69 o   0.50230
  16   0  -3      601.43      583.28     24.57 o   0.47311
  15   0  -3      147.02       96.24     11.24 o   0.44396
  14   0  -3     3754.98     3697.34     62.84 o   0.41484
  13   0  -3     1636.34     1628.09     40.91 o   0.38576
  12   0  -3      301.91      163.40     33.06 o   0.35673
  11   0  -3     2049.25     1832.39    114.29 o   0.32776
  10   0  -3       10.73       38.69     13.60 o   0.29888
   9   0  -3     8013.94     9632.54    207.87 o   0.27012
   8   0  -3    18960.45    20757.73    383.28 o   0.24150
   7   0  -3    15052.31    15124.69    235.88 o   0.21309
   6   0  -3     6964.12     5274.74     98.95 o   0.18499
   5   0  -3    25348.87    20491.86    359.94 o   0.15737
   4   0  -3    81251.92    85229.02   1952.35 o   0.13052
   3   0  -3    15894.97    15165.43    371.20 o   0.10504
  -2   0   3    30451.14    28289.72    469.90 o   0.08222
  -1   0   3      424.99     1028.60     34.95 o   0.06492
   0   0   3     1054.25     3437.16     96.34 o   0.05828
   2   0   3    32033.34    36366.01    596.17 o   0.08334
   3   0   3    17919.30    18617.05    315.13 o   0.10636
   4   0   3      308.65     1086.70     32.54 o   0.13193
   5   0   3      639.37       48.63      6.56 o   0.15884
   6   0   3      409.20      721.11     19.47 o   0.18649
   7   0   3    11438.26    11564.64    158.28 o   0.21461
   8   0   3       20.14        6.74      7.98 o   0.24303
   9   0   3     6407.54     6486.38    162.93 o   0.27166
  10   0   3       77.04       59.51     27.39 o   0.30043
  11   0   3      431.16      415.59     58.56 o   0.32932
  12   0   3      121.64      241.80     46.28 o   0.35829
  13   0   3      302.82      220.19     13.84 o   0.38732
  14   0   3      741.50      864.07     27.58 o   0.41640
  15   0   3      377.29      303.61     18.00 o   0.44552
  16   0   3       10.88       14.33      8.34 o   0.47468
  17   0   3      759.57      881.17     33.04 o   0.50387
  18   0   3       66.53       20.22     11.48 o   0.53307
  19   0   3       73.67       48.00     11.07 o   0.56230
  20   0   3      240.95      279.65     21.56 o   0.59154
  20  -1  -3      331.79      366.48     32.11 o   0.60274
  19  -1  -3       84.18      109.57     22.67 o   0.57350
  18  -1  -3       69.38       86.78     13.79 o   0.54428
  17  -1  -3      499.06      461.75     24.04 o   0.51508
  16  -1  -3       10.68        6.92      9.95 o   0.48590
  15  -1  -3      458.75      470.00     21.94 o   0.45675
  14  -1  -3        1.33        5.65      8.20 o   0.42763
  13  -1  -3      129.04      108.36     10.28 o   0.39855
  12  -1  -3       31.12       44.39     26.45 o   0.36952
  11  -1  -3     1765.83     1651.04    107.68 o   0.34056
  10  -1  -3     1775.37     2211.27     81.41 o   0.31167
   9  -1  -3       96.99       97.91     17.88 o   0.28289
   8  -1  -3     1408.22     1214.74     44.88 o   0.25425
   7  -1  -3    13613.32    14716.32    233.16 o   0.22581
   6  -1  -3    14630.31     9806.11    162.22 o   0.19764
   5  -1  -3    17987.86    16936.34    251.27 o   0.16989
   4  -1  -3    13092.91    13582.62    248.39 o   0.14279
   3  -1  -3      896.06     1292.34     39.34 o   0.11681
  -2   1   3     8707.11     9946.14    139.41 o   0.09290
  -1   1   3     2090.36     3064.08     46.91 o   0.07309
   0   1   3      968.92     1264.73     40.61 o   0.06150
   1   1   3     7752.64     2105.36     63.28 o   0.06285
   2   1   3      982.48      762.24     22.71 o   0.07646
   3   1   3      136.79      210.23     13.01 o   0.09731
   4   1   3     4286.69     3242.58     96.34 o   0.12175
   5   1   3     8223.72    10414.31    192.69 o   0.14799
   6   1   3        1.07       39.48      8.23 o   0.17524
   7   1   3     1766.76     1032.16     34.33 o   0.20309
   8   1   3       29.79        5.50      8.09 o   0.23132
   9   1   3       78.58       20.23      8.31 o   0.25981
  10   1   3      798.46      952.56     54.10 o   0.28848
  11   1   3      119.83      106.73     32.11 o   0.31729
  12   1   3     1041.84      776.41     78.40 o   0.34619
  13   1   3       14.92       15.94     11.33 o   0.37517
  14   1   3     5261.97     5834.29     85.01 o   0.40421
  15   1   3      162.65       89.64     11.52 o   0.43329
  16   1   3      400.40      274.71     17.38 o   0.46242
  17   1   3      583.12      452.87     21.62 o   0.49158
  18   1   3       44.08       91.46     14.78 o   0.52076
  19   1   3       58.40       55.64     11.60 o   0.54997
  20   1   3      193.60      181.68     19.23 o   0.57919
  20  -2  -3       12.80       11.33      9.45 o   0.61661
  19  -2  -3        9.49       24.56     16.06 o   0.58743
  18  -2  -3        9.43        3.31     12.02 o   0.55827
  17  -2  -3       34.03       42.78     12.81 o   0.52914
  16  -2  -3      869.67      853.96     32.99 o   0.50004
  15  -2  -3     1614.51     1544.75     45.55 o   0.47098
  14  -2  -3     4660.26     4259.70     83.44 o   0.44195
  13  -2  -3       13.35        9.69      8.71 o   0.41299
  12  -2  -3     2018.95     1799.95     53.77 o   0.38408
  11  -2  -3        1.62        1.49     12.34 o   0.35526
  10  -2  -3      386.13      502.96     38.74 o   0.32654
   9  -2  -3       43.76       98.76     17.61 o   0.29795
   8  -2  -3     8522.67     7088.78    137.58 o   0.26953
   7  -2  -3    11644.90    11464.52    191.94 o   0.24135
   6  -2  -3     3110.51     3422.49     75.90 o   0.21349
   5  -2  -3      320.59      870.35     19.75 o   0.18611
   4  -2  -3      558.16      780.47     21.04 o   0.15944
   3  -2  -3     3516.08     3351.21     63.48 o   0.13392
   2  -2  -3   140470.17   138083.08   1816.39 o   0.11035
  -1   2   3    27430.54    24736.62    334.73 o   0.09026
   0   2   3    22654.68    21037.28    285.78 o   0.07645
   1   2   3     4990.84     5387.62    141.68 o   0.07260
   2   2   3     8795.84     5135.43    138.85 o   0.08015
   3   2   3     6436.68     6653.29    176.63 o   0.09647
   4   2   3      909.29      730.12     37.78 o   0.11796
   5   2   3    10211.68    12952.38    326.81 o   0.14231
   7   2   3      322.86      145.71     13.95 o   0.19522
   8   2   3       26.69       38.77      9.58 o   0.22279
   9   2   3      862.23      450.84     25.58 o   0.25077
  10   2   3     1300.28     1415.60     65.44 o   0.27904
  11   2   3     6156.29     6071.17    164.95 o   0.30752
  12   2   3      265.52      160.57     35.89 o   0.33616
  13   2   3     2213.92     1735.11    119.96 o   0.36491
  14   2   3      833.17      934.36     25.42 o   0.39377
  15   2   3     7953.44     7091.39    105.76 o   0.42269
  16   2   3      363.16      284.70     16.52 o   0.45168
  17   2   3        2.87       14.06      9.01 o   0.48072
  18   2   3       44.40       56.08     10.44 o   0.50979
  19   2   3       40.14       43.88     10.94 o   0.53891
  20   2   3        4.28       11.22      8.01 o   0.56805
  21   2   3       44.63       93.51     19.84 o   0.59721
  19  -3  -3      289.56      296.58     27.39 o   0.60243
  18  -3  -3        8.80       21.94     11.12 o   0.57338
  17  -3  -3      142.54      127.03     18.82 o   0.54438
  16  -3  -3      129.33      127.90     17.47 o   0.51542
  15  -3  -3      938.88      829.24     38.34 o   0.48651
  14  -3  -3      288.63      221.22     20.68 o   0.45766
  13  -3  -3     2403.26     2589.15     70.68 o   0.42889
  12  -3  -3      109.68       45.33      8.43 o   0.40021
  11  -3  -3     1125.91     1357.29     95.40 o   0.37164
  10  -3  -3        2.35       18.14     14.35 o   0.34321
   9  -3  -3       47.43       35.42     14.03 o   0.31495
   8  -3  -3     2076.35     2615.35     72.64 o   0.28692
   7  -3  -3      978.96     1466.89     49.34 o   0.25920
   6  -3  -3       28.47       15.03      9.56 o   0.23189
   5  -3  -3     3381.13     3106.75     54.35 o   0.20515
   4  -3  -3     3401.19     3566.31     66.06 o   0.17925
   3  -3  -3    14164.16    13827.29    204.60 o   0.15460
   2  -3  -3      368.75      282.90     12.25 o   0.13191
   1  -3  -3    20517.71    25371.82    425.25 o   0.11238
   0   3   3    57325.07    51711.54    688.27 o   0.09790
   1   3   3    12674.90    13556.21    192.93 o   0.09093
   2   3   3    30103.70    32670.46    768.85 o   0.09316
   3   3   3    16903.09    21630.76    523.27 o   0.10401
   4   3   3    34142.82    33463.87    793.41 o   0.12118
   5   3   3    11586.28    10735.57    285.25 o   0.14241
   6   3   3     6547.01     4392.64     83.23 o   0.16614
   7   3   3      212.54      113.66     13.09 o   0.19146
   8   3   3     2788.25     2815.79     67.59 o   0.21780
   9   3   3     1722.74     1759.81     53.12 o   0.24483
  10   3   3      914.53     1134.35     57.63 o   0.27236
  11   3   3       79.76       41.56     14.69 o   0.30023
  12   3   3      931.40      737.63     51.09 o   0.32838
  13   3   3     1876.23     1757.78    119.96 o   0.35672
  14   3   3     3631.88     3672.47     60.83 o   0.38523
  15   3   3     2554.07     2342.65     45.53 o   0.41385
  16   3   3      928.49      820.44     29.12 o   0.44258
  17   3   3       38.13       45.61      9.20 o   0.47139
  18   3   3       22.25       42.81      9.27 o   0.50027
  19   3   3       40.83       15.66      7.90 o   0.52920
  20   3   3      355.20      336.54     26.38 o   0.55818
  21   3   3       69.78       33.06     17.00 o   0.58721
  22   3   3        1.13       27.39     15.11 o   0.61627
  18  -4  -3        4.46       17.95     13.22 o   0.58953
  17  -4  -3      288.50      279.16     25.04 o   0.56070
  16  -4  -3      216.69      233.98     24.99 o   0.53193
  15  -4  -3       92.47       69.49     14.68 o   0.50323
  14  -4  -3      210.40      183.78     19.75 o   0.47462
  13  -4  -3       93.33       96.43     15.64 o   0.44611
  12  -4  -3       30.08      115.83     16.34 o   0.41772
  11  -4  -3      362.73      279.27     16.68 o   0.38948
  10  -4  -3      486.51      476.99     57.62 o   0.36143
   9  -4  -3       23.72      157.74     35.89 o   0.33360
   8  -4  -3     3953.02     3852.45    112.78 o   0.30607
   7  -4  -3      587.48      367.63     24.85 o   0.27892
   6  -4  -3     5395.95     6549.18    124.58 o   0.25227
   5  -4  -3      395.82      248.34     12.86 o   0.22631
   4  -4  -3     8073.49     8968.03    143.51 o   0.20129
   3  -4  -3     2016.79     1961.71     46.14 o   0.17761
   2  -4  -3    11099.20    11331.83    145.03 o   0.15589
   1  -4  -3     1476.67     1230.34     29.41 o   0.13707
   0  -4  -3    29688.59    22985.97    392.67 o   0.12248
  -1  -4  -3      678.94     2557.62     62.44 o   0.11376
   2   4   3    21428.05    21101.69    295.67 o   0.11230
   3   4   3    96608.63   106070.26   1372.97 o   0.11835
   4   4   3    13770.18    12480.06    183.69 o   0.13089
   5   4   3    11324.17     8630.23    137.41 o   0.14828
   6   4   3      155.04      130.76     12.91 o   0.16902
   7   4   3      662.09      129.29     13.55 o   0.19203
   8   4   3     5127.92     5074.45    100.97 o   0.21659
   9   4   3      152.92      141.75     20.30 o   0.24223
  10   4   3      655.89      616.96     41.55 o   0.26865
  11   4   3     1101.71     1061.94     58.30 o   0.29562
  12   4   3      247.96      168.84     26.02 o   0.32302
  13   4   3     1793.57     2089.12     87.14 o   0.35074
  14   4   3     4978.64     4238.54     72.31 o   0.37871
  15   4   3      176.41      197.38     14.85 o   0.40688
  16   4   3      960.85      727.76     27.36 o   0.43522
  17   4   3      801.61      729.86     31.38 o   0.46369
  18   4   3      357.91      332.69     21.59 o   0.49226
  19   4   3      129.27      126.48     13.66 o   0.52093
  20   4   3      105.86       60.96     14.93 o   0.54967
  21   4   3        4.98       21.72     17.00 o   0.57848
  22   4   3      264.10      303.20     29.28 o   0.60735
  18  -5  -3        0.34        1.89     10.39 o   0.60663
  17  -5  -3        0.64        0.00     11.53 o   0.57801
  16  -5  -3      275.39      203.04     21.92 o   0.54948
  15  -5  -3      509.25      468.46     27.64 o   0.52103
  14  -5  -3       86.96       96.27     19.23 o   0.49270
  13  -5  -3      749.37      652.28     34.29 o   0.46450
  12  -5  -3     1434.01     1485.08     51.61 o   0.43646
  11  -5  -3      127.47      223.29     18.86 o   0.40860
  10  -5  -3        5.26       11.49      7.83 o   0.38098
   9  -5  -3      298.20      401.43     54.78 o   0.35365
   8  -5  -3       22.32      116.18     29.28 o   0.32667
   7  -5  -3     3091.87     2811.88    139.79 o   0.30015
   6  -5  -3     1656.78     1783.30     70.76 o   0.27421
   5  -5  -3     5700.66     5373.35    104.91 o   0.24904
   4  -5  -3     7212.48     7777.52    169.81 o   0.22490
   3  -5  -3      716.09      855.66     28.24 o   0.20216
   2  -5  -3     4149.23     3757.54     59.12 o   0.18133
   1  -5  -3     1733.20     1281.04     30.41 o   0.16317
   0  -5  -3     8631.15     5867.44    123.42 o   0.14864
  -1  -5  -3    13769.24    19560.82    342.62 o   0.13890
  -2  -5  -3     7171.05     5354.56    112.72 o   0.13498
  -3  -5  -3     1371.21     2394.05     58.22 o   0.13738
   4   5   3    29538.35    27207.53    373.70 o   0.14580
   5   5   3     7063.90     6707.23     93.69 o   0.15927
   6   5   3     1693.67     1945.55     62.44 o   0.17665
   7   5   3      771.10      764.67     30.73 o   0.19691
   8   5   3     3764.77     4325.28    110.72 o   0.21924
   9   5   3     4897.66     5017.27    128.35 o   0.24308
  10   5   3       77.20      108.57     18.82 o   0.26803
  11   5   3      142.29      165.67     19.43 o   0.29380
  12   5   3      277.34      372.69     29.63 o   0.32020
  13   5   3      110.33       89.42     17.19 o   0.34707
  14   5   3      687.60      637.16     41.98 o   0.37433
  15   5   3       18.52       22.35      8.75 o   0.40189
  16   5   3       79.49       51.32      9.88 o   0.42969
  17   5   3      915.76      906.53     30.61 o   0.45769
  18   5   3      454.72      473.69     25.35 o   0.48585
  19   5   3     1329.74     1358.76     41.75 o   0.51416
  20   5   3        3.44        0.00     11.97 o   0.54257
  21   5   3      198.64      272.97     34.00 o   0.57109
  22   5   3       59.13       58.56     17.95 o   0.59969
  17  -6  -3        4.48        0.00     11.33 o   0.59623
  16  -6  -3       34.36       43.19      9.92 o   0.56795
  15  -6  -3       71.58       56.00     11.92 o   0.53980
  14  -6  -3       28.67       40.02     14.29 o   0.51178
  13  -6  -3      222.18      169.60     23.35 o   0.48392
  12  -6  -3       17.82       22.58     14.65 o   0.45626
  11  -6  -3     1369.04      881.98     50.04 o   0.42883
  10  -6  -3     3529.72     3195.69     81.54 o   0.40167
   9  -6  -3      377.24      364.22     33.13 o   0.37486
   8  -6  -3     2330.34     2311.27    132.23 o   0.34846
   7  -6  -3      136.24      130.35     34.00 o   0.32258
   6  -6  -3      581.86      394.81     51.00 o   0.29735
   5  -6  -3     1109.92     1054.92     51.68 o   0.27295
   4  -6  -3     5138.68     5397.70    101.99 o   0.24964
   3  -6  -3     3468.93     3054.72     86.33 o   0.22774
   2  -6  -3     1812.82     1904.03     60.13 o   0.20769
   1  -6  -3    14967.07    15210.64    261.31 o   0.19010
   0  -6  -3     8551.83     8413.40    159.78 o   0.17569
  -1  -6  -3     5072.32     3577.89     88.83 o   0.16529
  -2  -6  -3    14904.18    15814.52    287.04 o   0.15971
  -3  -6  -3    23673.32    24969.71    432.04 o   0.15943
  -4  -6  -3       79.04       69.47     11.12 o   0.16450
   5   6   3     1465.95     1938.94     44.41 o   0.17443
   6   6   3    29360.04    28594.76    347.53 o   0.18848
   7   6   3      199.06      828.61     31.51 o   0.20579
   8   6   3     5703.20     6643.81    123.64 o   0.22561
   9   6   3     6742.13     7495.18    139.94 o   0.24735
  10   6   3     1830.84     2148.27     64.21 o   0.27053
  11   6   3      192.87      169.64     19.36 o   0.29483
  12   6   3     2332.22     2296.51     72.81 o   0.31998
  13   6   3      237.15      299.52     26.47 o   0.34580
 -14  -6  -3     7480.92     7608.22    279.58 o   0.37216
  15   6   3       78.43       28.73      7.53 o   0.39894
  16   6   3     1423.67     1395.42     37.56 o   0.42606
  17   6   3     1782.16     1469.73     39.78 o   0.45346
  18   6   3      786.60      631.84     25.54 o   0.48110
  19   6   3       83.85       93.51     13.22 o   0.50894
  20   6   3      187.13      185.78     18.34 o   0.53695
  21   6   3       62.57       69.90     21.72 o   0.56509
  22   6   3       71.73       57.62     18.89 o   0.59336
  23   6   3       97.41       63.28     13.22 o   0.62173
  16  -7  -3      276.43      296.84     16.92 o   0.58728
  15  -7  -3      427.63      404.37     23.01 o   0.55943
  14  -7  -3       38.73       19.72      9.73 o   0.53175
  13  -7  -3      111.67       58.56     15.36 o   0.50426
  12  -7  -3       10.42        0.00     13.36 o   0.47700
  11  -7  -3       33.43       44.44     15.32 o   0.45001
  10  -7  -3     4090.48     3864.00     94.68 o   0.42334
   9  -7  -3       16.68        1.65     13.24 o   0.39705
   8  -7  -3      109.01      168.13     38.73 o   0.37123
   7  -7  -3       72.95       80.29     33.06 o   0.34598
   6  -7  -3      231.69      366.48     50.06 o   0.32143
   5  -7  -3     9349.83     8835.16    298.47 o   0.29777
   4  -7  -3      109.21      146.31     17.82 o   0.27521
   3  -7  -3       21.48        9.45     19.84 o   0.25405
   2  -7  -3     7126.96     6531.20    146.18 o   0.23467
   1  -7  -3     2457.35     2064.68     65.89 o   0.21755
   0  -7  -3     4031.45     3606.21     93.99 o   0.20326
  -1  -7  -3       12.55       25.00     11.00 o   0.19243
  -2  -7  -3     1386.72      677.69     34.27 o   0.18566
  -3  -7  -3       22.02       14.56      9.72 o   0.18341
  -4  -7  -3     1305.78     1354.93     46.23 o   0.18584
  -5  -7  -3     3576.66     3844.78     89.10 o   0.19278
   6   7   3     2546.09     3745.56     70.76 o   0.20376
   7   7   3      258.77      567.72     35.02 o   0.21817
   8   7   3     1312.99     1314.04     42.76 o   0.23539
   9   7   3     2687.92     2681.79     69.28 o   0.25485
  10   7   3       98.87       66.60     14.31 o   0.27607
  11   7   3     5929.06     6942.69    140.92 o   0.29867
  12   7   3     1109.41      953.79     56.87 o   0.32238
  13   7   3      861.46      646.91     48.25 o   0.34696
 -14  -7  -3     2940.47     2939.39    153.96 o   0.37223
  15   7   3      752.14      657.47     24.59 o   0.39807
  16   7   3      739.08      786.19     27.84 o   0.42438
  17   7   3      980.55     1021.53     32.51 o   0.45106
  18   7   3      413.38      404.42     21.11 o   0.47807
  19   7   3      124.00      144.75     15.23 o   0.50534
  20   7   3        0.97        4.56      9.99 o   0.53283
  21   7   3       30.68       23.61     17.00 o   0.56052
  22   7   3      203.86      222.91     27.39 o   0.58838
  23   7   3       17.16       12.28     10.39 o   0.61637
  15  -8  -3      145.48      139.36     13.49 o   0.57985
  14  -8  -3      103.02      110.48     13.40 o   0.55252
  13  -8  -3      201.22      207.70     19.57 o   0.52541
  12  -8  -3      174.87      140.24     17.06 o   0.49856
  11  -8  -3       18.64       37.19     14.26 o   0.47202
  10  -8  -3      739.98      654.56     40.74 o   0.44583
   9  -8  -3      307.53      277.29     29.73 o   0.42006
   8  -8  -3       21.58       43.06     14.52 o   0.39481
   7  -8  -3      292.97      136.01     38.73 o   0.37016
   6  -8  -3      146.38      169.07     35.89 o   0.34626
   5  -8  -3     1341.45     1209.00     91.62 o   0.32327
   4  -8  -3     1966.04     1411.13     98.23 o   0.30138
   3  -8  -3      379.63      763.18     68.95 o   0.28088
   2  -8  -3     4726.96     4379.53    114.16 o   0.26207
   1  -8  -3      437.92      409.48     29.86 o   0.24535
   0  -8  -3     2029.13     3278.29     92.28 o   0.23117
  -1  -8  -3    19551.52    20850.37    381.36 o   0.22002
  -2  -8  -3     2045.74     1906.60     64.02 o   0.21239
  -3  -8  -3        3.02       38.73     12.91 o   0.20866
  -4  -8  -3    13982.70    13048.59    249.46 o   0.20903
  -5  -8  -3      209.70      331.54     21.74 o   0.21349
  -6  -8  -3    15374.65    18038.22    327.88 o   0.22178
  -7  -8  -3      377.24      335.31     43.45 o   0.23351
   8   8   3     5365.40     6091.45    149.14 o   0.24818
   9   8   3     3479.76     3584.55    108.10 o   0.26531
  10   8   3      240.08      325.78     31.72 o   0.28445
  11   8   3     4608.72     4966.29    143.20 o   0.30523
  12   8   3     2292.53     2322.18     93.48 o   0.32733
 -13  -8  -3       34.50       35.89     23.61 o   0.35050
  14   8   3     1242.70     1055.08     56.04 o   0.37455
  15   8   3      764.05      751.73     26.15 o   0.39931
  16   8   3        1.00        9.05      8.51 o   0.42467
  17   8   3      180.83      179.80     14.50 o   0.45051
  18   8   3      372.00      493.65     22.68 o   0.47677
  19   8   3      405.03      493.18     24.90 o   0.50337
  20   8   3       29.44       12.48     11.26 o   0.53027
  21   8   3       54.27       38.74     13.16 o   0.55742
  22   8   3      110.21      145.46     21.72 o   0.58479
  23   8   3      138.75      125.62     17.95 o   0.61235
  15  -9  -3        0.74        3.10      6.99 o   0.60097
  14  -9  -3       35.85       28.79      9.51 o   0.57400
  13  -9  -3       83.84       49.29     10.62 o   0.54727
  12  -9  -3     1741.22     1873.85     56.40 o   0.52084
  11  -9  -3     2048.61     1888.57     58.51 o   0.49474
  10  -9  -3       45.41       40.84     15.43 o   0.46903
   9  -9  -3       13.25        0.00     21.72 o   0.44378
   8  -9  -3       59.92       40.81     15.60 o   0.41907
   7  -9  -3      210.75      204.96     25.83 o   0.39499
   6  -9  -3        2.70       42.50     26.45 o   0.37169
   5  -9  -3     2840.84     2572.91    145.46 o   0.34931
   4  -9  -3      364.01      334.36     51.00 o   0.32803
   3  -9  -3      438.60      326.81     48.17 o   0.30809
   2  -9  -3     3760.03     2834.88     90.20 o   0.28977
   1  -9  -3     4765.58     4663.24    123.05 o   0.27339
   0  -9  -3       19.30        8.70     12.48 o   0.25931
  -1  -9  -3     9567.17    11487.48    235.75 o   0.24793
  -2  -9  -3     5151.87     4506.19    115.76 o   0.23964
  -3  -9  -3      430.12       40.23     13.31 o   0.23476
  -4  -9  -3     1173.41     1187.26     48.34 o   0.23351
  -5  -9  -3      304.36      187.22     18.31 o   0.23594
  -6  -9  -3       43.66       46.28     24.56 o   0.24194
  -7  -9  -3     2174.52     2526.63    125.62 o   0.25126
  -8  -9  -3      902.71      786.80     68.01 o   0.26355
  -9  -9  -3     2347.69     2640.92    134.12 o   0.27841
  10   9   3     5002.78     4718.32    134.83 o   0.29545
  11   9   3       43.80       22.74     16.27 o   0.31433
 -12  -9  -3     1322.69     1182.56     93.51 o   0.33472
 -13  -9  -3      470.18      442.99     56.67 o   0.35638
  14   9   3      523.54      555.92     22.68 o   0.37908
  15   9   3     3752.62     3922.58     59.49 o   0.40264
  16   9   3       10.08       46.39      9.51 o   0.42693
  17   9   3     1175.91     1220.88     39.20 o   0.45182
  18   9   3      272.86      172.93     15.96 o   0.47723
  19   9   3      598.50      729.17     29.74 o   0.50307
  20   9   3       65.85       12.85      8.95 o   0.52929
  21   9   3      265.06      249.61     23.03 o   0.55582
  22   9   3        4.22       22.67     14.17 o   0.58262
  23   9   3        6.15        5.67     10.39 o   0.60967
  14 -10  -3      420.30      417.01     22.01 o   0.59611
  13 -10  -3      810.06      815.40     31.12 o   0.56977
  12 -10  -3      225.72      203.04     18.14 o   0.54375
  11 -10  -3      462.45      434.03     26.36 o   0.51809
  10 -10  -3       53.67       71.57     13.56 o   0.49284
   9 -10  -3       23.26       19.43     14.35 o   0.46808
   8 -10  -3      200.71      247.47     35.89 o   0.44389
   7 -10  -3      288.21      203.92     25.31 o   0.42035
   6 -10  -3     3259.17     3458.81     86.92 o   0.39760
   5 -10  -3     2127.96     1952.35    127.51 o   0.37577
   4 -10  -3      201.31      199.30     44.39 o   0.35504
   3 -10  -3     2608.97     2952.61    153.96 o   0.33560
   2 -10  -3      520.38      620.56     64.23 o   0.31770
   1 -10  -3     2326.39     1839.67     71.38 o   0.30160
   0 -10  -3       76.44       57.42     16.11 o   0.28761
  -1 -10  -3     4721.10     5429.85    138.84 o   0.27606
  -2 -10  -3      761.76      737.58     42.06 o   0.26725
  -3 -10  -3       45.68      191.84     22.46 o   0.26147
  -4 -10  -3       28.04        3.98     10.30 o   0.25891
  -5 -10  -3     3152.14     2821.08     82.09 o   0.25968
  -6 -10  -3       87.47       25.50     19.84 o   0.26375
  -7 -10  -3     1942.06     1322.35     89.73 o   0.27096
  -8 -10  -3     2261.59     2025.08    116.18 o   0.28107
  -9 -10  -3     2374.50     2272.55    127.51 o   0.29379
 -10 -10  -3     4334.66     3496.66    167.18 o   0.30879
 -11 -10  -3      455.27      488.32     59.51 o   0.32575
 -12 -10  -3       89.95       36.84     24.56 o   0.34440
 -13 -10  -3     1329.08     1416.80    104.84 o   0.36446
  14  10   3       91.59      141.33     11.13 o   0.38573
  15  10   3     1775.06     1545.70     33.14 o   0.40800
  16  10   3      819.28      641.44     24.70 o   0.43113
  17  10   3      408.94      253.08     16.65 o   0.45498
  18  10   3      246.87      159.57     15.66 o   0.47944
  19  10   3       60.85       82.10     12.82 o   0.50444
  20  10   3       26.44       27.13      9.80 o   0.52988
  21  10   3      838.47      809.05     39.34 o   0.55572
  22  10   3       20.15       15.11     13.22 o   0.58189
  23  10   3       52.46       29.28     12.28 o   0.60836
  13 -11  -3      309.36      386.31     34.95 o   0.59283
  12 -11  -3        8.96       16.79      8.46 o   0.56721
  11 -11  -3       17.87       15.30     11.33 o   0.54197
  10 -11  -3     1094.39     1373.13     47.34 o   0.51718
   9 -11  -3      712.73      707.14     34.30 o   0.49289
   8 -11  -3      675.02      539.39     38.05 o   0.46918
   7 -11  -3       35.98       24.87     15.43 o   0.44615
   6 -11  -3        2.06       21.18     13.39 o   0.42391
   5 -11  -3      701.83      588.72     34.23 o   0.40259
   4 -11  -3      110.72      122.79     17.09 o   0.38233
   3 -11  -3      871.26      626.23     68.01 o   0.36333
   2 -11  -3       90.21      187.02     39.67 o   0.34579
   1 -11  -3     4082.11     3977.77    118.61 o   0.32994
   0 -11  -3     4936.27     5432.45    144.66 o   0.31603
  -1 -11  -3    12822.31    12197.53    258.62 o   0.30434
  -2 -11  -3     2785.64     2611.66     88.15 o   0.29512
  -3 -11  -3       59.16       80.16     18.14 o   0.28861
  -4 -11  -3      381.01      395.73     30.38 o   0.28500
  -5 -11  -3     1473.49     1526.96     58.99 o   0.28439
  -6 -11  -3     4722.67     4282.51    183.24 o   0.28682
  -7 -11  -3     1110.16     1192.00     88.79 o   0.29219
  -8 -11  -3     1082.20      774.52     71.78 o   0.30036
  -9 -11  -3      374.64      343.81     51.00 o   0.31110
 -10 -11  -3     5538.26     5165.65    217.24 o   0.32416
 -11 -11  -3      124.64      129.40     36.84 o   0.33927
 -12 -11  -3      436.59      529.88     64.23 o   0.35617
 -13 -11  -3        4.03       21.72     22.67 o   0.37462
  14  11   3       78.75       27.61      7.60 o   0.39440
  15  11   3        7.26       10.04      6.63 o   0.41531
  16  11   3     1335.86     1098.37     32.84 o   0.43721
  17  11   3        0.90        7.45      8.28 o   0.45994
  18  11   3       86.85       62.94     11.43 o   0.48339
  19  11   3      197.94      214.31     16.88 o   0.50745
  20  11   3      360.81      391.62     23.36 o   0.53206
  21  11   3        0.08        0.00      9.86 o   0.55713
  22  11   3        0.11        3.78     13.22 o   0.58260
  23  11   3       62.09       59.51     12.28 o   0.60843
  13 -12  -3      163.31      181.35     20.78 o   0.61639
  12 -12  -3        2.30        0.00     17.00 o   0.59116
  11 -12  -3       24.39        7.84     10.83 o   0.56634
  10 -12  -3      446.88      497.98     26.03 o   0.54197
   9 -12  -3       33.28       33.31     11.26 o   0.51812
   8 -12  -3      130.58      153.45     21.77 o   0.49488
   7 -12  -3      213.40      203.07     25.38 o   0.47231
  -6  12   3      172.38      230.33     25.40 o   0.45054
   5 -12  -3       68.02       96.34     28.34 o   0.42968
   4 -12  -3      344.43      273.42     23.69 o   0.40986
   3 -12  -3     2096.48     2013.82     64.91 o   0.39125
   2 -12  -3      226.28       84.06     34.95 o   0.37402
   1 -12  -3      157.98      384.43     53.84 o   0.35838
   0 -12  -3        8.91       34.10     14.85 o   0.34455
  -1 -12  -3     5843.90     4785.75    135.46 o   0.33274
  -2 -12  -3       55.37       34.40     13.16 o   0.32318
  -3 -12  -3     2115.87     2069.13     78.67 o   0.31607
  -4 -12  -3     4266.10     4457.07    123.45 o   0.31159
  -5 -12  -3    18835.84    17981.08    515.72 o   0.30984
  -6 -12  -3     1008.80      828.36     74.62 o   0.31088
  -7 -12  -3     1712.20     1819.17    114.29 o   0.31467
  -8 -12  -3       31.55       11.33     23.61 o   0.32111
  -9 -12  -3     1270.88      809.47     76.51 o   0.33006
 -10 -12  -3      354.94      340.03     51.95 o   0.34131
 -11 -12  -3     6059.62     5166.60    224.80 o   0.35465
 -12 -12  -3     1558.38     1538.64    113.34 o   0.36984
  13  12   3      321.99      217.81     14.88 o   0.38668
  14  12   3      412.80      381.38     17.30 o   0.40496
  15  12   3     2366.11     2389.99     49.67 o   0.42448
  16  12   3     7354.76     6848.06     92.21 o   0.44509
  17  12   3      471.52      482.29     21.82 o   0.46664
  18  12   3       55.85       68.57     11.64 o   0.48901
  19  12   3       10.45        8.73      9.96 o   0.51209
  20  12   3       14.84       23.51     10.28 o   0.53579
  21  12   3      175.56      152.07     14.72 o   0.56003
  22  12   3      120.42      150.18     20.78 o   0.58474
  23  12   3       87.73       46.28     11.33 o   0.60987
  12 -13  -3       15.85       14.17     11.33 o   0.61554
  11 -13  -3       80.31       52.89     17.95 o   0.59111
  10 -13  -3       28.65       51.52     12.22 o   0.56715
   9 -13  -3      386.30      353.78     27.46 o   0.54373
   8 -13  -3      772.75      883.13     45.18 o   0.52091
   7 -13  -3       49.58       57.62     24.56 o   0.49879
  -6  13   3      181.02       65.68     15.77 o   0.47744
  -5  13   3     1741.34     1669.99     68.72 o   0.45699
  -4  13   3      155.99      148.68     22.87 o   0.43757
   3 -13  -3     2547.22     2252.00     90.45 o   0.41930
   2 -13  -3      243.13      189.59     21.11 o   0.40235
   1 -13  -3     1318.07     1152.13     47.14 o   0.38690
   0 -13  -3       73.54       89.49     18.67 o   0.37313
  -1 -13  -3     1796.58     1771.40     76.49 o   0.36122
  -2 -13  -3       13.17       54.28     17.21 o   0.35138
  -3 -13  -3      329.15      323.34     31.05 o   0.34378
  -4 -13  -3     2550.12     1882.45    116.18 o   0.33857
  -5 -13  -3      176.78      216.30     40.61 o   0.33586
  -6 -13  -3      764.11      609.22     65.17 o   0.33571
  -7 -13  -3     2604.86     2051.53    125.62 o   0.33813
  -8 -13  -3       47.68       34.95     25.50 o   0.34305
  -9 -13  -3      732.95      527.05     63.28 o   0.35038
 -10 -13  -3      481.91      478.88     63.28 o   0.35997
 -11 -13  -3      238.36      294.69     49.12 o   0.37164
  12  13   3      383.27      286.34     19.01 o   0.38521
  13  13   3      716.30      679.50     26.31 o   0.40048
  14  13   3      403.89      323.66     15.30 o   0.41726
  15  13   3      997.13     1003.05     30.43 o   0.43538
  16  13   3      851.43      870.68     28.77 o   0.45468
  17  13   3        2.52        9.56     10.88 o   0.47502
  18  13   3      906.42      801.05     33.43 o   0.49627
  19  13   3       53.46       63.47     12.51 o   0.51831
  20  13   3       64.52       70.28     11.78 o   0.54105
  21  13   3        6.13       10.96      9.95 o   0.56441
  22  13   3       32.62       35.89     13.22 o   0.58831
  11 -14  -3      417.43      495.88     34.95 o   0.61625
  10 -14  -3      591.76      633.78     48.17 o   0.59269
   9 -14  -3      412.92      471.18     27.40 o   0.56966
   8 -14  -3       17.74       46.09     13.31 o   0.54725
   7 -14  -3      373.32      392.93     48.17 o   0.52552
  -6  14   3      160.25      121.61     18.45 o   0.50457
  -5  14   3     2414.43     2170.48     78.80 o   0.48450
  -4  14   3        1.47       17.97     15.86 o   0.46543
  -3  14   3      519.03      397.81     33.49 o   0.44747
  -2  14   3      814.38      802.23     46.39 o   0.43077
  -1  14   3      229.48      141.44     16.23 o   0.41548
   0  14   3       44.69      102.17     13.72 o   0.40176
   1  14   3     5605.87     5306.24     89.66 o   0.38978
   2  14   3     1987.00     2299.32     59.30 o   0.37970
  -3 -14  -3     1836.43     1727.55    110.51 o   0.37168
  -4 -14  -3     1772.06     1345.96     99.18 o   0.36585
  -5 -14  -3      968.46      792.46     76.51 o   0.36232
  -6 -14  -3     2354.90     2268.77    133.18 o   0.36116
  -7 -14  -3      611.51      513.83     63.28 o   0.36238
  -8 -14  -3        6.07       31.17     26.45 o   0.36597
  -9 -14  -3        2.16        0.00     21.72 o   0.37185
  10  14   3      194.64      153.00     16.85 o   0.37993
  11  14   3     2713.53     2319.85     58.26 o   0.39005
  12  14   3     1272.37     1182.45     39.88 o   0.40208
  13  14   3      132.23      106.71     13.65 o   0.41584
  14  14   3       31.63       46.67      8.71 o   0.43116
  15  14   3      207.36      214.83     16.51 o   0.44790
  16  14   3        7.70       18.65      9.93 o   0.46588
  17  14   3      796.41      767.09     41.04 o   0.48499
  18  14   3       12.17       10.33     12.23 o   0.50508
  19  14   3       55.48       47.04     13.80 o   0.52605
  20  14   3       15.63        2.90     11.12 o   0.54779
  21  14   3       51.13       58.85     12.91 o   0.57022
  22  14   3      217.26      209.17     16.66 o   0.59326
  10 -15  -3      197.49      205.91     23.61 o   0.61852
   9 -15  -3      343.50      315.47     34.95 o   0.59587
   8 -15  -3       57.63       53.84     20.78 o   0.57383
   7 -15  -3       16.15       19.72     12.02 o   0.55248
  -6  15   3        7.81       31.53     13.00 o   0.53190
  -5  15   3      588.54      604.15     38.73 o   0.51217
  -4  15   3       46.58       27.22     13.39 o   0.49341
  -3  15   3      338.25      237.69     27.42 o   0.47573
  -2  15   3      609.70      485.81     37.62 o   0.45925
  -1  15   3      592.43      552.08     38.74 o   0.44410
   0  15   3      517.32      456.26     34.39 o   0.43044
   1  15   3      289.51      247.43     21.77 o   0.41839
   2  15   3      163.76      126.68     16.66 o   0.40811
   3  15   3     1214.99     1237.65     47.70 o   0.39973
   4  15   3       56.43      133.66     17.75 o   0.39338
   5  15   3      447.18      282.51     29.73 o   0.38914
   6  15   3     2689.55     2558.85     59.27 o   0.38710
   7  15   3     1997.24     1968.96     51.10 o   0.38728
   8  15   3      128.31      156.49     14.58 o   0.38969
   9  15   3     2083.34     1936.52     50.65 o   0.39428
  10  15   3       87.54       44.38     10.18 o   0.40098
  11  15   3       58.63       73.84     14.39 o   0.40968
  12  15   3     3053.86     2924.83     78.90 o   0.42027
  13  15   3       77.52      108.32     18.61 o   0.43259
  14  15   3       14.70        8.62      9.44 o   0.44651
  15  15   3     1705.53     1781.63     52.16 o   0.46189
  16  15   3      669.34      522.25     27.08 o   0.47858
  17  15   3      185.55      174.33     20.30 o   0.49645
  18  15   3       35.50       55.76     15.66 o   0.51537
  19  15   3      710.63      631.29     33.68 o   0.53525
  20  15   3      529.48      499.98     28.33 o   0.55596
  21  15   3        6.32        6.80      9.07 o   0.57743
  22  15   3      243.35      262.40     16.79 o   0.59958
   9 -16  -3       43.60       28.34     13.22 o   0.62232
   8 -16  -3        2.85        0.00     16.06 o   0.60064
   7 -16  -3        8.61       17.00     17.00 o   0.57963
  -6  16   3      438.45      420.01     20.97 o   0.55938
  -5  16   3      292.46      293.81     25.87 o   0.53998
  -4  16   3       99.66      144.28     21.77 o   0.52150
  -3  16   3        3.10       11.08     13.80 o   0.50407
  -2  16   3     2552.38     2278.02     82.38 o   0.48779
  -1  16   3      866.70      844.06     48.34 o   0.47277
   0  16   3      176.00      202.34     24.37 o   0.45915
   1  16   3      871.20      489.81     36.95 o   0.44705
   2  16   3      970.53      890.86     48.42 o   0.43659
   3  16   3       89.12       50.31     16.35 o   0.42790
   4  16   3        0.17        8.32     10.93 o   0.42109
   5  16   3     1123.51      901.77     33.30 o   0.41625
   6  16   3      311.03      219.73     19.63 o   0.41344
   7  16   3     4014.51     3945.09     80.19 o   0.41272
   8  16   3       92.26       50.92     10.72 o   0.41408
   9  16   3      406.63      428.46     23.45 o   0.41752
  10  16   3      192.66      233.37     19.31 o   0.42297
  11  16   3     2197.49     2122.02     76.06 o   0.43037
  12  16   3      609.15      560.45     36.66 o   0.43961
  13  16   3     4598.64     4426.37    118.74 o   0.45058
  14  16   3      378.71      437.32     43.45 o   0.46317
  15  16   3        1.67        0.81      9.90 o   0.47723
  16  16   3       23.81       23.99      9.85 o   0.49265
  17  16   3      493.98      509.62     26.14 o   0.50929
  18  16   3      122.88      131.30     17.88 o   0.52706
  19  16   3      286.88      289.13     22.98 o   0.54583
  20  16   3       15.01       16.72      9.58 o   0.56550
  21  16   3       40.44        8.10      8.14 o   0.58599
  22  16   3      540.05      536.49     34.95 o   0.60721
   8 -17  -3       70.92       75.56     15.11 o   0.62763
   7 -17  -3      304.94      385.37     34.95 o   0.60695
   6 -17  -3       93.43       86.90     21.72 o   0.58701
  -5  17   3      153.44      163.66     17.59 o   0.56790
  -4  17   3      292.05      238.80     23.36 o   0.54969
  -3  17   3       44.08       34.44     13.39 o   0.53248
  -2  17   3      349.79      279.06     27.96 o   0.51637
  -1  17   3     1369.75     1258.83     58.41 o   0.50147
   0  17   3     2204.03     1989.66     76.14 o   0.48789
   1  17   3     4076.10     3462.66    105.53 o   0.47574
   2  17   3       15.90       11.06     14.35 o   0.46513
   3  17   3      180.02      138.39     21.64 o   0.45617
   4  17   3     1497.69     1370.46     59.77 o   0.44896
   5  17   3     1049.91      762.24     62.34 o   0.44359
   6  17   3      810.59      752.84     40.48 o   0.44011
   7  17   3      271.30      232.75     23.60 o   0.43859
   8  17   3     3785.88     3781.73    104.03 o   0.43903
   9  17   3       74.33       26.92     12.64 o   0.44143
  10  17   3      511.12      456.66     31.72 o   0.44576
  11  17   3      427.30      372.00     29.05 o   0.45196
  12  17   3     2417.79     2055.30    100.12 o   0.45997
  13  17   3        1.28       12.28     17.00 o   0.46968
  14  17   3     1318.02      976.65     65.17 o   0.48099
  15  17   3      214.96      165.77     17.06 o   0.49379
  16  17   3      642.40      478.79     25.40 o   0.50798
  17  17   3       39.22       21.77      9.27 o   0.52343
  18  17   3      458.12      508.07     29.30 o   0.54004
  19  17   3      147.76      113.51     14.65 o   0.55771
  20  17   3      258.46      216.15     17.33 o   0.57634
  21  17   3      620.27      623.39     39.67 o   0.59583
  22  17   3       14.16        0.00     11.33 o   0.61611
   6 -18  -3      242.54      366.48     32.11 o   0.61476
  -5  18   3        9.40        1.42      6.54 o   0.59591
  -4  18   3        1.34        9.90      8.99 o   0.57795
  -3  18   3        8.14       38.28     12.91 o   0.56094
  -2  18   3       34.31       29.28     12.69 o   0.54500
  -1  18   3      446.50      467.25     34.65 o   0.53020
   0  18   3      761.94      850.82     46.41 o   0.51666
   1  18   3      113.47      125.02     21.03 o   0.50446
   2  18   3      143.11      144.19     23.03 o   0.49372
   3  18   3      309.90      270.45     27.29 o   0.48452
   4  18   3     2669.57     2400.06    118.07 o   0.47696
   5  18   3      569.63      493.99     50.06 o   0.47112
   6  18   3       12.75       19.91     12.57 o   0.46706
   7  18   3       78.72       95.87     16.03 o   0.46482
   8  18   3     1519.90     1375.61     56.00 o   0.46444
   9  18   3       33.75        6.93     11.97 o   0.46591
  10  18   3      216.96      209.21     22.04 o   0.46923
  11  18   3     1084.17     1200.38     51.38 o   0.47434
  12  18   3     1969.64     1687.88     87.84 o   0.48120
  13  18   3      315.60      308.86     37.78 o   0.48974
  14  18   3     1552.30     1406.41     78.40 o   0.49985
  15  18   3      631.90      659.12     29.24 o   0.51146
  16  18   3        0.07        4.21      8.75 o   0.52446
  17  18   3       98.58       76.29     11.81 o   0.53875
  18  18   3       62.60       33.77     10.30 o   0.55424
  19  18   3      194.47      209.43     17.70 o   0.57082
  20  18   3       39.31       27.39     15.11 o   0.58840
  21  18   3       63.87      102.95     17.95 o   0.60689
  22  18   3        5.05       14.17      9.45 o   0.62622
  -4  19   3      249.58      236.95     14.26 o   0.60627
  -3  19   3      245.07      233.76     18.61 o   0.58946
  -2  19   3      167.45      103.70     15.18 o   0.57366
  -1  19   3      106.70      138.59     19.23 o   0.55895
   0  19   3       50.85       45.69     15.02 o   0.54544
   1  19   3      482.24      446.76     32.35 o   0.53321
   2  19   3       26.10       22.67     20.78 o   0.52235
   3  19   3     1411.19     1277.01     79.34 o   0.51294
   4  19   3     1017.36     1100.38     73.67 o   0.50507
   5  19   3      136.78      101.07     26.45 o   0.49881
   6  19   3        3.40        0.94     18.89 o   0.49423
   7  19   3      515.52      518.84     32.81 o   0.49136
   8  19   3      113.68      102.73     16.94 o   0.49024
   9  19   3     1409.75     1458.46     56.00 o   0.49088
  10  19   3      212.07      178.88     20.36 o   0.49328
  11  19   3      289.31      226.74     21.70 o   0.49740
  12  19   3       75.23      117.87     17.69 o   0.50321
  13  19   3     2844.44     2500.18    107.68 o   0.51065
  14  19   3       59.00       58.66     13.58 o   0.51965
  15  19   3      251.10      261.97     18.48 o   0.53012
  16  19   3      183.52      144.25     14.17 o   0.54199
  17  19   3      637.86      531.80     28.24 o   0.55517
  18  19   3      609.82      615.91     28.77 o   0.56955
  19  19   3      204.77      266.36     28.34 o   0.58507
  20  19   3      133.52      111.45     18.89 o   0.60161
  21  19   3      130.20      112.40     14.17 o   0.61912
  -2  20   3      262.02      211.58     21.72 o   0.60234
  -1  20   3      163.33      107.68     18.89 o   0.58773
   0  20   3       26.81       43.45     17.00 o   0.57425
   1  20   3      301.77      224.80     30.23 o   0.56198
   2  20   3      372.73      275.80     34.00 o   0.55101
   3  20   3      587.00      724.46     54.78 o   0.54142
   4  20   3       24.55       30.23     17.95 o   0.53327
   5  20   3      632.87      723.51     56.67 o   0.52665
   6  20   3      544.10      624.34     52.89 o   0.52159
   7  20   3       25.72       33.06     19.84 o   0.51816
   8  20   3        0.09        9.67     11.33 o   0.51638
   9  20   3      653.94      608.37     33.60 o   0.51627
  10  20   3      123.17      127.13     17.02 o   0.51783
  11  20   3      234.53      194.90     19.69 o   0.52105
  12  20   3       76.43       67.49     14.65 o   0.52589
  13  20   3      317.50      306.97     34.00 o   0.53232
  14  20   3       13.86       20.04      8.90 o   0.54027
  15  20   3     1041.19     1070.98     34.29 o   0.54968
  16  20   3      544.30      603.02     24.39 o   0.56047
  17  20   3      122.78      112.40     20.78 o   0.57257
  18  20   3      464.61      462.82     35.89 o   0.58590
  19  20   3       33.42       42.50     16.06 o   0.60037
  20  20   3      152.72      135.07     17.00 o   0.61591
  -1  21   3      169.80      147.35     16.06 o   0.61652
   0  21   3        0.48        0.00     11.33 o   0.60306
   1  21   3       77.25      102.95     18.89 o   0.59077
   2  21   3       83.90       80.29     19.84 o   0.57970
   3  21   3       38.40       26.45     17.00 o   0.56994
   4  21   3       13.45        0.00     16.06 o   0.56155
   5  21   3       16.30       19.84     15.11 o   0.55459
   6  21   3       51.60       27.39     17.95 o   0.54912
   7  21   3      443.41      334.36     35.89 o   0.54518
   8  21   3      311.04      245.75     19.90 o   0.54281
   9  21   3       10.41       14.65      8.72 o   0.54202
  10  21   3      119.30       86.54     13.84 o   0.54282
  11  21   3      206.23      159.57     16.79 o   0.54521
  12  21   3      109.36       57.59     11.80 o   0.54917
  13  21   3        4.98        3.41      9.53 o   0.55465
  14  21   3       87.71       87.90     10.56 o   0.56163
  15  21   3     1059.42     1109.35     41.41 o   0.57003
  16  21   3       53.79       74.62     17.95 o   0.57981
  17  21   3     1512.65     1567.93     67.06 o   0.59089
  18  21   3        2.03       17.95     13.22 o   0.60320
  19  21   3       16.88       51.00     12.28 o   0.61666
   1  22   3       38.20       33.06     11.33 o   0.61957
   2  22   3      287.74      319.25     27.39 o   0.60842
   3  22   3       70.81       62.34     16.06 o   0.59851
   4  22   3        1.74        9.45     14.17 o   0.58989
   5  22   3      247.32      241.80     28.34 o   0.58264
   6  22   3       75.03       85.01     20.78 o   0.57679
   7  22   3       26.02       29.28     17.00 o   0.57239
   8  22   3        0.70        0.00     14.17 o   0.56948
   9  22   3        0.52        5.67     14.17 o   0.56807
  10  22   3      279.41      283.06     19.23 o   0.56819
  11  22   3       55.38       68.07     11.30 o   0.56982
  12  22   3        0.05        0.00     10.39 o   0.57296
  13  22   3      136.54       93.41     11.97 o   0.57758
  14  22   3       15.45       14.44      9.67 o   0.58364
  15  22   3      513.49      646.06     39.67 o   0.59111
  16  22   3       44.35       56.67     16.06 o   0.59992
  17  22   3      215.96      265.41     23.61 o   0.61003
  18  22   3        8.18        4.72      9.45 o   0.62136
   3  23   3        4.94        2.83      9.45 o   0.62711
   4  23   3        0.33        8.50     10.39 o   0.61829
   5  23   3      369.91      439.21     32.11 o   0.61077
   6  23   3      108.70      109.57     17.95 o   0.60458
   7  23   3      636.70      650.78     40.61 o   0.59976
   8  23   3      145.09      151.13     21.72 o   0.59636
   9  23   3       32.60       12.28     12.28 o   0.59440
  10  23   3       67.14       57.62     16.06 o   0.59388
  11  23   3        5.59        4.72      9.45 o   0.59482
  12  23   3      215.62      195.52     21.72 o   0.59721
  13  23   3      250.86      285.25     24.56 o   0.60102
  14  23   3      295.27      222.91     20.78 o   0.60624
  15  23   3      560.15      585.61     33.06 o   0.61283
  16  23   3      965.53     1055.99     43.45 o   0.62074
  14  23  -4       13.01       21.63      6.32 o   0.62688
  13  23  -4        2.58        3.78      6.01 o   0.62192
  12  23  -4      567.45      683.97     25.66 o   0.61832
  11  23  -4      633.53      715.01     37.78 o   0.61610
  10  23  -4      105.25       83.12     13.22 o   0.61528
  16  22  -4       95.59       97.55     10.34 o   0.61974
  15  22  -4      273.21      305.61     17.69 o   0.61130
  14  22  -4       64.35       69.61     11.00 o   0.60418
  13  22  -4      909.75      911.50     33.98 o   0.59841
  12  22  -4       61.89       34.95     14.17 o   0.59404
  11  22  -4      136.63      129.40     20.78 o   0.59111
  10  22  -4       23.46       45.34     13.22 o   0.58963
   9  22  -4      429.36      501.55     35.89 o   0.58961
   8  22  -4        2.34       12.22      8.38 o   0.59105
   7  22  -4        5.59        8.97      8.01 o   0.59395
   6  22  -4       43.28       32.11     12.28 o   0.59828
   5  22  -4      201.47      245.58     25.50 o   0.60401
   4  22  -4      248.28      263.52     25.50 o   0.61110
   3  22  -4      374.33      252.19     23.61 o   0.61951
  18  21  -4      158.37      136.96     15.11 o   0.62189
  17  21  -4        1.91        7.19      7.66 o   0.61005
  16  21  -4      243.64      293.62     18.67 o   0.59941
  15  21  -4      474.91      490.38     24.99 o   0.59005
  14  21  -4        6.23        5.39      9.28 o   0.58203
  13  21  -4       22.05        0.94     13.22 o   0.57540
  12  21  -4      105.16      102.01     20.78 o   0.57020
  11  21  -4        9.13       15.11     15.11 o   0.56649
  10  21  -4        0.43        2.83     13.22 o   0.56429
   9  21  -4        5.37        0.00     12.28 o   0.56361
   8  21  -4        4.23       21.17      9.67 o   0.56446
   7  21  -4      118.31      121.18     15.60 o   0.56684
   6  21  -4       47.16       38.93     10.44 o   0.57073
   5  21  -4      193.36      168.08     16.25 o   0.57609
   4  21  -4      952.33     1043.71     65.17 o   0.58288
   3  21  -4      487.96      554.44     46.28 o   0.59106
   2  21  -4      150.51      265.41     31.17 o   0.60057
   1  21  -4        0.39        0.00     17.00 o   0.61135
   0  21  -4      279.55      314.53     25.50 o   0.62333
  19  20  -4       11.73        0.00      9.45 o   0.61821
  18  20  -4        1.82       10.39     11.33 o   0.60425
  17  20  -4       80.48      110.47     13.01 o   0.59143
  16  20  -4       26.31       41.56     11.35 o   0.57982
  15  20  -4      706.13      680.27     32.35 o   0.56948
  14  20  -4      414.74      442.99     39.67 o   0.56050
  13  20  -4      168.22      205.00     21.92 o   0.55294
  12  20  -4      332.94      381.66     28.35 o   0.54686
  11  20  -4       86.83       42.25     14.65 o   0.54230
  10  20  -4      275.23      204.96     30.23 o   0.53931
   9  20  -4       49.91       24.56     16.06 o   0.53791
   8  20  -4      377.08      382.93     27.71 o   0.53812
   7  20  -4       27.64       13.44     11.97 o   0.53993
   6  20  -4       17.83       35.38     12.01 o   0.54332
   5  20  -4      446.68      461.71     29.95 o   0.54827
   4  20  -4       23.45       17.15     10.44 o   0.55474
   3  20  -4        3.29       20.78     20.78 o   0.56267
   2  20  -4       32.24       44.39     19.84 o   0.57200
   1  20  -4       65.49       31.17     17.95 o   0.58267
   0  20  -4        6.49        1.89     14.17 o   0.59460
  -1  20  -4      194.27      176.63     22.67 o   0.60772
  -2  20  -4       57.09       67.06     14.17 o   0.62195
  20  19  -4      123.50      134.12     15.11 o   0.61847
  19  19  -4       65.32       34.95     12.28 o   0.60247
  18  19  -4      289.40      273.14     18.67 o   0.58752
  17  19  -4       69.52       61.85     12.34 o   0.57367
  16  19  -4      328.46      333.53     23.70 o   0.56103
  15  19  -4        0.88        6.36      8.80 o   0.54967
  14  19  -4      381.97      394.37     29.70 o   0.53968
  13  19  -4       60.82      111.34     18.61 o   0.53112
  12  19  -4      974.04      843.75     44.61 o   0.52408
  11  19  -4       25.26       15.80     15.02 o   0.51860
  10  19  -4      224.50      173.41     21.77 o   0.51476
   9  19  -4        5.78       13.61     12.34 o   0.51257
   8  19  -4      298.95      319.34     22.35 o   0.51206
   7  19  -4       58.13      102.29     18.56 o   0.51324
   6  19  -4     1102.68     1266.59     54.95 o   0.51609
   5  19  -4      208.38      198.35     22.86 o   0.52058
   4  19  -4        6.88       58.79     15.68 o   0.52669
   3  19  -4      991.60      940.91     43.78 o   0.53434
   2  19  -4      517.38      395.76     45.34 o   0.54347
   1  19  -4      354.23      307.92     39.67 o   0.55402
   0  19  -4      170.64      141.68     28.34 o   0.56590
  -1  19  -4       17.97       18.89     17.95 o   0.57903
  -2  19  -4        0.54        0.00     14.17 o   0.59332
  -3  19  -4       33.16       28.34     13.22 o   0.60870
  20  18  -4       75.47      131.29     17.95 o   0.60475
  19  18  -4       14.36       22.67     15.11 o   0.58775
  18  18  -4      261.05      433.54     24.71 o   0.57176
  17  18  -4       13.02        0.00     11.12 o   0.55686
  16  18  -4      133.23      144.88     15.27 o   0.54314
  15  18  -4       68.44       57.50     11.71 o   0.53070
  14  18  -4       95.47       77.59     15.68 o   0.51963
  13  18  -4       10.54       22.37     13.80 o   0.51001
  12  18  -4      239.35      189.22     23.53 o   0.50193
  11  18  -4      684.02      576.48     38.19 o   0.49547
  10  18  -4      791.69      662.29     41.34 o   0.49068
   9  18  -4       61.75       50.44     15.68 o   0.48762
   8  18  -4      303.27      315.00     23.44 o   0.48632
   7  18  -4     1077.82      930.40     39.41 o   0.48680
   6  18  -4      116.57      179.27     17.77 o   0.48905
   5  18  -4      140.87       90.79     17.61 o   0.49304
   4  18  -4      151.57      132.42     19.69 o   0.49874
  -3 -18   4        0.26       10.72      9.70 o   0.50608
  -2 -18   4       29.86       35.19     11.19 o   0.51499
   1  18  -4      403.62      403.32     47.23 o   0.52540
   0  18  -4        2.05        0.00     20.78 o   0.53722
  -1  18  -4      265.76      202.13     34.00 o   0.55036
  -2  18  -4        0.21        0.00     16.06 o   0.56473
   3 -18   4       11.13        0.00     10.21 o   0.58022
   4 -18   4       11.39        8.85      8.85 o   0.59677
  -5  18  -4        2.68        0.00     10.39 o   0.61427
  21  17  -4       19.80       35.89     11.33 o   0.61103
  20  17  -4      295.54      333.42     28.34 o   0.59213
  19  17  -4      133.31      230.47     27.39 o   0.57411
  18  17  -4      638.49      698.73     32.71 o   0.55706
  17  17  -4      261.80      257.78     18.48 o   0.54107
  16  17  -4       12.25       20.44      9.28 o   0.52624
  15  17  -4      230.33      143.26     14.25 o   0.51266
  14  17  -4      139.57      106.88     15.63 o   0.50045
  13  17  -4      214.03      271.24     22.34 o   0.48970
  12  17  -4       50.15       13.70     12.69 o   0.48051
  11  17  -4     1819.65     1623.12     67.06 o   0.47297
  10  17  -4      764.85      839.39     47.36 o   0.46716
   9  17  -4      119.96       93.75     18.67 o   0.46314
   8  17  -4       12.24       43.83     12.76 o   0.46097
   7  17  -4     3067.47     2949.32     76.51 o   0.46067
  -6 -17   4      563.90      456.90     24.02 o   0.46224
  -5 -17   4     1320.83     1149.56     38.58 o   0.46567
  -4 -17   4       43.44       50.11     12.88 o   0.47091
  -3 -17   4      102.21       88.25     14.28 o   0.47790
  -2 -17   4      966.53      824.28     37.75 o   0.48657
  -1 -17   4     1714.83     1264.12     61.45 o   0.49683
   0 -17   4     2490.71     2416.00     87.30 o   0.50858
   1 -17   4      339.08      258.14     22.47 o   0.52173
   2 -17   4       53.68       69.15     16.54 o   0.53617
   3 -17   4       48.42        8.91     11.67 o   0.55180
   4 -17   4       16.16        0.00     11.30 o   0.56851
   5 -17   4       39.54       69.36     12.91 o   0.58623
   6 -17   4       49.20       69.22     11.00 o   0.60486
  21  16  -4      227.39      319.25     26.45 o   0.60056
  20  16  -4      159.26      190.80     24.56 o   0.58068
  19  16  -4       61.51       43.45     17.00 o   0.56163
  18  16  -4      229.60      260.22     18.54 o   0.54351
  17  16  -4       53.37       54.60     10.43 o   0.52640
  16  16  -4      204.76      164.32     14.84 o   0.51042
  15  16  -4       72.81       70.64     11.70 o   0.49566
  14  16  -4        9.70        2.15     11.05 o   0.48225
  13  16  -4     1796.83     1589.95     54.73 o   0.47030
  12  16  -4       69.78       44.03     12.05 o   0.45991
  11  16  -4     1497.94     1720.42     57.28 o   0.45121
  10  16  -4      287.09      249.51     26.90 o   0.44428
   9  16  -4      117.10      139.00     20.19 o   0.43921
   8  16  -4      457.78      426.42     33.68 o   0.43607
   7  16  -4      383.62      361.04     25.19 o   0.43490
  -6 -16   4      142.79      135.40     13.72 o   0.43571
  -5 -16   4      567.68      650.92     28.45 o   0.43850
  -4 -16   4     1719.40     1525.54     62.02 o   0.44322
  -3 -16   4      426.29      349.27     30.25 o   0.44982
  -2 -16   4      534.58      468.87     35.10 o   0.45821
  -1 -16   4       25.98        0.00     12.91 o   0.46830
   0 -16   4      196.52      186.07     38.73 o   0.47998
   1 -16   4     1449.93     1353.62     63.05 o   0.49314
   2 -16   4      287.03      230.75     27.66 o   0.50766
   3 -16   4      137.88      108.01     20.17 o   0.52343
   4 -16   4       11.49       15.43     15.02 o   0.54034
   5 -16   4       28.91       13.40     13.01 o   0.55828
   6 -16   4       19.62        3.78     10.34 o   0.57717
   7 -16   4        5.18        9.96      9.95 o   0.59690
   8 -16   4      157.41      146.40     19.84 o   0.61741
  21  15  -4       19.25       31.17     14.17 o   0.59132
  20  15  -4       13.85        0.00     14.17 o   0.57047
  19  15  -4        8.66       10.01     11.30 o   0.55039
  18  15  -4      818.27      691.92     29.98 o   0.53119
  17  15  -4      425.50      428.74     21.70 o   0.51295
  16  15  -4        7.81       25.11     10.15 o   0.49579
  15  15  -4       24.74        2.00      9.53 o   0.47981
  14  15  -4       12.26        5.78     11.26 o   0.46515
  13  15  -4      276.79      229.75     20.48 o   0.45192
  12  15  -4      272.48      234.77     21.61 o   0.44026
  11  15  -4     1936.80     1698.36     56.67 o   0.43029
  10  15  -4      224.34      290.67     23.21 o   0.42214
  -9 -15   4     7054.53     7172.22    123.48 o   0.41592
  -8 -15   4       88.11       79.44     13.08 o   0.41170
  -7 -15   4      577.16      662.77     29.67 o   0.40955
  -6 -15   4        0.15        8.03      7.92 o   0.40951
  -5 -15   4       34.45       61.97     11.28 o   0.41157
  -4 -15   4       27.29       30.62      9.00 o   0.41571
  -3 -15   4      781.14      854.04     46.49 o   0.42186
  -2 -15   4      364.98      407.00     32.45 o   0.42993
  -1 -15   4       19.37       47.20     13.98 o   0.43983
   0 -15   4       94.67       79.34     27.39 o   0.45142
   1 -15   4       59.49       64.97     18.14 o   0.46459
   2 -15   4      103.39      102.18     21.51 o   0.47920
   3 -15   4      930.66      801.17     51.06 o   0.49512
   4 -15   4      148.59      145.56     24.60 o   0.51224
   5 -15   4        0.37       10.57     12.91 o   0.53044
   6 -15   4       11.93       15.11     16.03 o   0.54961
   7 -15   4       95.75       41.99     12.41 o   0.56965
   8 -15   4       45.26       20.60     10.44 o   0.59047
   9 -15   4      466.07      469.43     35.89 o   0.61200
  22  14  -4      149.19      177.57     18.89 o   0.60582
  21  14  -4        4.92        9.96      8.33 o   0.58337
  20  14  -4       19.23        9.16      8.59 o   0.56157
  19  14  -4      197.29      195.97     15.40 o   0.54048
  18  14  -4        7.33       14.02      8.48 o   0.52019
  17  14  -4        0.59       13.89      7.98 o   0.50082
  16  14  -4     1756.92     1737.92     42.10 o   0.48245
  15  14  -4       84.41       65.79     11.29 o   0.46522
  14  14  -4       59.41      105.38     15.09 o   0.44926
  13  14  -4      851.88      813.62     38.07 o   0.43469
 -12 -14   4      445.90      411.91     23.84 o   0.42168
 -11 -14   4      390.32      493.71     26.68 o   0.41036
 -10 -14   4      402.85      313.97     20.69 o   0.40088
  -9 -14   4       47.01       24.26      7.53 o   0.39338
  -8 -14   4       99.51      193.28     16.48 o   0.38796
  -7 -14   4      666.95      513.00     30.13 o   0.38472
  -6 -14   4       57.41       67.21     12.55 o   0.38371
  -5 -14   4        1.75        5.19      8.28 o   0.38494
  -4 -14   4        6.43       20.94      9.85 o   0.38841
  -3 -14   4      920.36      937.14     51.38 o   0.39404
  -2 -14   4      290.02      255.71     29.00 o   0.40175
  -1 -14   4      648.77      598.17     42.73 o   0.41142
   0 -14   4      684.06      671.56     63.28 o   0.42291
   1 -14   4      797.28      873.11     50.64 o   0.43609
   2 -14   4      265.45      318.01     31.68 o   0.45080
   3 -14   4     1688.31     1336.51     65.45 o   0.46690
   4 -14   4     3949.35     3731.75    117.81 o   0.48425
   5 -14   4      692.28      514.80     40.06 o   0.50272
   6 -14   4      378.11      296.83     30.34 o   0.52220
   7 -14   4       34.34        7.56     20.78 o   0.54257
   8 -14   4      163.31      133.54     19.06 o   0.56373
   9 -14   4        7.92        0.00     17.95 o   0.58561
  10 -14   4       43.63      129.40     22.67 o   0.60812
  22  13  -4        6.10        0.00     12.28 o   0.60009
  21  13  -4        7.67        7.61      9.67 o   0.57677
  20  13  -4       99.50      106.25     11.96 o   0.55404
  19  13  -4        6.36        7.17      8.78 o   0.53195
  18  13  -4      210.06      172.01     18.29 o   0.51061
  17  13  -4       78.58       90.99     11.98 o   0.49009
  16  13  -4      171.85      136.37     12.73 o   0.47052
  15  13  -4     1037.37     1023.92     31.71 o   0.45202
  14  13  -4     1806.27     1643.62     46.77 o   0.43472
  13  13  -4       41.78       43.49     11.97 o   0.41876
 -12 -13   4     6698.52     6355.55    112.81 o   0.40432
 -11 -13   4      224.89      190.64     16.48 o   0.39156
 -10 -13   4     1660.95     1475.54     44.59 o   0.38064
  -9 -13   4       15.13       43.45     22.67 o   0.37173
  -8 -13   4      150.33      181.35     38.73 o   0.36497
  -7 -13   4     1558.78     1586.82    105.79 o   0.36050
  -6 -13   4      707.02      784.91     72.73 o   0.35838
  -5 -13   4     3848.61     3378.60    159.63 o   0.35868
  -4 -13   4      276.59      348.53     48.17 o   0.36137
  -3 -13   4       46.49       28.34     24.56 o   0.36640
  -2 -13   4      107.53       81.23     27.39 o   0.37369
  -1 -13   4     1133.59     1133.97     57.43 o   0.38310
   0 -13   4      538.44      719.91     45.36 o   0.39448
   1 -13   4       50.37       85.14     14.96 o   0.40766
   2 -13   4        0.24       17.87     11.43 o   0.42248
   3 -13   4        0.77       12.28     20.78 o   0.43878
   4 -13   4       56.19       77.45     26.45 o   0.45638
   5 -13   4       11.83        0.00     16.06 o   0.47516
   6 -13   4     1000.40      983.37     54.18 o   0.49497
   7 -13   4      690.73      631.15     42.22 o   0.51569
   8 -13   4      905.09     1093.77     81.23 o   0.53722
   9 -13   4        1.63        0.00     12.02 o   0.55947
  10 -13   4      369.84      453.38     45.34 o   0.58235
  11 -13   4        0.18       12.28     15.11 o   0.60580
  23  12  -4        5.70        0.00      9.45 o   0.62031
  22  12  -4       21.72        1.89     13.22 o   0.59571
  21  12  -4        8.45        8.05      8.96 o   0.57157
  20  12  -4       40.10       24.83      9.21 o   0.54794
  19  12  -4        9.42       14.48     10.93 o   0.52489
  18  12  -4        9.72        3.84     10.11 o   0.50251
  17  12  -4      725.78      618.85     32.37 o   0.48088
  16  12  -4      379.47      465.90     23.47 o   0.46011
  15  12  -4      752.96      719.03     26.23 o   0.44033
  14  12  -4     1990.19     2202.59     45.22 o   0.42167
  13  12  -4       70.43       64.44     10.06 o   0.40428
  12  12  -4      332.46      286.56     21.38 o   0.38835
 -11 -12   4       58.84       85.95     26.45 o   0.37405
 -10 -12   4     6712.41     6139.47    235.19 o   0.36158
  -9 -12   4      192.95       93.51     32.11 o   0.35113
  -8 -12   4       69.66       23.61     17.95 o   0.34289
  -7 -12   4      596.77      514.77     58.56 o   0.33703
  -6 -12   4     3244.76     3254.86    153.96 o   0.33365
  -5 -12   4      151.55      173.79     35.89 o   0.33285
  -4 -12   4      453.07      535.55     57.62 o   0.33464
  -3 -12   4      173.51      124.68     33.06 o   0.33898
  -2 -12   4     3642.71     3715.79    166.24 o   0.34577
  -1 -12   4     1294.57      851.97     69.90 o   0.35488
   0 -12   4      101.15      114.29     29.28 o   0.36612
   1 -12   4       30.10       11.91     13.44 o   0.37931
   2 -12   4     1681.63     1818.85     75.25 o   0.39426
   3 -12   4     3507.11     2862.41     98.52 o   0.41077
   4 -12   4        3.92       17.95     17.95 o   0.42866
   5 -12   4      216.62      141.68     30.23 o   0.44777
   6 -12   4     1152.42     1062.60     77.45 o   0.46794
   7 -12   4      921.54      703.68     61.39 o   0.48905
   8 -12   4        0.66       26.14     12.23 o   0.51098
   9 -12   4      578.07      697.91     41.68 o   0.53363
  10 -12   4      545.95      612.20     36.85 o   0.55691
  11 -12   4        2.48       15.74     11.97 o   0.58074
  12 -12   4      286.33      251.25     30.23 o   0.60506
  23  11  -4       23.04       16.06     11.33 o   0.61803
  22  11  -4       18.27       16.12     10.34 o   0.59272
  21  11  -4        1.01        4.76      7.30 o   0.56779
  20  11  -4        8.20       14.81      8.91 o   0.54332
  19  11  -4       70.91       96.41     14.66 o   0.51935
  18  11  -4      607.72      625.46     32.37 o   0.49597
  17  11  -4      781.23      858.02     38.65 o   0.47326
  16  11  -4       12.59       12.25     11.28 o   0.45132
  15  11  -4      397.13      259.80     17.56 o   0.43027
  14  11  -4     2571.95     2717.59     50.94 o   0.41025
  13  11  -4      829.73      769.00     27.92 o   0.39141
 -12 -11   4      542.02      365.23     27.30 o   0.37394
 -11 -11   4     3709.12     3580.38    116.37 o   0.35803
 -10 -11   4      532.46      599.81     42.89 o   0.34391
  -9 -11   4        3.15       34.95     20.78 o   0.33179
  -8 -11   4      292.94      537.44     57.62 o   0.32191
  -7 -11   4        6.20       37.78     18.89 o   0.31447
  -6 -11   4       57.34       51.00     23.61 o   0.30966
  -5 -11   4      302.17      312.64     44.39 o   0.30759
  -4 -11   4        2.99       17.00     17.95 o   0.30832
  -3 -11   4     2919.33     2674.92    130.35 o   0.31184
  -2 -11   4      126.05      111.45     28.34 o   0.31804
  -1 -11   4     3386.60     2862.88    138.85 o   0.32678
   0 -11   4      181.38      121.84     27.39 o   0.33786
   1 -11   4       95.86       56.67     20.78 o   0.35106
   2 -11   4       14.49       24.56     18.89 o   0.36615
   3 -11   4     1639.73     1555.09     67.21 o   0.38290
   4 -11   4     1652.19     1662.08     71.80 o   0.40111
   5 -11   4     4278.07     3553.33    153.96 o   0.42058
   6 -11   4     1458.65     1159.89     81.23 o   0.44116
   7 -11   4      183.97      227.07     25.14 o   0.46269
   8 -11   4       16.89       15.33     12.34 o   0.48505
   9 -11   4      973.65     1102.74     51.76 o   0.50812
  10 -11   4      140.89      170.02     30.23 o   0.53182
  11 -11   4       13.55       12.22     12.73 o   0.55606
  12 -11   4       17.21       27.05     11.67 o   0.58078
  13 -11   4       49.41       42.55     10.88 o   0.60591
  23  10  -4        9.38       11.33     10.39 o   0.61711
  22  10  -4       29.05       21.01     10.88 o   0.59113
  21  10  -4      346.74      374.69     28.70 o   0.56548
  20  10  -4       41.53       25.33      9.03 o   0.54021
  19  10  -4      170.66       74.50     16.54 o   0.51538
  18  10  -4       97.71      130.00     16.68 o   0.49105
  17  10  -4      937.42      821.43     37.86 o   0.46731
  16  10  -4      116.77      147.20     16.08 o   0.44424
  15  10  -4        0.56       18.94      9.64 o   0.42196
  14  10  -4      239.65      205.06     13.71 o   0.40060
  13  10  -4      594.11      520.45     26.49 o   0.38032
 -12 -10   4     1858.82     1853.12     79.34 o   0.36128
 -11 -10   4     2185.58     2064.61     82.75 o   0.34372
 -10 -10   4     1246.20     1517.23     67.88 o   0.32784
  -9 -10   4     1150.70     1490.95     65.45 o   0.31393
  -8 -10   4      310.51      281.65     28.38 o   0.30224
  -7 -10   4      267.43      265.60     25.66 o   0.29304
  -6 -10   4     1837.36     2445.40    120.90 o   0.28658
  -5 -10   4      183.04      190.80     35.89 o   0.28304
  -4 -10   4      743.58      440.15     48.17 o   0.28252
  -3 -10   4     4772.89     3861.25    158.68 o   0.28506
  -2 -10   4        6.38       30.23     22.67 o   0.29056
  -1 -10   4      368.99      342.87     42.50 o   0.29886
   0 -10   4     8094.15     8609.42    271.08 o   0.30974
   1 -10   4        6.98       17.84     11.97 o   0.32294
   2 -10   4      182.40       51.14     16.27 o   0.33818
   3 -10   4       67.95       80.29     26.45 o   0.35520
   4 -10   4      657.03      769.79     69.90 o   0.37377
   5 -10   4      436.25      432.60     47.23 o   0.39366
   6 -10   4     1294.94     1179.16     54.05 o   0.41467
   7 -10   4      261.15      159.77     21.33 o   0.43666
   8 -10   4      482.19      610.99     39.74 o   0.45948
   9 -10   4       26.87       21.78     11.64 o   0.48300
  10 -10   4       57.80       46.28     19.84 o   0.50714
  11 -10   4       13.33        0.00     18.89 o   0.53181
  12 -10   4       20.94       10.39     17.95 o   0.55694
  13 -10   4        1.79        8.77     12.23 o   0.58246
  14 -10   4        0.30        4.32      9.28 o   0.60834
  23   9  -4      255.16      186.07     20.78 o   0.61754
  22   9  -4       34.68       15.06     10.62 o   0.59095
  21   9  -4       30.43       21.09     13.68 o   0.56464
  20   9  -4       10.74       23.09     11.05 o   0.53864
  19   9  -4       46.30       37.57     12.30 o   0.51301
  18   9  -4      554.57      549.50     27.43 o   0.48781
  17   9  -4      849.45      626.73     29.47 o   0.46310
  16   9  -4      972.36      874.60     34.95 o   0.43897
  15   9  -4      291.14      301.30     19.12 o   0.41551
  14   9  -4      573.04      420.69     21.85 o   0.39286
  13   9  -4     4761.72     4856.79    218.19 o   0.37115
  12   9  -4      252.11      214.41     42.50 o   0.35057
 -11  -9   4      847.20     1014.54     55.33 o   0.33131
 -10  -9   4      198.92      209.74     25.35 o   0.31364
  -9  -9   4       26.25       21.80     15.43 o   0.29782
  -8  -9   4     5358.09     5259.61    135.91 o   0.28417
  -7  -9   4      688.84      701.21     39.70 o   0.27301
  -6  -9   4       13.98        7.86      9.72 o   0.26466
  -5  -9   4     1177.01     1665.18     58.22 o   0.25939
  -4  -9   4     2476.58     2726.87    122.79 o   0.25739
  -3  -9   4     6344.09     5762.60    199.30 o   0.25874
  -2  -9   4      146.57      112.40     26.45 o   0.26338
  -1  -9   4       59.21       71.78     23.61 o   0.27115
   0  -9   4     1906.39     1482.92     87.84 o   0.28178
   1  -9   4      490.41      355.08     30.34 o   0.29497
   2  -9   4       38.41       92.09     19.06 o   0.31039
   3  -9   4       38.55      138.97     23.14 o   0.32773
   4  -9   4     1249.93     1220.82     61.65 o   0.34669
   5  -9   4        3.97        0.00     20.78 o   0.36704
   6  -9   4     2686.76     2720.59     71.44 o   0.38854
   7  -9   4      442.35      424.88     26.83 o   0.41102
   8  -9   4      520.68      362.78     30.70 o   0.43433
   9  -9   4      150.88      207.80     33.06 o   0.45834
  10  -9   4      909.40      806.63     65.17 o   0.48294
  11  -9   4      511.24      471.32     50.06 o   0.50805
  12  -9   4      190.17      198.35     33.06 o   0.53360
  13  -9   4      641.17      682.90     54.78 o   0.55953
  14  -9   4      363.81      322.74     25.71 o   0.58579
  15  -9   4      185.03      177.57     16.03 o   0.61233
  22   8  -4       88.40       78.74     14.65 o   0.59220
  21   8  -4        0.22       17.42     11.97 o   0.56528
  20   8  -4        0.54        7.79     13.31 o   0.53863
  19   8  -4      395.63      293.61     17.43 o   0.51228
  18   8  -4     2422.36     2392.65     59.51 o   0.48627
  17   8  -4        1.96       12.31      9.49 o   0.46068
  16   8  -4       40.96       73.27     13.14 o   0.43556
  15   8  -4     1667.13     1521.88     42.28 o   0.41101
  14   8  -4     5067.79     5507.47    107.90 o   0.38713
  13   8  -4      290.50      142.62     41.56 o   0.36407
  12   8  -4      131.42      188.91     42.50 o   0.34197
 -11  -8   4      466.77      524.95     38.56 o   0.32105
 -10  -8   4      180.85      220.70     26.99 o   0.30155
  -9  -8   4      521.17      399.58     32.93 o   0.28376
  -8  -8   4      376.08      189.28     23.03 o   0.26801
  -7  -8   4      277.50      123.26     18.70 o   0.25470
  -6  -8   4       21.36       49.48     13.68 o   0.24421
  -5  -8   4     5235.27     5979.74    135.34 o   0.23693
  -4  -8   4       19.55       35.86     10.30 o   0.23316
  -3  -8   4      530.93      365.59     22.18 o   0.23305
  -2  -8   4     1695.78     1516.92     82.17 o   0.23663
  -1  -8   4     1387.58     2311.01     74.41 o   0.24373
   0  -8   4      165.24       82.65     16.70 o   0.25405
   1  -8   4     3898.09     3640.46    102.32 o   0.26722
   2  -8   4        0.77       28.57     12.71 o   0.28284
   3  -8   4      358.21      309.44     23.19 o   0.30053
   4  -8   4     2268.99     2606.82     73.33 o   0.31995
   5  -8   4      107.31      173.59     19.83 o   0.34080
   6  -8   4      411.06      413.86     37.12 o   0.36284
   7  -8   4     1307.59      990.49     49.97 o   0.38585
   8  -8   4       36.03       42.52     12.18 o   0.40969
   9  -8   4     3267.92     3050.77     99.41 o   0.43420
  10  -8   4       76.88       87.95     19.23 o   0.45929
  11  -8   4      182.98      214.41     36.84 o   0.48486
  12  -8   4      158.54      130.35     33.06 o   0.51085
  13  -8   4      210.97      144.51     29.28 o   0.53718
  14  -8   4       87.18      101.07     26.45 o   0.56382
  15  -8   4      453.14      438.26     28.05 o   0.59072
  16  -8   4       18.01       35.05      9.67 o   0.61785
  22   7  -4       15.50       12.75     10.69 o   0.59485
  21   7  -4      172.92      174.74     20.70 o   0.56741
  20   7  -4       79.27       32.69     11.81 o   0.54017
  19   7  -4       28.42       26.58     11.21 o   0.51318
  18   7  -4      867.42      905.42     33.28 o   0.48646
  17   7  -4       72.83       92.35     13.31 o   0.46006
  16   7  -4       16.75       43.53     10.99 o   0.43406
  15   7  -4     1134.06     1004.80     33.64 o   0.40851
  14   7  -4     4819.15     4038.33    103.62 o   0.38351
  13   7  -4      719.96      604.50     71.78 o   0.35918
  12   7  -4      236.26      289.97     49.12 o   0.33567
 -11  -7   4     4336.25     4164.05    121.15 o   0.31314
 -10  -7   4      794.81      631.90     40.88 o   0.29184
  -9  -7   4      342.77      637.29     39.48 o   0.27206
  -8  -7   4      140.40      177.73     21.92 o   0.25414
  -7  -7   4    20785.24    19509.71    362.31 o   0.23850
  -6  -7   4     3656.20     3059.70     85.82 o   0.22563
  -5  -7   4    27614.10    25365.30    447.45 o   0.21602
  -4  -7   4     5388.10     5628.00    123.96 o   0.21011
  -3  -7   4    14359.21    16745.86    302.90 o   0.20823
  -2  -7   4     1592.81     2134.89     57.41 o   0.21047
  -1  -7   4      343.76      220.55     22.04 o   0.21671
   0  -7   4      849.57      620.98     35.32 o   0.22662
   1  -7   4     1427.45     1999.77     67.37 o   0.23975
   2  -7   4     2489.21     2246.53     74.36 o   0.25560
   3  -7   4     2998.87     2504.98     81.35 o   0.27370
   4  -7   4     8709.58     8729.86    160.42 o   0.29363
   5  -7   4       50.59       75.59     14.73 o   0.31504
   6  -7   4     3769.51     4153.11    102.00 o   0.33766
   7  -7   4     2076.81     2140.31    126.57 o   0.36125
   8  -7   4      418.35      428.64     29.40 o   0.38564
   9  -7   4       28.10       21.30     11.31 o   0.41069
  10  -7   4      904.92      818.86     39.71 o   0.43628
  11  -7   4      516.40      467.24     31.29 o   0.46233
  12  -7   4      174.06      165.29     34.00 o   0.48875
  13  -7   4       26.86       17.00     19.84 o   0.51549
  14  -7   4      921.61      949.26     68.95 o   0.54251
  15  -7   4       90.80      127.51     28.34 o   0.56977
  16  -7   4      331.64      329.78     24.32 o   0.59722
  17  -7   4       38.34       51.95     14.17 o   0.62486
  22   6  -4       12.18       11.53      9.95 o   0.59889
  21   6  -4        4.68        2.65      9.01 o   0.57100
  20   6  -4       91.58       85.48     11.66 o   0.54326
  19   6  -4      772.02      735.46     30.21 o   0.51570
  18   6  -4      363.32      352.18     21.25 o   0.48836
  17   6  -4     1135.09     1147.29     37.90 o   0.46127
  16   6  -4     4305.22     4102.54     71.99 o   0.43449
  15   6  -4      466.61      293.83     18.35 o   0.40806
  14   6  -4     1062.23     1096.40     38.48 o   0.38206
  13   6  -4        1.30        0.00     22.67 o   0.35659
  12   6  -4       32.75       15.11     21.72 o   0.33177
  11   6  -4     2856.89     2544.57    140.74 o   0.30776
 -10  -6   4       16.36       21.46     12.02 o   0.28476
  -9  -6   4     6321.65     6181.93    149.07 o   0.26304
  -8  -6   4    12156.27    11962.03    242.47 o   0.24294
  -7  -6   4    25593.29    25300.07    452.41 o   0.22489
  -6  -6   4     1425.35     1061.19     44.41 o   0.20943
  -5  -6   4     1931.21     2254.18     66.78 o   0.19716
  -4  -6   4     4171.06     3643.32     88.71 o   0.18871
  -3  -6   4     9220.54    10147.53    193.77 o   0.18461
  -2  -6   4     1969.23     2063.72     55.77 o   0.18514
  -1  -6   4     2993.02     3476.91     78.89 o   0.19026
   0  -6   4      841.06     1631.93     55.62 o   0.19963
   1  -6   4    20439.27    20503.65    369.70 o   0.21268
   2  -6   4     3908.41     4170.32    105.30 o   0.22878
   3  -6   4     8048.52     9471.17    198.15 o   0.24734
   4  -6   4     2917.40     3391.50     98.01 o   0.26784
   5  -6   4     1047.83     1280.92     38.77 o   0.28988
   6  -6   4     1152.40     1463.84     53.55 o   0.31313
   7  -6   4      207.24      246.97     21.99 o   0.33734
   8  -6   4     1315.62     1447.02    104.84 o   0.36232
   9  -6   4     1466.59     1520.94     56.36 o   0.38792
  10  -6   4      592.27      527.32     28.69 o   0.41402
  11  -6   4        4.75       23.76     12.85 o   0.44054
  12  -6   4      104.85      112.12     17.38 o   0.46740
  13  -6   4      766.90      792.31     39.76 o   0.49455
  14  -6   4      728.87      755.63     64.23 o   0.52194
  15  -6   4      264.40      204.02     34.00 o   0.54954
  16  -6   4       23.44       25.50     18.89 o   0.57732
  17  -6   4        0.03       11.15      9.95 o   0.60524
  22   5  -4      167.48      171.91     22.67 o   0.60430
  21   5  -4       39.22       12.55      9.92 o   0.57602
  20   5  -4        1.36       11.63      9.20 o   0.54786
  19   5  -4       10.70        8.25      9.28 o   0.51983
  18   5  -4       69.36       77.63     12.80 o   0.49197
  17   5  -4       16.28        4.56      8.79 o   0.46429
  16   5  -4      172.70      260.33     18.49 o   0.43684
  15   5  -4     3536.15     4255.24     75.14 o   0.40965
  14   5  -4       62.68       60.30     12.10 o   0.38280
  13   5  -4       84.97        0.00     28.34 o   0.35634
  12   5  -4     2210.89     2411.39    141.68 o   0.33039
  11   5  -4      125.63      155.85     37.78 o   0.30505
 -10  -5   4     3885.53     4589.70    121.25 o   0.28051
  -9  -5   4     2284.52     3835.65    104.71 o   0.25699
  -8  -5   4     6913.30     7125.47    159.02 o   0.23480
  -7  -5   4      212.28      207.75     20.84 o   0.21434
  -6  -5   4     2146.64     1152.91     29.43 o   0.19618
  -5  -5   4      382.81      138.85     15.86 o   0.18098
  -4  -5   4      399.65      906.39     35.69 o   0.16957
  -3  -5   4      811.09     1021.35     37.03 o   0.16272
  -2  -5   4     7764.28     9735.40    181.84 o   0.16104
  -1  -5   4    12984.96    11449.63    303.20 o   0.16466
   0  -5   4     6666.65     7217.42    148.28 o   0.17327
   1  -5   4    49940.47    51424.42    856.60 o   0.18618
   2  -5   4     6024.98     4896.24    113.25 o   0.20255
   3  -5   4      229.31      140.77     18.38 o   0.22163
   4  -5   4     1948.67     2007.53     67.49 o   0.24278
   5  -5   4     2153.85     2152.11     49.89 o   0.26550
   6  -5   4     1011.72     1104.35     43.64 o   0.28943
   7  -5   4        3.17        8.95      9.70 o   0.31429
   8  -5   4     1493.49     1445.14    102.95 o   0.33987
   9  -5   4     3070.25     2691.92    152.07 o   0.36602
  10  -5   4     3429.51     3367.37     90.30 o   0.39263
  11  -5   4       53.69       24.64     10.53 o   0.41962
  12  -5   4      290.27      188.48     21.38 o   0.44690
  13  -5   4      217.22      184.55     20.84 o   0.47444
  14  -5   4      248.80      262.83     23.63 o   0.50219
  15  -5   4        1.12        0.00     18.89 o   0.53012
  16  -5   4      117.89      118.07     27.39 o   0.55820
  17  -5   4      220.24      272.97     33.06 o   0.58641
  18  -5   4       43.23       47.23     15.11 o   0.61472
  21   4  -4      378.20      379.24     17.39 o   0.58244
  20   4  -4       69.01       43.83      9.36 o   0.55393
  19   4  -4       28.89       23.17      9.40 o   0.52553
  18   4  -4       98.30       62.20     11.38 o   0.49723
  17   4  -4      798.63      809.17     37.53 o   0.46908
  16   4  -4      457.97      480.95     24.00 o   0.44108
  15   4  -4      637.38      647.85     25.67 o   0.41328
  14   4  -4      649.38      794.18     31.79 o   0.38572
  13   4  -4       32.53       58.56     28.34 o   0.35844
  12   4  -4     1444.24     1610.43    113.34 o   0.33153
  11   4  -4     7003.42     6625.90    254.08 o   0.30508
  10   4  -4       90.72       38.73     26.45 o   0.27921
  -9  -4   4      728.08     1437.60     54.46 o   0.25411
  -8  -4   4     1728.82     1065.82     44.48 o   0.23004
  -7  -4   4     1376.60     2504.17     51.28 o   0.20734
  -6  -4   4     6469.18     6050.58     99.75 o   0.18652
  -5  -4   4     7043.56     7237.82    147.18 o   0.16827
  -4  -4   4     3791.22     3619.34     83.77 o   0.15353
  -3  -4   4     2328.71     2983.00     71.13 o   0.14337
  -2  -4   4    33660.27    29411.82    700.84 o   0.13880
  -1  -4   4    26239.82    20855.30    507.21 o   0.14037
   0  -4   4    27436.81    24629.65    595.06 o   0.14789
   1  -4   4     8826.50    12457.77    229.03 o   0.16052
   2  -4   4      434.08      557.63     28.24 o   0.17718
   3  -4   4      720.37      417.81     25.82 o   0.19683
   4  -4   4      916.67     1548.25     54.66 o   0.21868
   5  -4   4      158.16      317.53     19.43 o   0.24213
   6  -4   4    11875.06    12500.58    175.20 o   0.26677
   7  -4   4     1042.77      843.24     36.98 o   0.29228
   8  -4   4        0.96        5.67     18.89 o   0.31846
   9  -4   4     3119.55     2784.48    152.07 o   0.34516
  10  -4   4     3885.22     3637.40    184.18 o   0.37227
  11  -4   4      170.85      157.34     16.12 o   0.39970
  12  -4   4     2067.79     1459.17     53.40 o   0.42739
  13  -4   4      209.14      263.63     24.17 o   0.45530
  14  -4   4      688.40      668.60     35.98 o   0.48338
  15  -4   4      118.66       86.13     15.76 o   0.51161
  16  -4   4       60.10       80.06     19.90 o   0.53996
  17  -4   4      108.67      156.79     28.34 o   0.56842
  18  -4   4       85.56       86.90     20.78 o   0.59697
  19  -4   4       42.29        9.45     10.39 o   0.62560
  21   3  -4        3.87        0.00     10.21 o   0.59021
  20   3  -4       77.98       40.35      8.91 o   0.56144
  19   3  -4        0.35       16.75      9.03 o   0.53274
  18   3  -4      189.37      212.56     15.27 o   0.50411
  17   3  -4      336.61      242.69     16.11 o   0.47558
  16   3  -4      153.25      121.63     13.73 o   0.44717
  15   3  -4       88.34       86.42     10.22 o   0.41888
  14   3  -4     1526.80     1543.84     39.34 o   0.39076
  13   3  -4       93.61       93.51     32.11 o   0.36284
  12   3  -4      137.94       69.90     31.17 o   0.33518
  11   3  -4      375.86      427.87     56.67 o   0.30784
  10   3  -4     2015.88     1577.37    102.01 o   0.28091
   9   3  -4      514.36      838.75     68.95 o   0.25452
  -8  -3   4     1890.80     1985.33     51.98 o   0.22887
  -7  -3   4     1329.35     2106.03     47.26 o   0.20423
  -6  -3   4     2648.32     2462.52     50.73 o   0.18102
  -5  -3   4      109.33       50.19      7.43 o   0.15985
  -4  -3   4     3086.29     4057.42     88.56 o   0.14165
  -3  -3   4    11370.90     9653.79    177.60 o   0.12770
  -1  -3   4    10199.63     9026.90    232.36 o   0.11821
   0  -3   4       16.33       43.92      9.35 o   0.12409
   1  -3   4        7.32      109.57     17.00 o   0.13620
   2  -3   4      175.59      403.43     22.86 o   0.15308
   3  -3   4     3870.86     3786.33     89.61 o   0.17332
   4  -3   4     9170.48    10139.53    198.95 o   0.19590
   5  -3   4      592.00     1066.54     33.88 o   0.22010
   6  -3   4     1913.54     2217.23     47.91 o   0.24543
   7  -3   4     1276.08     1087.56     32.36 o   0.27158
   8  -3   4      246.18      493.03     32.50 o   0.29834
   9  -3   4     1570.21     1384.69    101.07 o   0.32555
  10  -3   4      653.29      719.73     75.56 o   0.35311
  11  -3   4      779.05     1017.40     44.48 o   0.38095
  12  -3   4     1015.86     1096.59     40.15 o   0.40900
  13  -3   4     1128.83      723.90     37.21 o   0.43723
  14  -3   4     1745.35     1774.94     59.94 o   0.46560
  15  -3   4      819.16      700.39     36.50 o   0.49410
  16  -3   4      112.17      181.67     19.79 o   0.52269
  17  -3   4       15.03       16.26     13.80 o   0.55137
  18  -3   4      126.06      126.57     23.61 o   0.58012
  19  -3   4       22.45       64.23     17.95 o   0.60893
  21   2  -4       57.60       62.34     17.00 o   0.59929
  20   2  -4      201.02      260.90     15.40 o   0.57032
  19   2  -4       83.56       38.24      9.02 o   0.54140
  18   2  -4      442.99      396.59     19.91 o   0.51254
  17   2  -4       69.14       65.29     10.61 o   0.48374
  16   2  -4       15.72        5.93      7.92 o   0.45501
  15   2  -4       47.61       25.59      9.84 o   0.42638
  14   2  -4       11.59       26.55      6.93 o   0.39786
  13   2  -4     2055.77     1941.96    129.40 o   0.36947
  12   2  -4      219.80      132.23     33.06 o   0.34126
  11   2  -4      782.91      640.39     68.01 o   0.31326
  10   2  -4       99.66       84.06     31.17 o   0.28554
   9   2  -4      158.61      389.86     26.90 o   0.25820
  -8  -2   4    41613.22    45194.97    735.34 o   0.23135
  -7  -2   4     3592.38     3705.28     70.90 o   0.20521
  -6  -2   4      302.06      134.39     10.71 o   0.18007
  -5  -2   4     1011.63     1400.89     37.62 o   0.15642
  -4  -2   4    30716.44    33044.50    765.07 o   0.13505
  -3  -2   4     8767.09     8785.10    219.13 o   0.11721
  -2  -2   4    10188.32    10558.94    257.86 o   0.10471
  -1  -2   4      418.67      165.83     11.97 o   0.09959
   0  -2   4     5964.40     8554.64    217.24 o   0.10296
   1  -2   4    34463.51    32450.38    758.46 o   0.11407
   2  -2   4     7384.08     6730.74    184.18 o   0.13096
   3  -2   4     2396.01     1933.21     54.36 o   0.15171
   4  -2   4        0.96       11.96      7.02 o   0.17496
   5  -2   4     4193.02     4191.16     78.40 o   0.19984
   6  -2   4      430.68      541.84     22.75 o   0.22580
   7  -2   4      241.23      181.22     12.83 o   0.25251
   8  -2   4     3819.76     3981.13    105.98 o   0.27977
   9  -2   4     1654.05     1062.60     85.95 o   0.30742
  10  -2   4       15.03       13.22     20.78 o   0.33536
  11  -2   4      480.18      325.86     52.89 o   0.36354
  12  -2   4      312.21      396.79     23.61 o   0.39189
  13  -2   4      510.05      564.16     29.15 o   0.42038
  14  -2   4      222.43      123.06     17.06 o   0.44900
  15  -2   4     5512.31     4616.13    105.76 o   0.47770
  16  -2   4      576.90      536.42     31.26 o   0.50649
  17  -2   4      505.07      525.98     36.36 o   0.53534
  18  -2   4       18.21       20.94     13.44 o   0.56425
  19  -2   4      190.21      220.08     28.34 o   0.59320
  21   1  -4       61.03       15.11     12.28 o   0.60960
  20   1  -4        0.88        0.00     17.00 o   0.58051
  19   1  -4      312.49      275.30     17.13 o   0.55145
  18   1  -4      194.19      148.34     13.28 o   0.52244
  17   1  -4       32.08       50.16      9.64 o   0.49346
  16   1  -4      582.17      468.00     22.00 o   0.46454
  15   1  -4       12.20        3.81      8.51 o   0.43568
  14   1  -4      168.07      232.27     15.81 o   0.40690
  13   1  -4      255.35      533.59     39.22 o   0.37821
  12   1  -4        6.92       33.06     23.61 o   0.34964
  11   1  -4      136.07       78.40     30.23 o   0.32121
  10   1  -4      167.86      241.80     40.61 o   0.29298
   9   1  -4     7367.47     7614.94    171.27 o   0.26500
   8   1  -4     1676.57     1551.70     57.18 o   0.23737
  -7  -1   4       97.92       20.77      5.47 o   0.21021
  -6  -1   4     1750.56     2711.38     53.75 o   0.18374
  -5  -1   4     8656.56     7318.48    133.17 o   0.15830
  -4  -1   4     5299.49     5450.34     79.39 o   0.13449
  -2  -1   4     5431.41     4419.26     79.44 o   0.09658
  -1  -1   4      395.71      629.06     33.06 o   0.08684
   0  -1   4        7.70       75.56     12.28 o   0.08649
   2  -1   4    69597.21    59563.21   1374.30 o   0.11201
   3  -1   4    11183.85    12792.42    228.63 o   0.13293
   4  -1   4     2619.36     2710.30     64.99 o   0.15660
   5  -1   4      239.00      200.17     15.43 o   0.18194
   6  -1   4      392.71      279.87     18.29 o   0.20835
   7  -1   4      450.43      571.65     24.13 o   0.23547
   8  -1   4     1561.71     1286.60     39.29 o   0.26308
   9  -1   4     2438.93     2059.08    118.07 o   0.29104
  10  -1   4       52.32       23.61     19.84 o   0.31925
  11  -1   4      606.33      357.98     55.73 o   0.34767
  12  -1   4       14.56       22.82     16.16 o   0.37623
  13  -1   4      942.37      715.90     27.72 o   0.40491
  14  -1   4       95.59       67.23     10.88 o   0.43369
  15  -1   4      346.43      327.51     21.12 o   0.46254
  16  -1   4      821.67      788.44     31.75 o   0.49146
  17  -1   4      269.47      250.32     21.03 o   0.52043
  18  -1   4       16.33       30.75     13.80 o   0.54945
  19  -1   4       98.15       95.95     16.11 o   0.57850
  20  -1   4        0.43       16.06     12.28 o   0.60759
  21   0  -4       79.73       34.95     11.33 o   0.62110
  20   0  -4      104.22       73.67     18.89 o   0.59194
  19   0  -4      912.30      974.76     65.17 o   0.56282
  18   0  -4        3.55       10.36      7.01 o   0.53372
  17   0  -4       58.53       23.92      9.24 o   0.50466
  16   0  -4       50.25       52.53     10.22 o   0.47564
  15   0  -4      357.98      225.82     15.42 o   0.44666
  14   0  -4       88.02       85.54     11.11 o   0.41775
  13   0  -4      211.02      244.09     16.04 o   0.38891
  12   0  -4      707.06      965.31     85.95 o   0.36015
  11   0  -4     6009.15     6311.37    243.69 o   0.33151
  10   0  -4        3.00       39.78     14.29 o   0.30302
   9   0  -4     1566.87     1480.83     60.78 o   0.27471
   8   0  -4     3522.86     4278.17    112.29 o   0.24665
   7   0  -4     1546.92     1732.57     60.60 o   0.21895
  -6   0   4       23.37       81.37      7.22 o   0.19176
  -5   0   4    20053.87    21289.18    291.74 o   0.16531
   4   0  -4    16010.07    15441.21    276.17 o   0.14005
   3   0  -4    12646.54    14525.03    361.76 o   0.11674
  -2   0   4    48178.87    46561.71   1057.88 o   0.09680
  -1   0   4    12299.65    10960.36    262.58 o   0.08271
   1   0   4     7015.93    14065.99    342.87 o   0.08345
   2   0   4      390.71      499.32     21.70 o   0.09807
   3   0   4    36885.58    43561.61    715.88 o   0.11832
   4   0   4     3088.86     3101.62     70.56 o   0.14181
   5   0   4    12641.29    12800.98    229.03 o   0.16718
   6   0   4     1585.15     1762.27     49.73 o   0.19368
   7   0   4    14128.40    15751.55    292.87 o   0.22092
   8   0   4       28.66        8.50      8.45 o   0.24866
   9   0   4     8565.44     8974.96    296.58 o   0.27673
  10   0   4     1975.89     1787.06    112.40 o   0.30505
  11   0   4       69.38       98.23     34.95 o   0.33356
  12   0   4       14.73       42.50     26.45 o   0.36221
  13   0   4      209.25      264.15     15.09 o   0.39097
  14   0   4       35.79       15.39      7.55 o   0.41982
  15   0   4      649.29      631.67     25.50 o   0.44874
  16   0   4      276.69      313.16     20.63 o   0.47772
  17   0   4      186.92      191.14     16.52 o   0.50674
  18   0   4        4.04       10.57      8.33 o   0.53581
  19   0   4       80.44       83.62     15.37 o   0.56491
  20   0   4      123.64      122.48     15.86 o   0.59403
  20  -1  -4      162.10      187.96     24.56 o   0.60455
  19  -1  -4       87.03       85.01     22.67 o   0.57542
  18  -1  -4        0.34        0.00     12.34 o   0.54631
  17  -1  -4      156.08      137.09     14.63 o   0.51724
  16  -1  -4       38.90       54.16      9.55 o   0.48820
  15  -1  -4      164.54       85.75     10.59 o   0.45921
  14  -1  -4     1046.62     1111.72     33.24 o   0.43028
  13  -1  -4       57.98       53.81      9.45 o   0.40141
  12  -1  -4      890.42     1172.17     92.56 o   0.37263
  11  -1  -4        5.19        0.00     18.89 o   0.34395
  10  -1  -4      983.93      972.84     52.71 o   0.31540
   9  -1  -4    13362.62    13730.39    280.82 o   0.28702
   8  -1  -4     9382.83     8659.27    191.28 o   0.25887
   7  -1  -4     7590.25     7865.01    172.62 o   0.23102
   6  -1  -4    13467.19    11152.01    221.07 o   0.20361
   5  -1  -4    15364.71    14410.88    267.15 o   0.17685
   4  -1  -4      632.80      578.14     28.70 o   0.15106
  -3   1   4     8216.92     9638.36    164.00 o   0.12685
  -2   1   4     5020.22     5509.82    102.26 o   0.10531
   0   1   4     8090.56     6214.08    157.74 o   0.07920
   1   1   4       11.44      510.05     18.70 o   0.08035
   2   1   4      464.47     2160.71     50.08 o   0.09148
   3   1   4     3895.36     2380.90     55.07 o   0.10958
   4   1   4     2135.66     1654.42     44.07 o   0.13181
   5   1   4      616.97     1057.88     48.17 o   0.15643
   6   1   4     2626.50     2943.17    100.12 o   0.18247
   7   1   4      384.23      659.61     32.68 o   0.20939
   8   1   4     7428.78     6370.06    144.43 o   0.23691
   9   1   4     2355.30     1896.38     67.24 o   0.26483
  10   1   4     1359.06     1611.37    103.90 o   0.29303
  11   1   4     3386.21     3227.47    162.46 o   0.32145
  12   1   4     1123.49      814.19     80.29 o   0.35003
  13   1   4     1638.21     1732.19     56.83 o   0.37874
  14   1   4      604.77      635.89     23.27 o   0.40754
  15   1   4     1518.74     1549.11     40.62 o   0.43642
  16   1   4      676.77      692.64     26.94 o   0.46537
  17   1   4      461.64      331.44     20.77 o   0.49437
  18   1   4      455.96      420.15     22.09 o   0.52341
  19   1   4       94.44       80.61     12.42 o   0.55249
  20   1   4       16.50        0.00     11.30 o   0.58160
  20  -2  -4      346.89      188.91     19.84 o   0.61825
  19  -2  -4        0.05        0.00     13.22 o   0.58917
  18  -2  -4        3.72        2.88     11.80 o   0.56011
  17  -2  -4      242.44      258.63     21.44 o   0.53110
  16  -2  -4      569.37      466.24     24.25 o   0.50213
  15  -2  -4      277.93      299.33     20.35 o   0.47321
  14  -2  -4      182.54       96.48     13.06 o   0.44435
  13  -2  -4      120.36       48.16      9.33 o   0.41557
  12  -2  -4     2299.39     2633.17     68.15 o   0.38688
  11  -2  -4      263.64      348.53     34.06 o   0.35830
  10  -2  -4       31.76       45.77     14.65 o   0.32987
   9  -2  -4      561.02      564.36     39.34 o   0.30162
   8  -2  -4      308.99      550.28     37.03 o   0.27361
   7  -2  -4      715.39      569.55     35.40 o   0.24593
   6  -2  -4     4415.14     4121.39    106.17 o   0.21869
   5  -2  -4      203.95      236.61     21.37 o   0.19209
   4  -2  -4        1.99      361.38     23.53 o   0.16643
   3  -2  -4    15801.02    20986.59    521.38 o   0.14223
  -2   2   4      837.29     1188.55     23.56 o   0.12036
  -1   2   4    37295.77    42238.99    562.43 o   0.10233
   0   2   4    28465.49    35976.33    828.36 o   0.09047
   1   2   4     9062.98     8945.67    222.91 o   0.08732
   2   2   4     1925.97      357.03     22.67 o   0.09378
   3   2   4       27.63      111.45     15.11 o   0.10813
   4   2   4     2639.06     2833.60     92.56 o   0.12774
   5   2   4     7924.59     7598.77    207.80 o   0.15057
   6   2   4     5684.73     5513.12    121.03 o   0.17536
   7   2   4      969.61      754.28     30.06 o   0.20140
   8   2   4     4388.12     5216.97    103.54 o   0.22825
   9   2   4     7610.35     7249.41    165.01 o   0.25566
  10   2   4     3521.96     3842.35    109.32 o   0.28347
  11   2   4      291.46      146.40     35.89 o   0.31157
  12   2   4      978.24      847.25     80.29 o   0.33989
  13   2   4       29.25        3.78     21.72 o   0.36838
  14   2   4       12.23       21.37      6.34 o   0.39700
  15   2   4     4249.64     4184.37     66.68 o   0.42572
  16   2   4     7215.41     6453.12     99.56 o   0.45454
  17   2   4     1506.50     1309.38     36.91 o   0.48342
  18   2   4       22.76       14.32     11.03 o   0.51236
  19   2   4       18.72       14.91      9.50 o   0.54134
  20   2   4       28.70       25.58     10.88 o   0.57037
  21   2   4       83.41       40.61     16.06 o   0.59944
  19  -3  -4      228.01      285.25     28.34 o   0.60400
  18  -3  -4      102.57       86.90     20.78 o   0.57505
  17  -3  -4        2.77        9.33     12.02 o   0.54615
  16  -3  -4      819.97      869.64     47.41 o   0.51730
  15  -3  -4        1.91        3.21     11.37 o   0.48852
  14  -3  -4     1021.01     1011.93     42.24 o   0.45981
  13  -3  -4      111.29       62.53     13.49 o   0.43120
  12  -3  -4     1517.97     1857.28     56.65 o   0.40270
  11  -3  -4     1769.84     1726.22     70.57 o   0.37434
  10  -3  -4       77.08       18.66     13.00 o   0.34616
   9  -3  -4     7657.17     7575.95    183.33 o   0.31819
   8  -3  -4      308.81      126.27     20.36 o   0.29050
   7  -3  -4     2161.56     1851.78     68.44 o   0.26318
   6  -3  -4    12305.33    11627.61    234.70 o   0.23636
   5  -3  -4      718.71     1252.97     49.09 o   0.21023
   4  -3  -4      436.06      839.82     23.26 o   0.18509
   3  -3  -4      491.54      827.41     53.84 o   0.16138
   2  -3  -4    19117.60    23004.36    318.23 o   0.13985
  -1   3   4    15686.11    16758.12    235.59 o   0.12166
   0   3   4    80376.48    74173.21    979.66 o   0.10850
   1   3   4    24411.26    21891.31    369.79 o   0.10233
   2   3   4    23144.04    23549.10    562.00 o   0.10439
   3   3   4    65963.77    68082.91   1567.93 o   0.11425
   4   3   4      883.64      590.33     36.84 o   0.13014
   5   3   4     6035.76     6294.37    183.24 o   0.15016
   6   3   4       47.66       14.91     10.34 o   0.17287
   7   3   4       30.27      124.60     13.44 o   0.19736
   8   3   4      650.07     1201.72     41.04 o   0.22304
   9   3   4     6189.55     5258.06    108.48 o   0.24954
  10   3   4      211.59      115.59     14.98 o   0.27662
  11   3   4       12.63       29.28     21.72 o   0.30414
  12   3   4     8682.75     7557.21    278.64 o   0.33197
  13   3   4     2843.48     2319.77    139.79 o   0.36006
  14   3   4     2521.97     2310.14     38.97 o   0.38833
  15   3   4     5676.02     5645.07     77.20 o   0.41677
  16   3   4     4723.17     4235.05     67.77 o   0.44532
  17   3   4      104.47       80.57     10.97 o   0.47398
  18   3   4      850.26      885.60     29.36 o   0.50273
  19   3   4       24.49       36.12     11.03 o   0.53154
  20   3   4      332.71      281.47     35.89 o   0.56042
  21   3   4        5.18       13.22     16.06 o   0.58934
  22   3   4      271.09      292.81     26.45 o   0.61832
  18  -4  -4       25.14       14.17     14.17 o   0.59102
  17  -4  -4      558.41      553.95     33.89 o   0.56228
  16  -4  -4       95.74       72.43     17.61 o   0.53361
  15  -4  -4       82.48       78.70     17.46 o   0.50502
  14  -4  -4       52.68       33.28     11.69 o   0.47654
  13  -4  -4     1823.06     1534.98     53.05 o   0.44816
  12  -4  -4     3041.02     2688.83     86.79 o   0.41993
  11  -4  -4     1214.00      968.11     35.27 o   0.39187
  10  -4  -4     1856.53     1668.99    109.57 o   0.36402
   9  -4  -4       72.24       54.78     24.56 o   0.33644
   8  -4  -4     2482.82     2354.59     83.72 o   0.30918
   7  -4  -4     3046.42     3287.10     98.74 o   0.28236
   6  -4  -4     2074.20     1702.20     63.07 o   0.25610
   5  -4  -4     4479.02     4984.05    120.82 o   0.23060
   4  -4  -4     3433.02     3554.04     91.18 o   0.20614
   3  -4  -4     5211.21     6591.90    208.74 o   0.18313
   2  -4  -4    16025.87    11956.74    176.73 o   0.16220
   1  -4  -4    11812.51     9717.11    182.18 o   0.14426
   0  -4  -4    13717.74    13673.56    245.07 o   0.13053
   1   4   4     7096.36     8201.68    127.95 o   0.12245
   2   4   4    19479.93    24479.55    341.00 o   0.12116
   3   4   4    36344.71    38311.21    907.70 o   0.12685
   4   4   4    24201.94    20014.66    499.66 o   0.13868
   5   4   4      707.32      619.61     44.39 o   0.15524
   6   4   4      154.72      169.99     14.16 o   0.17521
   7   4   4      178.63       53.28     10.41 o   0.19754
   8   4   4     5731.02     5425.29    106.63 o   0.22153
   9   4   4      568.43      673.42     32.12 o   0.24669
  10   4   4      370.49      220.59     26.32 o   0.27270
  11   4   4      902.17      935.09     75.56 o   0.29933
  12   4   4       51.08       73.67     26.45 o   0.32644
  13   4   4      345.59      201.19     41.56 o   0.35392
  14   4   4      382.10      238.27     14.25 o   0.38168
  15   4   4      599.16      582.66     22.42 o   0.40966
  16   4   4     1973.26     2084.11     54.15 o   0.43784
  17   4   4      688.81      641.84     29.49 o   0.46616
  18   4   4       41.01       26.93     12.26 o   0.49461
  19   4   4       49.58       26.46     10.18 o   0.52316
  20   4   4        1.11        5.67     17.00 o   0.55180
  21   4   4        7.20        0.00     15.11 o   0.58052
  22   4   4      191.39      160.57     22.67 o   0.60930
  18  -5  -4       29.21       18.89     11.33 o   0.60796
  17  -5  -4       53.94       35.50     12.23 o   0.57942
  16  -5  -4      472.40      482.17     32.64 o   0.55096
  15  -5  -4       48.68       42.74     12.15 o   0.52262
  14  -5  -4      577.90      548.33     38.05 o   0.49439
  13  -5  -4       72.64       69.80     14.66 o   0.46631
  12  -5  -4       84.38       93.23     14.36 o   0.43840
  11  -5  -4     1911.36     1694.58     49.29 o   0.41070
  10  -5  -4      718.63      707.73     29.64 o   0.38325
   9  -5  -4        7.64       24.56     23.61 o   0.35611
   8  -5  -4     7149.45     7067.94    259.75 o   0.32936
   7  -5  -4      164.27       94.45     30.23 o   0.30309
   6  -5  -4     2025.69     1992.02    111.45 o   0.27746
   5  -5  -4    10944.09    12184.80    243.50 o   0.25265
   4  -5  -4      468.37      962.48     69.90 o   0.22892
   3  -5  -4      318.36      348.12     22.45 o   0.20666
   2  -5  -4    14709.58    16133.43    234.60 o   0.18638
   1  -5  -4     3718.80     2207.51     46.22 o   0.16880
   0  -5  -4    30721.35    28561.46    489.19 o   0.15486
  -1  -5  -4     5616.45     6880.64    139.92 o   0.14559
  -2  -5  -4    20570.17    18891.40    332.32 o   0.14191
   3   5   4     1569.55      484.95     20.98 o   0.14425
   4   5   4       84.76       34.09      5.95 o   0.15233
   5   5   4     5287.02     4510.19     83.64 o   0.16532
   6   5   4      442.99      663.06     50.06 o   0.18217
   7   5   4    38775.22    33185.77    469.26 o   0.20191
   8   5   4     2175.80     2179.51     58.49 o   0.22378
   9   5   4     2937.13     2269.92     77.45 o   0.24722
  10   5   4      646.94      887.77     49.19 o   0.27181
  11   5   4      424.60      277.38     30.34 o   0.29728
  12   5   4     4822.64     5382.50    150.50 o   0.32342
  13   5   4       50.91      121.97     23.79 o   0.35007
  14   5   4      176.21      206.80     14.95 o   0.37713
  15   5   4     1341.58     1197.83     33.85 o   0.40451
  16   5   4     2268.09     2079.54     47.71 o   0.43216
  17   5   4       14.19       31.44     11.13 o   0.46003
  18   5   4       75.32       74.18     12.31 o   0.48808
  19   5   4        0.33       19.98     11.04 o   0.51627
  20   5   4      189.21      211.58     34.00 o   0.54459
  21   5   4      192.71      232.36     30.23 o   0.57302
  22   5   4      116.28      152.07     23.61 o   0.60155
  17  -6  -4        5.21        0.00     11.33 o   0.59746
  16  -6  -4      103.26       93.88     16.34 o   0.56926
  15  -6  -4        8.47        0.00      9.67 o   0.54119
  14  -6  -4      401.73      369.04     24.54 o   0.51326
  13  -6  -4      144.56      163.40     22.04 o   0.48551
  12  -6  -4     1901.12     1816.11     70.76 o   0.45796
  11  -6  -4      722.84      732.17     35.61 o   0.43065
  10  -6  -4       55.63       33.35     14.16 o   0.40364
   9  -6  -4      626.67      560.19     31.95 o   0.37698
   8  -6  -4       23.09       38.73     22.67 o   0.35076
   7  -6  -4       81.67      141.68     37.78 o   0.32509
   6  -6  -4      450.27      398.59     51.00 o   0.30010
   5  -6  -4     1003.99     1194.83     84.06 o   0.27597
   4  -6  -4     7414.10     6675.96    232.36 o   0.25297
   3  -6  -4     2320.48     1923.07    102.01 o   0.23142
   2  -6  -4     5042.56     4638.08     83.04 o   0.21176
   1  -6  -4      158.78      111.87      8.67 o   0.19457
   0  -6  -4       69.49       35.70     11.56 o   0.18056
  -1  -6  -4     4615.71     5391.59    120.55 o   0.17051
  -2  -6  -4     1549.81     1653.34     53.32 o   0.16514
  -3  -6  -4    57677.45    51535.61    858.49 o   0.16493
  -4  -6  -4     1562.93     2651.70     69.36 o   0.16987
   5   6   4     4363.41     4215.69     74.62 o   0.17955
   6   6   4        6.54       70.58      8.09 o   0.19327
   7   6   4     5596.31     5589.01    130.29 o   0.21022
   8   6   4     9179.19     8665.73    152.07 o   0.22969
   9   6   4      150.37      322.44     22.87 o   0.25111
  10   6   4     2774.48     3519.99     86.86 o   0.27400
  11   6   4     1432.56     1640.12     58.09 o   0.29804
  12   6   4     1135.23     1047.96     57.54 o   0.32297
  13   6   4     1432.37     1605.58     74.64 o   0.34859
  14   6   4      588.65      471.28     29.32 o   0.37477
  15   6   4     1768.96     1758.78     41.85 o   0.40139
  16   6   4     2117.24     1652.97     41.56 o   0.42838
  17   6   4      196.08      307.68     18.03 o   0.45566
  18   6   4      467.03      542.49     26.89 o   0.48319
  19   6   4     1794.35     1574.60     45.71 o   0.51093
  20   6   4       34.63        0.00     20.78 o   0.53885
  21   6   4      821.97      766.02     53.84 o   0.56691
  22   6   4      380.55      367.42     34.00 o   0.59510
  23   6   4      101.51      141.68     17.00 o   0.62341
  16  -7  -4       66.86       68.95     17.00 o   0.58842
  15  -7  -4       25.28       37.11     10.33 o   0.56064
  14  -7  -4      495.84      515.47     28.13 o   0.53303
  13  -7  -4       39.11       43.75     12.18 o   0.50563
  12  -7  -4      740.00      740.78     43.74 o   0.47846
  11  -7  -4      853.94      725.35     43.07 o   0.45158
  10  -7  -4      857.17      950.19     48.63 o   0.42502
   9  -7  -4      487.62      316.39     31.31 o   0.39886
   8  -7  -4      513.38      461.88     59.51 o   0.37319
   7  -7  -4     1105.67     1470.64    104.84 o   0.34810
   6  -7  -4     2603.35     2131.81    124.68 o   0.32374
   5  -7  -4     2936.74     2822.27    143.57 o   0.30028
   4  -7  -4     1972.94     2435.95    127.51 o   0.27796
   3  -7  -4      212.42       74.62     27.39 o   0.25706
   2  -7  -4     3153.86     2052.52     66.04 o   0.23796
   1  -7  -4     2725.64     1690.86     58.72 o   0.22113
   0  -7  -4       21.32       29.59     11.53 o   0.20712
  -1  -7  -4       91.40       10.20     11.00 o   0.19654
  -2  -7  -4     6564.70     6995.24    150.87 o   0.18996
  -3  -7  -4      204.59      304.82     22.86 o   0.18780
  -4  -7  -4      427.48      646.33     31.74 o   0.19022
  -5  -7  -4     7938.42     7155.84    148.42 o   0.19704
   6   7   4       26.40      143.03      9.99 o   0.20783
  -7  -7  -4     2507.24     2563.46    118.07 o   0.22202
   8   7   4       23.51       62.92     13.39 o   0.23899
   9   7   4      772.57      648.50     31.10 o   0.25821
  10   7   4      127.45      196.63     19.63 o   0.27920
  11   7   4      196.03      214.20     23.93 o   0.30160
  12   7   4      765.96      646.92     43.94 o   0.32511
  13   7   4        4.63        0.00     12.91 o   0.34952
  14   7   4      194.53       67.02     16.95 o   0.37464
  15   7   4     2640.60     2119.98     46.51 o   0.40035
  16   7   4        2.03       20.33      9.13 o   0.42653
  17   7   4      187.16      115.76     12.32 o   0.45311
  18   7   4        7.17       40.58     10.13 o   0.48001
  19   7   4       22.65       12.71     10.66 o   0.50719
  20   7   4      346.74      288.46     27.04 o   0.53461
  21   7   4       17.67       17.00     17.00 o   0.56222
  22   7   4       49.38       86.90     20.78 o   0.59001
  23   7   4        5.37        0.00     10.39 o   0.61795
  16  -8  -4       33.84       13.22     10.39 o   0.60835
  15  -8  -4        0.70        6.59      8.33 o   0.58088
  14  -8  -4        9.99        6.88      9.51 o   0.55362
  13  -8  -4      389.99      403.30     25.58 o   0.52658
  12  -8  -4     1571.76     1279.18     46.88 o   0.49981
  11  -8  -4       57.82       47.95     15.32 o   0.47335
  10  -8  -4      965.03      907.22     48.09 o   0.44726
   9  -8  -4     1184.92      993.90     56.94 o   0.42160
   8  -8  -4      107.14       64.47     17.02 o   0.39646
   7  -8  -4       56.31       12.28     21.72 o   0.37195
   6  -8  -4        9.83       57.62     27.39 o   0.34819
   5  -8  -4     1975.42     1788.95    115.23 o   0.32536
   4  -8  -4       10.43       37.78     21.72 o   0.30365
   3  -8  -4      411.24      388.20     49.12 o   0.28334
   2  -8  -4     1663.27     2032.82     68.93 o   0.26473
   1  -8  -4      413.73     1051.45     47.41 o   0.24822
   0  -8  -4     4770.08     4627.69    117.18 o   0.23425
  -1  -8  -4     1532.06     2074.42     69.10 o   0.22329
  -2  -8  -4       90.18       20.31     12.02 o   0.21581
  -3  -8  -4     5704.13     6142.81    139.87 o   0.21217
  -4  -8  -4       96.93      123.01     16.25 o   0.21258
  -5  -8  -4     8171.46     8602.57    176.68 o   0.21700
  -6  -8  -4      821.41      743.02     32.04 o   0.22520
  -7  -8  -4      848.01      940.76     69.90 o   0.23679
  -8  -8  -4     1757.56     1291.18     85.01 o   0.25130
  -9  -8  -4        1.08       44.39     26.45 o   0.26826
 -10  -8  -4     2069.86     2050.58    117.12 o   0.28723
 -11  -8  -4      425.51      537.44     59.51 o   0.30785
 -12  -8  -4      275.12       95.40     32.11 o   0.32979
 -13  -8  -4      159.96      156.79     38.73 o   0.35283
  14   8   4     7747.06     6864.84    102.41 o   0.37675
  15   8   4       14.84       16.68      8.35 o   0.40139
  16   8   4       63.76       51.14      9.97 o   0.42664
  17   8   4        8.56       16.13      8.65 o   0.45239
  18   8   4      473.96      346.07     21.34 o   0.47856
  19   8   4       43.32       49.21     10.47 o   0.50509
  20   8   4     1397.35     1301.17     55.39 o   0.53191
  21   8   4       43.24       19.84     17.95 o   0.55900
  22   8   4        0.22       22.67     15.11 o   0.58631
  23   8   4      184.91      193.63     21.72 o   0.61381
  15  -9  -4        0.28        2.36      6.68 o   0.60184
  14  -9  -4      357.79      297.48     18.49 o   0.57492
  13  -9  -4       96.03       47.31     11.03 o   0.54826
  12  -9  -4      204.58      257.47     21.05 o   0.52189
  11  -9  -4        1.36        2.66     12.58 o   0.49586
  10  -9  -4      510.11      579.94     32.33 o   0.47023
   9  -9  -4      250.18      205.91     34.95 o   0.44506
   8  -9  -4     1442.91     1566.96     71.44 o   0.42044
   7  -9  -4       24.82       11.52     11.80 o   0.39648
   6  -9  -4       82.16       61.39     30.23 o   0.37329
   5  -9  -4     1253.94     1057.88     89.73 o   0.35103
   4  -9  -4     1519.17     1468.75    104.84 o   0.32989
   3  -9  -4      214.87      360.81     50.06 o   0.31009
   2  -9  -4     1025.90     1101.41     51.04 o   0.29192
   1  -9  -4       13.68      128.29     17.99 o   0.27569
   0  -9  -4     5646.17     4293.47    115.75 o   0.26177
  -1  -9  -4       42.42       36.69     12.64 o   0.25054
  -2  -9  -4     1336.23     1351.42     55.74 o   0.24237
  -3  -9  -4     1000.51      643.15     37.52 o   0.23757
  -4  -9  -4       11.17       61.21     14.30 o   0.23637
  -5  -9  -4    11944.44    12623.79    247.28 o   0.23880
  -6  -9  -4     2021.42     2868.45     78.06 o   0.24477
  -7  -9  -4      309.10      230.47     40.61 o   0.25402
  -8  -9  -4     4003.70     4084.16    172.85 o   0.26620
  -9  -9  -4      122.97      150.18     32.11 o   0.28095
 -10  -9  -4      376.70      408.04     52.89 o   0.29788
 -11  -9  -4     2861.73     2343.39    133.18 o   0.31663
 -12  -9  -4      146.74      147.35     36.84 o   0.33691
 -13  -9  -4        4.94        0.00     21.72 o   0.35845
  14   9   4        6.15       12.03      8.49 o   0.38105
  15   9   4     4058.75     3920.02     64.21 o   0.40452
  16   9   4      629.48      545.94     25.38 o   0.42872
  17   9   4       12.57       15.74      9.30 o   0.45353
  18   9   4      152.38      120.55     14.09 o   0.47886
  19   9   4      416.50      381.54     22.12 o   0.50464
  20   9   4       13.93        0.00     12.48 o   0.53079
  21   9   4       79.63       44.39     18.89 o   0.55726
  22   9   4      356.00      325.86     32.11 o   0.58401
  23   9   4     1373.67     1363.91     57.62 o   0.61101
  14 -10  -4      384.35      398.08     21.64 o   0.59687
  13 -10  -4      129.01       84.76     12.33 o   0.57059
  12 -10  -4     1285.09     1419.35     45.93 o   0.54462
  11 -10  -4      157.10      189.48     18.84 o   0.51901
  10 -10  -4      460.68      404.69     26.35 o   0.49383
   9 -10  -4      978.66     1115.23     55.77 o   0.46914
   8 -10  -4       23.43       26.45     16.70 o   0.44502
   7 -10  -4     1110.68      985.15     68.95 o   0.42157
   6 -10  -4       59.61       30.39     15.55 o   0.39891
   5 -10  -4     3531.74     3174.58    169.07 o   0.37717
   4 -10  -4       13.24       49.12     25.50 o   0.35654
   3 -10  -4     2223.97     2140.31    129.40 o   0.33721
   2 -10  -4       49.60      122.79     31.17 o   0.31942
   1 -10  -4     1511.39     1297.55     59.21 o   0.30344
   0 -10  -4     2810.56     2809.58     91.31 o   0.28957
  -1 -10  -4     1288.71     1214.78     55.77 o   0.27813
  -2 -10  -4     6079.70     6915.61    164.28 o   0.26942
  -3 -10  -4     1107.27     1174.23     52.84 o   0.26371
  -4 -10  -4     6685.09     6422.12    152.23 o   0.26121
  -5 -10  -4     3836.81     3830.77    103.03 o   0.26200
  -6 -10  -4     2296.59     2037.36    113.34 o   0.26606
  -7 -10  -4      350.11      448.65     51.95 o   0.27323
  -8 -10  -4      350.28      125.62     33.06 o   0.28329
  -9 -10  -4       36.93       52.89     22.67 o   0.29594
 -10 -10  -4      384.20      240.86     42.50 o   0.31086
 -11 -10  -4      128.31      213.46     42.50 o   0.32775
 -12 -10  -4      430.53      364.59     54.78 o   0.34631
 -13 -10  -4      289.59      242.75     46.28 o   0.36629
  14  10   4      755.39      745.14     23.80 o   0.38747
  15  10   4       20.23       27.53      8.08 o   0.40967
  16  10   4      530.26      713.57     26.21 o   0.43272
  17  10   4      462.41      332.05     20.29 o   0.45651
  18  10   4      734.42      696.36     29.47 o   0.48091
  19  10   4       67.67       43.21     10.86 o   0.50585
  20  10   4        8.53        9.90     10.28 o   0.53124
  21  10   4      183.50      165.29     26.45 o   0.55703
  22  10   4      528.77      415.59     35.89 o   0.58316
  23  10   4      144.28       97.29     16.06 o   0.60958
  13 -11  -4      820.26      992.95     36.70 o   0.59349
  12 -11  -4      363.64      276.31     22.44 o   0.56791
  11 -11  -4      234.37      213.72     18.69 o   0.54272
  10 -11  -4      300.35      323.42     23.94 o   0.51797
   9 -11  -4     1741.66     1696.92     54.99 o   0.49374
   8 -11  -4       50.04       47.32     16.66 o   0.47009
   7 -11  -4       20.25       29.13     13.31 o   0.44713
   6 -11  -4      156.52      155.97     21.34 o   0.42495
   5 -11  -4      168.70      147.13     23.58 o   0.40371
   4 -11  -4       70.66        0.00     13.60 o   0.38353
   3 -11  -4       10.01        0.00     23.61 o   0.36462
   2 -11  -4     1059.76      919.03     82.17 o   0.34716
   1 -11  -4      715.64      888.82     50.54 o   0.33140
   0 -11  -4     1404.79     1188.78     58.21 o   0.31758
  -1 -11  -4     3426.06     3158.92    101.41 o   0.30597
  -2 -11  -4     8591.73     9025.49    205.04 o   0.29683
  -3 -11  -4     7591.82     7628.85    178.75 o   0.29038
  -4 -11  -4     1425.22     1853.10     69.93 o   0.28682
  -5 -11  -4      921.56      807.76     43.07 o   0.28625
  -6 -11  -4      362.07      391.98     51.95 o   0.28868
  -7 -11  -4     2403.34     2254.60    126.57 o   0.29405
  -8 -11  -4      129.09      110.51     30.23 o   0.30219
  -9 -11  -4      411.44      492.10     59.51 o   0.31290
 -10 -11  -4      630.78      687.62     71.78 o   0.32591
 -11 -11  -4      321.14      452.43     59.51 o   0.34097
 -12 -11  -4      791.98      687.62     74.62 o   0.35781
  13  11   4      244.83      112.28     18.38 o   0.37619
  14  11   4     5833.31     4594.85     70.12 o   0.39591
  15  11   4        0.15        4.24      6.61 o   0.41677
  16  11   4      914.10      746.93     26.84 o   0.43861
  17  11   4       53.54       46.72     10.61 o   0.46129
  18  11   4      776.35      766.14     30.35 o   0.48469
  19  11   4       48.64       37.98     11.26 o   0.50871
  20  11   4       23.68       25.43     10.48 o   0.53327
  21  11   4        0.91        0.00     11.80 o   0.55830
  22  11   4        4.72       20.78     14.17 o   0.58373
  23  11   4      322.30      285.25     24.56 o   0.60952
  13 -12  -4        7.96        0.94     10.39 o   0.61689
  12 -12  -4      248.02      269.18     19.02 o   0.59170
  11 -12  -4      474.08      484.71     28.77 o   0.56692
  10 -12  -4      302.64      384.13     23.90 o   0.54259
   9 -12  -4      214.97      189.89     18.91 o   0.51879
   8 -12  -4      284.13      356.64     31.68 o   0.49559
   7 -12  -4       30.29        0.00     15.60 o   0.47308
   6 -12  -4      340.54      275.80     43.45 o   0.45136
  -5  12   4      637.92      547.28     37.38 o   0.43055
  -4  12   4      154.95      143.38     19.63 o   0.41079
   3 -12  -4      222.70      227.46     27.91 o   0.39224
   2 -12  -4     1232.51     1059.78     56.94 o   0.37509
   1 -12  -4      143.66       62.34     16.25 o   0.35951
   0 -12  -4      521.66      360.01     34.56 o   0.34575
  -1 -12  -4      761.77      884.59     50.93 o   0.33400
  -2 -12  -4       40.81       37.39     16.34 o   0.32451
  -3 -12  -4     4381.25     4673.07    131.18 o   0.31745
  -4 -12  -4     3978.44     3820.69    113.06 o   0.31302
  -5 -12  -4      751.28      780.18     73.67 o   0.31130
  -6 -12  -4      879.40      985.15     83.12 o   0.31236
  -7 -12  -4       22.45        2.83     20.78 o   0.31615
  -8 -12  -4        5.05        0.00     18.89 o   0.32259
  -9 -12  -4       98.07      143.57     34.95 o   0.33152
 -10 -12  -4     1358.08     1192.95     96.34 o   0.34275
 -11 -12  -4     1617.91     1281.73    102.95 o   0.35605
 -12 -12  -4      719.98      866.14     85.95 o   0.37121
  13  12   4       80.62      150.96     11.50 o   0.38801
  14  12   4      210.64       90.17     10.00 o   0.40624
  15  12   4      185.63      150.04     13.48 o   0.42573
  16  12   4     1237.27     1146.50     37.94 o   0.44630
  17  12   4     3069.99     2725.48     61.02 o   0.46781
  18  12   4      106.81       85.78     13.61 o   0.49014
  19  12   4        0.55        7.64     10.70 o   0.51319
  20  12   4      338.14      341.68     21.69 o   0.53685
  21  12   4      309.06      240.38     20.70 o   0.56106
  22  12   4      243.01      311.70     29.28 o   0.58574
  23  12   4        4.43        0.00      8.50 o   0.61084
  12 -13  -4        9.66       19.84     12.28 o   0.61594
  11 -13  -4        7.07       10.77      8.38 o   0.59154
  10 -13  -4      495.16      462.04     28.35 o   0.56762
   9 -13  -4       97.03      118.03     17.02 o   0.54423
   8 -13  -4       23.22       32.35     13.59 o   0.52145
   7 -13  -4     1909.66     1719.05    104.84 o   0.49936
  -6  13   4       22.18       18.73     12.91 o   0.47806
  -5  13   4       49.86       43.18     16.66 o   0.45765
  -4  13   4     1420.87     1406.99     62.12 o   0.43827
  -3  13   4      880.47      923.42     42.65 o   0.42005
  -2  13   4       46.03       25.03     13.36 o   0.40315
  -1  13   4     1486.24     1620.95     56.35 o   0.38775
   0 -13  -4        1.20       19.67     10.02 o   0.37403
  -1 -13  -4      128.80       63.09     16.76 o   0.36218
  -2 -13  -4     1344.56     1720.84     75.08 o   0.35239
  -3 -13  -4        2.75       20.38     13.39 o   0.34483
  -4 -13  -4     1975.12     1865.45    115.23 o   0.33966
  -5 -13  -4     1166.46     1227.89     92.56 o   0.33698
  -6 -13  -4     2177.99     2018.47    123.73 o   0.33686
  -7 -13  -4     1948.32     1616.10    111.45 o   0.33929
  -8 -13  -4      326.99      241.80     44.39 o   0.34422
  -9 -13  -4      130.48       56.67     26.45 o   0.35155
 -10 -13  -4      101.42       68.95     33.06 o   0.36113
 -11 -13  -4       43.89       33.06     24.56 o   0.37278
  12  13   4     1115.45     1069.78     37.21 o   0.38633
  13  13   4       46.17       49.33     10.84 o   0.40157
  14  13   4      199.78      195.01     14.34 o   0.41833
  15  13   4        3.02        5.83      8.23 o   0.43643
  16  13   4        3.84        0.35     10.41 o   0.45570
  17  13   4     3181.95     2839.10     85.48 o   0.47601
  18  13   4        7.71       22.44     13.84 o   0.49723
  19  13   4       71.13      120.66     14.43 o   0.51925
  20  13   4       15.73       25.84     10.41 o   0.54196
  21  13   4      162.75      142.17     17.02 o   0.56530
  22  13   4        5.12       20.78     12.28 o   0.58917
  23  13   4      197.57      173.79     17.00 o   0.61353
  11 -14  -4      885.84      970.98     50.06 o   0.61654
  10 -14  -4       19.08       37.78     16.06 o   0.59300
   9 -14  -4      141.00       97.20     13.85 o   0.57000
   8 -14  -4       51.85       56.57     13.84 o   0.54761
   7 -14  -4      145.16      163.40     35.89 o   0.52592
  -6  14   4      981.75      935.57     47.20 o   0.50500
  -5  14   4       61.32       64.93     16.54 o   0.48497
  -4  14   4      132.63       93.13     19.33 o   0.46592
  -3  14   4        9.99       12.86     12.71 o   0.44800
  -2  14   4       82.36       31.03     15.37 o   0.43134
  -1  14   4      670.10      563.22     33.18 o   0.41609
   0  14   4     3102.95     2450.89     71.85 o   0.40241
[truncated: 1,623,389 more chars]
